# Supplementary material for: Whole genome sequencing of Enterobacter mori, an emerging pathogen of kiwifruit and the potential genetic adaptation to pathogenic lifestyle
Source: AMB Express. 2021 Sep 17;11:129. doi: 10.1186/s13568-021-01290-w (PMC8448808; doi:10.1186/s13568-021-01290-w)
Supplement: Supplementary file 2 — Additional file 2: Table S1A. Accession numbers of gene sequences used in the MLSA analaysis. Table S1B. Accession numbers of genomes used in the MLSA analaysis. Table S2. A set of 111 COGs specifically belongs to E. mori CX01 and LMG 25706. Table S3. Specific Cluster of Orthologous Groups in Enterobacter mori CX01. Table S4. Specific Cluster of Orthologous Groups in Enterobacter mori LMG 25706. Table S5. Comparison of carbohydrate metabolism pathway in E. mori CX01 and LMG 25706 and Psa. Table S6. Subsystem Feature Category counts in Enterobacter mori strains. Table S7. Flagellar genes. Table S8. Two-component systems of histidine kinase in E. mori CX01. Table S9. ABC transporters in E. mori CX01. Table S10. PTS systems in E. mori CX01. Table S11. MFS transporters in E. mori CX01. Table S12. Carbohydrate metabolism. Table S13. Phosphotransferase system (PTS) [PATH:ko02060]. Table S14. Biofilm formation—Escherichia coli [PATH:ko02026]. Table S15. Peptidases and inhibitors [BR:ko01002]. Table S16. Transporters [BR:ko02000]. Table S17. Transcription factors [BR:ko03000]. [file 13568_2021_1290_MOESM2_ESM.xlsx]

## Sheet: Sheet1
AMB Express
Whole genome sequencing of Enterobacter mori, an emerging pathogen of kiwifruit and the potential genetic adaptation to pathogenic lifestyle
Mingyang Zhang1,2,#, Yilin Zhang3,#, Xue Han3, Juan Wang1,2, Yu Yang3, Biao Ren1,2,4, Mian Xia5, Gang Li5,6, Rongxiang Fang1,2, Hang He3,*, Yantao Jia1,2,*
1State Key Laboratory of Plant Genomics, Institute of Microbiology, Chinese Academy of Sciences, Beijing 100101, China
2National Plant Gene Research Center, Beijing 100101, China
3 School of Advanced Agriculture Sciences and School of Life Sciences, State Key Laboratory of Protein and Plant Gene Research, Peking University, Beijing 100871, China
4College of Life Sciences, University of the Chinese Academy of Sciences, Beijing 100049, China 4
5 Cangxi Xingke Modern Agricultural Science and Technology Research Institute Co., Ltd., Cangxi, 628400, China
6Guangxi Key Laboratory of Medicinal Resource Protection and Genetic Improvement, Guangxi Botanical Garden of Medicinal Plant, Nanning, 530023, China
#Co-first authors
*Corresponding authors
hehang@pku.edu.cn Tel and Fax: 8610-62764981; jiayt@im.ac.cn Tel: 8610-64806884

## Sheet: Table S1
Table S1A.- Accession numbers of gene sequences used in the MLSA analaysis						Table S1B.- Accession numbers of genomes used in the MLSA analaysis
Bacterial strain	gyrB	rpoB	atpD	infB		Bacterial strain	GenBank assembly accession
Enterobacter cloacae subsp. cloacae LMG 2783	JX424977.1	JX425236.1	JX424847.1	JX425106.1		Enterobacter mori SCEM020047	GCA_003986695.1
Enterobacter cloacae subsp. cloacae LMG 21186	JX424978.1	JX425237.1	JX424848.1	JX425107.1		Enterobacter mori WCHEM045008	GCF_003056935.1
Enterobacter cloacae subsp. dissolvens LMG 2683	JX424979.1	JX425238.1	JX424849.1	JX425108.1		Enterobacter mori UBA7499	GCA_002478425.1
Enterobacter cancerogenus LMG 2693	JX424980.1	JX425239.1	JX424850.1	JX425109.1		Enterobacter mori ECC1766	GCA_002785605.1
Enterobacter cancerogenus CCM 2420	JX424981.1	JX425240.1	JX424851.1	JX425110.1		Enterobacter mori WCHEM090044	GCA_003964905.1
Enterobacter cancerogenus NCPPB 2177	JX424982.1	JX425241.1	JX424852.1	JX425111.1
Enterobacter hormaechei CCUG 27126	JX424983.1	JX425242.1	JX424853.1	JX425112.1
Enterobacter hormaechei CCUG 26643	JX424984.1	JX425243.1	JX424854.1	JX425113.1
Enterobacter ludwigii LMG 23768	JX424985.1	JX425244.1	JX424855.1	JX425114.1
Enterobacter ludwigii CCUG 51355	JX424986.1	JX425245.1	JX424856.1	JX425115.1
Enterobacter ludwigii CCUG 51356	JX424987.1	JX425246.1	JX424857.1	JX425116.1
Enterobacter ludwigii CCUG 51357	JX424988.1	JX425247.1	JX424858.1	JX425117.1
Enterobacter asburiae DSM 17506	JX424989.1	JX425248.1	JX424859.1	JX425118.1
Enterobacter asburiae CCUG 23173	JX424990.1	JX425249.1	JX424860.1	JX425119.1
Enterobacter asburiae CCUG 29600	JX424991.1	JX425250.1	JX424861.1	JX425120.1
Enterobacter mori LMG 25706	JX424992.1	JX425251.1	JX424862.1	JX425121.1
Enterobacter mori LMG 26285	JX424993.1	JX425252.1	JX424863.1	JX425122.1
Enterobacter mori LMG 26284	JX424994.1	JX425253.1	JX424864.1	JX425123.1
Enterobacter soli LMG 26282	JX424995.1	JX425254.1	JX424865.1	JX425124.1
Enterobacter soli LMG 26283	JX424996.1	JX425255.1	JX424866.1	JX425125.1
Enterobacter kobei DSM 13645	JX494749.1	JX494754.1	JX494747.1	JX494752.1
Enterobacter aerogenes strain LMG 2094	JX425098.1	JX425354.1	JX424969.1	JX425228.1
Leclercia adecarboxylata LMG 2803	JX424997.1	JX425256.1	JX425126.1	JX424867.1
Lelliottia nimipressuralis LMG 10245	JX424998.1	JX425257.1	JX425127.1	JX424868.1
Lelliottia nimipressuralis NCPPB 440	JX424999.1	JX425258.1	JX425128.1	JX424869.1
Lelliottia amnigena LMG 2784	JX425000.1	JX425259.1	JX425129.1	JX424870.1
Lelliottia amnigena LMG 3000	JX425001.1	JX425260.1	JX425130.1	JX424871.1
Klebsiella pneumoniae subsp. pneumoniae LMG 2095	JX425095.1	JX425351.1	JX424966.1	JX425225.1
Klebsiella oxytoca LMG 3055	JX425093.1	JX425349.1	JX424964.1	JX425223.1
Klebsiella singaporensis LMG 23571	JX425097.1	JX425353.1	JX424968.1	JX425227.1
Kluyvera ascorbata LMG 7871	JX425103.1	JX425359.1	JX424974.1	JX425233.1
Kluyvera cryocrescens LMG 7859	JX425104.1	JX425360.1	JX424975.1	JX425234.1
Kluyvera intermedia LMG 2785	JX425105.1	JX425361.1	JX424976.1	JX425235.1
Raoultella planticola LMG 7870	JX425101.1	JX425357.1	JX424972.1	JX425231.1
Raoultella terrigena LMG 3222	JX425102.1	JX425358.1	JX424973.1	JX425232.1
YokenellaRegensburgei LMG 7872	JX425088.1	JX425344.1	JX424959.1	JX425218.1
Kosakonia cowanii LMG 23569	JX425012.1	JX425271.1	JX424882.1	JX425141.1
Citrobacter freundii LMG 3246	JX425089.1	JX425345.1	JX424960.1	JX425219.1
Mangrovibacter plantisponsor LMG 24236	JX425087.1	JX425343.1	JX424958.1	JX425217.1

## Sheet: Table S2
Table S2. A set of 111 COGs specifically belongs to E. mori CX01 and LMG 25706
Cluster_name	Protein_number	Swiss_prot_id	Go_annotation	Protein_list
cluster3778	3	N/A	N/A	CX01|EM_0014;CX01|EM_4625;EML|WP_010426143.1
cluster3850	3	P49309	GO:0009058; P:biosynthetic process; IEA:InterPro	CX01|EM_4624;EML|WP_010431456.1;EML|WP_010426144.1
cluster4351	2	N/A	N/A	CX01|EM_1843;EML|WP_010427184.1
cluster4353	2	N/A	N/A	CX01|EM_4559;EML|WP_010429924.1
cluster4355	2	N/A	N/A	CX01|EM_1304;EML|WP_010428345.1
cluster4356	2	Q8PP41	GO:0016887; F:ATPase activity; IEA:InterPro	CX01|EM_0278;EML|WP_010430867.1
cluster4357	2	P55336	GO:0030497; P:fatty acid elongation; ISS:UniProtKB	CX01|EM_0296;EML|WP_010430819.1
cluster4358	2	P0ACV2	GO:0009409; P:response to cold; IEP:EcoCyc	CX01|EM_0134;EML|WP_010434205.1
cluster4359	2	P41063	N/A	CX01|EM_3059;EML|WP_029485204.1
cluster4360	2	N/A	N/A	CX01|EM_3002;EML|WP_010435906.1
cluster4363	2	N/A	N/A	CX01|EM_3280;EML|WP_010435287.1
cluster4365	2	P20471	GO:0009877; P:nodulation; IEA:UniProtKB-KW	CX01|EM_0130;EML|WP_010434221.1
cluster4366	2	P73123	GO:0003700; F:DNA-binding transcription factor activity; IEA:InterPro	CX01|EM_3683;EML|WP_010433869.1
cluster4370	2	P33634	GO:0006351; P:transcription, DNA-templated; ISS:EcoCyc	CX01|EM_0281;EML|WP_010430862.1
cluster4372	2	N/A	N/A	CX01|EM_1323;EML|WP_071985417.1
cluster4376	2	N/A	N/A	CX01|EM_2063;EML|WP_010427782.1
cluster4378	2	Q9FMX7	GO:0019363; P:pyridine nucleotide biosynthetic process; IEA:UniProtKB-KW	CX01|EM_0305;EML|WP_010430795.1
cluster4381	2	N/A	N/A	CX01|EM_3286;EML|WP_010435271.1
cluster4384	2	P51770	GO:0019835; P:cytolysis; IEA:UniProtKB-KW	CX01|EM_3063;EML|WP_010435789.1
cluster4386	2	P76057	GO:0032359; P:provirus excision; IMP:EcoCyc	CX01|EM_4510;EML|WP_010429804.1
cluster4390	2	Q8Z6P7	GO:0022857; F:transmembrane transporter activity; IEA:InterPro	CX01|EM_1328;EML|WP_010428330.1
cluster4391	2	P44418	GO:0003700; F:DNA-binding transcription factor activity; IEA:InterPro	CX01|EM_4302;EML|WP_010432805.1
cluster4393	2	P76138	GO:0043565; F:sequence-specific DNA binding; IEA:InterPro	CX01|EM_0117;EML|WP_010431210.1
cluster4395	2	P40714	GO:0005985; P:sucrose metabolic process; IEA:UniProtKB-UniPathway	CX01|EM_3323;EML|WP_010435182.1
cluster4396	2	N/A	N/A	CX01|EM_3283;EML|WP_010435278.1
cluster4399	2	P0A9Y1	GO:0006355; P:regulation of transcription, DNA-templated; IEA:InterPro	CX01|EM_0380;EML|WP_010430585.1
cluster4400	2	P76185	GO:0055085; P:transmembrane transport; IEA:InterPro	CX01|EM_1326;EML|WP_010428332.1
cluster4401	2	N/A	N/A	CX01|EM_0425;EML|WP_010430487.1
cluster4403	2	P18336	GO:0030245; P:cellulose catabolic process; IEA:UniProtKB-KW	CX01|EM_2614;EML|WP_029484901.1
cluster4404	2	Q46866	GO:0045892; P:negative regulation of transcription, DNA-templated; IMP:EcoCyc	CX01|EM_0249;EML|WP_083816528.1
cluster4405	2	P26905	GO:0030435; P:sporulation resulting in formation of a cellular spore; IEA:UniProtKB-KW	CX01|EM_3169;EML|WP_010435557.1
cluster4408	2	N/A	N/A	CX01|EM_2062;EML|WP_010427781.1
cluster4409	2	N/A	N/A	CX01|EM_4558;EML|WP_010429921.1
cluster4410	2	P37641	GO:0006351; P:transcription, DNA-templated; ISS:EcoCyc	CX01|EM_0420;EML|WP_029485056.1
cluster4411	2	N/A	N/A	CX01|EM_1344;EML|WP_010428311.1
cluster4412	2	N/A	N/A	CX01|EM_0124;EML|WP_010431205.1
cluster4415	2	N/A	N/A	CX01|EM_2343;EML|WP_010426480.1
cluster4419	2	Q51881	GO:0042128; P:nitrate assimilation; IEA:UniProtKB-KW	CX01|EM_0279;EML|WP_010430865.1
cluster4420	2	N/A	N/A	CX01|EM_3861;EML|WP_071985432.1
cluster4421	2	P42062	GO:0055085; P:transmembrane transport; IEA:InterPro	CX01|EM_3167;EML|WP_010435561.1
cluster4424	2	P76250	GO:0006351; P:transcription, DNA-templated; IBA:GO_Central	CX01|EM_0464;EML|WP_010430400.1
cluster4427	2	Q00267	GO:0046990; F:N-hydroxyarylamine O-acetyltransferase activity; IEA:UniProtKB-EC	CX01|EM_0418;EML|WP_010430505.1
cluster4429	2	P0A1X1	GO:0009279; C:cell outer membrane; IEA:UniProtKB-SubCell	CX01|EM_0362;EML|WP_010430618.1
cluster4430	2	N/A	N/A	CX01|EM_0299;EML|WP_010430812.1
cluster4432	2	N/A	N/A	CX01|EM_3056;EML|WP_010435811.1
cluster4433	2	P76154	GO:0009409; P:response to cold; IEP:EcoCyc	CX01|EM_0131;EML|WP_004132711.1
cluster4438	2	N/A	N/A	CX01|EM_3171;EML|WP_010435551.1
cluster4439	2	N/A	N/A	CX01|EM_0186;EML|WP_010431115.1
cluster4440	2	Q9L5H8	GO:0006355; P:regulation of transcription, DNA-templated; IEA:InterPro	CX01|EM_0128;EML|WP_010434229.1
cluster4441	2	Q01334	GO:0008643; P:carbohydrate transport; IEA:InterPro	CX01|EM_2266;EML|WP_010426331.1
cluster4443	2	P55519	GO:0000160; P:phosphorelay signal transduction system; IEA:UniProtKB-KW	CX01|EM_0122;EML|WP_010431199.1
cluster4444	2	P96673	GO:0003677; F:DNA binding; IEA:UniProtKB-KW	CX01|EM_0295;EML|WP_010430822.1
cluster4445	2	Q1CG91	GO:0015821; P:methionine transport; IEA:InterPro	CX01|EM_3308;EML|WP_010435220.1
cluster4447	2	N/A	N/A	CX01|EM_0277;EML|WP_010430870.1
cluster4451	2	N/A	N/A	CX01|EM_3061;EML|WP_006178624.1
cluster4454	2	N/A	N/A	CX01|EM_4403;EML|WP_010433020.1
cluster4455	2	P76350	GO:0015733; P:shikimate transmembrane transport; IMP:EcoCyc	CX01|EM_0266;EML|WP_010430899.1
cluster4456	2	Q8Z992	GO:0006865; P:amino acid transport; IEA:UniProtKB-KW	CX01|EM_3307;EML|WP_029485183.1
cluster4458	2	P17611	GO:0042619; P:poly-hydroxybutyrate biosynthetic process; IEA:InterPro	CX01|EM_1590;EML|WP_010427839.1
cluster4459	2	P37496	N/A	CX01|EM_0379;EML|WP_010430592.1
cluster4460	2	P77730	GO:0006351; P:transcription, DNA-templated; ISS:EcoCyc	CX01|EM_0419;EML|WP_029485057.1
cluster4462	2	N/A	N/A	CX01|EM_4557;EML|WP_010429919.1
cluster4464	2	Q5UQ83	GO:0016787; F:hydrolase activity; IEA:UniProtKB-KW	CX01|EM_3097;EML|WP_010435710.1
cluster4465	2	Q47427	N/A	CX01|EM_3071;EML|WP_010435774.1
cluster4466	2	N/A	N/A	CX01|EM_0133;EML|WP_010434208.1
cluster4468	2	D0ZLQ7	GO:0009405; P:pathogenesis; IEA:UniProtKB-KW	CX01|EM_0340;EML|WP_010430694.1
cluster4469	2	O64314	GO:0098003; P:viral tail assembly; IEA:UniProtKB-KW	CX01|EM_3076;EML|WP_010435758.1
cluster4471	2	Q8XAN7	GO:0006633; P:fatty acid biosynthetic process; IEA:UniProtKB-UniRule	CX01|EM_1591;EML|WP_010427837.1
cluster4473	2	P40194	GO:0006541; P:glutamine metabolic process; IEA:UniProtKB-KW	CX01|EM_3916;EML|WP_010433565.1
cluster4475	2	P76241	GO:0045892; P:negative regulation of transcription, DNA-templated; IDA:EcoCyc	CX01|EM_3917;EML|WP_010433568.1
cluster4478	2	P26904	GO:0055085; P:transmembrane transport; IEA:InterPro	CX01|EM_3168;EML|WP_010435559.1
cluster4480	2	N/A	N/A	CX01|EM_0059;EML|WP_010431374.1
cluster4481	2	N/A	N/A	CX01|EM_1302;EML|WP_010428347.1
cluster4482	2	Q2PT27	GO:0046677; P:response to antibiotic; IEA:UniProtKB-KW	CX01|EM_0057;EML|WP_010431379.1
cluster4483	2	O34777	GO:0006355; P:regulation of transcription, DNA-templated; IBA:GO_Central	CX01|EM_3098;EML|WP_010435708.1
cluster4484	2	P16552	GO:0005351; F:carbohydrate:proton symporter activity; IEA:InterPro	CX01|EM_3322;EML|WP_010435183.1
cluster4487	2	N/A	N/A	CX01|EM_4506;EML|WP_041951399.1
cluster4488	2	N/A	N/A	CX01|EM_3682;EML|WP_010433871.1
cluster4489	2	N/A	N/A	CX01|EM_0135;EML|WP_010434242.1
cluster4490	2	N/A	N/A	CX01|EM_0363;EML|WP_010430615.1
cluster4492	2	Q8X7I0	N/A	CX01|EM_3987;EML|WP_010433711.1
cluster4495	2	A6U025	GO:0009636; P:response to toxic substance; IEA:UniProtKB-KW	CX01|EM_0421;EML|WP_010430497.1
cluster4499	2	N/A	N/A	CX01|EM_0960;EML|WP_010429172.1
cluster4505	2	N/A	N/A	CX01|EM_0463;EML|WP_010430402.1
cluster4506	2	Q9KTJ6	GO:0048473; P:D-methionine transport; IBA:GO_Central	CX01|EM_3309;EML|WP_010435217.1
cluster4507	2	P42195	GO:0003700; F:DNA-binding transcription factor activity; IEA:InterPro	CX01|EM_0308;EML|WP_010430783.1
cluster4508	2	N/A	N/A	CX01|EM_0301;EML|WP_010430806.1
cluster4510	2	N/A	N/A	CX01|EM_2344;EML|WP_010426483.1
cluster4512	2	A6T9C8	GO:0008233; F:peptidase activity; IEA:UniProtKB-KW	CX01|EM_0837;EML|WP_010429426.1
cluster4513	2	Q8LTD0	GO:0019835; P:cytolysis; IEA:UniProtKB-KW	CX01|EM_3064;EML|WP_010435787.1
cluster4517	2	Q84MB6	GO:0046872; F:metal ion binding; IEA:UniProtKB-KW	CX01|EM_3306;EML|WP_010435226.1
cluster4519	2	N/A	N/A	CX01|EM_4514;EML|WP_010433046.1
cluster4521	2	Q9KLR1	GO:0009214; P:cyclic nucleotide catabolic process; IDA:UniProtKB	CX01|EM_3282;EML|WP_010435281.1
cluster4525	2	Q8Z740	N/A	CX01|EM_3082;EML|WP_010435743.1
cluster4527	2	P94312	GO:0055085; P:transmembrane transport; IEA:InterPro	CX01|EM_0062;EML|WP_010431366.1
cluster4528	2	N/A	N/A	CX01|EM_1314;EML|WP_010428341.1
cluster4530	2	Q58713	GO:0055085; P:transmembrane transport; IEA:InterPro	CX01|EM_3872;EML|WP_029485149.1
cluster4531	2	Q53218	GO:0016705; F:oxidoreductase activity, acting on paired donors, with incorporation or reduction of molecular oxygen; IEA:InterPro	CX01|EM_0060;EML|WP_010431371.1
cluster4532	2	Q0TJM0	GO:0015833; P:peptide transport; IEA:InterPro	CX01|EM_0061;EML|WP_010431368.1
cluster4533	2	P42061	GO:0030435; P:sporulation resulting in formation of a cellular spore; IEA:UniProtKB-KW	CX01|EM_3166;EML|WP_010435562.1
cluster4535	2	P17583	GO:0055085; P:transmembrane transport; IEA:InterPro	CX01|EM_0309;EML|WP_010430780.1
cluster4536	2	Q8FWV9	GO:0006855; P:drug transmembrane transport; IEA:InterPro	CX01|EM_0302;EML|WP_010430803.1
cluster4537	2	Q8VQK4	GO:0055085; P:transmembrane transport; IEA:InterPro	CX01|EM_0063;EML|WP_010431364.1
cluster4538	2	N/A	N/A	CX01|EM_3281;EML|WP_010435285.1
cluster4539	2	P42065	GO:0030435; P:sporulation resulting in formation of a cellular spore; IEA:UniProtKB-KW	CX01|EM_3170;EML|WP_010435554.1
cluster4540	2	O32770	GO:0006979; P:response to oxidative stress; IEA:InterPro	CX01|EM_0311;EML|WP_010430764.1
cluster4541	2	N/A	N/A	CX01|EM_1327;EML|WP_010428331.1
cluster4543	2	P76241	GO:0045892; P:negative regulation of transcription, DNA-templated; IDA:EcoCyc	CX01|EM_1329;EML|WP_029484998.1
cluster4544	2	N/A	N/A	CX01|EM_2718;EML|WP_010436468.1
cluster4548	2	P06109	GO:0055085; P:transmembrane transport; IEA:InterPro	CX01|EM_0064;EML|WP_010431360.1
cluster4549	2	N/A	N/A	CX01|EM_0121;EML|WP_010431201.1

## Sheet: Table S3
Table S3. Specific Cluster of Orthologous Groups in Enterobacter mori CX01
Cluster_name	Protein_number	Swiss_prot_id	Go_annotation	Protein_list
cluster31	6	P37007	GO:0032196; P:transposition; IEA:InterPro	CX01|EM_2149;CX01|EM_1855;CX01|EM_2554;CX01|EM_2731;CX01|EM_0469;CX01|EM_0470
cluster3198	4	Q44472	GO:0016618; F:hydroxypyruvate reductase activity; IEA:UniProtKB-EC	CX01|EM_0007;CX01|EM_4622;CX01|EM_0008;CX01|EM_0009
cluster3777	3	P0AAV9	GO:0016853; F:isomerase activity; IEA:UniProtKB-KW	CX01|EM_0022;CX01|EM_4633;CX01|EM_4634
cluster4301	2	N/A	N/A	CX01|EM_0137;CX01|EM_0138
cluster4302	2	Q8K902	GO:0055085; P:transmembrane transport; IEA:InterPro	CX01|EM_0023;CX01|EM_4635
cluster4303	2	N/A	N/A	CX01|EM_4630;CX01|EM_0020
cluster4304	2	P52696	GO:0043565; F:sequence-specific DNA binding; IBA:GO_Central	CX01|EM_4631;CX01|EM_0021
cluster4305	2	P69832	GO:0009401; P:phosphoenolpyruvate-dependent sugar phosphotransferase system; IEA:UniProtKB-KW	CX01|EM_0672;CX01|EM_2985
cluster4306	2	N/A	N/A	CX01|EM_4488;CX01|EM_2152
cluster4307	2	N/A	N/A	CX01|EM_0681;CX01|EM_0666
cluster4308	2	N/A	N/A	CX01|EM_1315;CX01|EM_1311
cluster4309	2	P24211	N/A	CX01|EM_1320;CX01|EM_1308
cluster4310	2	N/A	N/A	CX01|EM_2154;CX01|EM_2153

## Sheet: Table S4
Table S4. Specific Cluster of Orthologous Groups in Enterobacter mori LMG 25706
Cluster_name	Protein_number	Swiss_prot_id	Go_annotation	Protein_list
cluster4707	2	Q9X6B2	GO:0022904; P:respiratory electron transport chain; IEA:InterPro	EML|WP_010427923.1;EML|WP_010430645.1
cluster4708	2	N/A	N/A	EML|WP_010430940.1;EML|WP_010430944.1
cluster4709	2	Q9F3C7	GO:0018158; P:protein oxidation; IDA:UniProtKB	EML|WP_010431617.1;EML|WP_010431608.1
cluster4710	2	N/A	N/A	EML|WP_071985407.1;EML|WP_010429078.1
cluster4711	2	B0FIH7	GO:0098024; C:virus tail, fiber; IEA:UniProtKB-KW	EML|WP_052302285.1;EML|WP_052302275.1
cluster4712	2	Q7CH99	GO:0055085; P:transmembrane transport; IEA:InterPro	EML|WP_010427691.1;EML|WP_010427677.1

## Sheet: Table S5
Table S5. Comparison of carbohydrate metabolism pathway in E. mori CX01 and LMG 25706 and Psa
metabolism	PSA	CX01	EML
Glycolysis / Gluconeogenesis	32	51	46
Citrate cycle (TCA cycle)	24	28	27
Pentose phosphate pathway	29	38	31
Pentose and glucuronate interconversions	11	34	32
Fructose and mannose metabolism	22	38	32
Galactose metabolism	13	26	25
Ascorbate and aldarate metabolism	16	21	21
Starch and sucrose metabolism	22	58	57
Amino sugar and nucleotide sugar metabolism	33	52	54
Pyruvate metabolism	45	50	50
Glyoxylate and dicarboxylate metabolism	44	32	25
Propanoate metabolism	34	27	24
Butanoate metabolism	28	36	35
C5-Branched dibasic acid metabolism	7	15	16
Inositol phosphate metabolism	14	8	8

## Sheet: Table S6
Table S6. Subsystem Feature Category counts in Enterobacter mori strains
Enterobacter strains	Enterobacter mori LMG 25706	Enterobacter mori CX01	Enterobacter cloacae ATCC13047	Enterobacter hormaechei DSM 16691	Enterobacter cancerogenus CR-Eb1
Subsystem Feature Category	Subsystem Feature Count
Cofactors, Vitamins, Prosthetic Groups, Pigments	158	158	159	156	149
Cell Wall and Capsule	38	40	39	39	37
Virulence, Disease and Defense	49	46	84	42	40
Potassium metabolism	16	17	15	17	15
Miscellaneous	21	18	21	19	18
Phages, Prophages, Transposable elements, Plasmids	11	4	24	12	6
Membrane Transport	79	76	157	73	88
Iron acquisition and metabolism	45	41	42	43	38
RNA Metabolism	54	55	57	56	55
Nucleosides and Nucleotides	89	87	83	79	81
Protein Metabolism	160	236	237	240	231
Cell Division and Cell Cycle	7	7	8	7	7
Motility and Chemotaxis	95	13	99	24	99
Regulation and Cell signaling	61	59	61	53	57
Secondary Metabolism	5	5	5	5	6
DNA Metabolism	68	84	91	81	78
Fatty Acids, Lipids, and Isoprenoids	50	51	56	48	70
Nitrogen Metabolism	35	33	33	33	33
Dormancy and Sporulation	1	1	1	1	1
Respiration	100	97	107	100	95
Stress Response	98	96	98	91	91
Metabolism of Aromatic Compounds	33	38	31	30	29
Amino Acids and Derivatives	358	372	390	342	333
Sulfur Metabolism	25	28	24	23	23
Phosphorus Metabolism	29	30	32	29	34
Carbohydrates	325	343	375	332	320

## Sheet: Table S7
Table S7. Flagellar genes
CX01	CDS	760132	761085	.	-	1	ID=EM_0740;Name=Flagellar hook-associated protein FlgL;K02397;GO:0071973|GO:0009424|GO:0005198|
CX01	CDS	761101	762741	.	-	1	ID=EM_0741;Name=Flagellar hook-associated protein FlgK;K02396;GO:0071973|GO:0009424|GO:0005198|GO:0044780|
CX01	CDS	762817	763770	.	-	1	ID=EM_0742;Name=Flagellar protein FlgJ [peptidoglycan hydrolase];K02395;GO:0044780|GO:0016798|GO:0004040|
CX01	CDS	763770	764867	.	-	0	ID=EM_0743;Name=Flagellar P-ring protein FlgI;K02394;GO:0071973|GO:0009428|GO:0030288|GO:0005198|
CX01	CDS	764880	765578	.	-	0	ID=EM_0744;Name=Flagellar L-ring protein FlgH;K02393;GO:0071973|GO:0009427|GO:0003774|
CX01	CDS	765636	766418	.	-	0	ID=EM_0745;Name=Flagellar basal-body rod protein FlgG;K02392;GO:0071973|GO:0009426|
CX01	CDS	766430	767185	.	-	2	ID=EM_0746;Name=Flagellar basal-body rod protein FlgF;K02391;GO:0071973|
CX01	CDS	767206	768456	.	-	1	ID=EM_0747;Name=Flagellar hook protein FlgE;K02390;GO:0071973|
CX01	CDS	768483	769193	.	-	0	ID=EM_0748;Name=Flagellar basal-body rod modification protein FlgD;K02389;
CX01	CDS	769205	769609	.	-	2	ID=EM_0749;Name=Flagellar basal-body rod protein FlgC;K02388;GO:0071973|GO:0030694|
CX01	CDS	769613	770029	.	-	2	ID=EM_0750;Name=Flagellar basal-body rod protein FlgB;K02387;GO:0030694|GO:0071973|
CX01	CDS	770187	770846	.	+	0	ID=EM_0751;Name=Flagellar basal-body P-ring formation protein FlgA;K02386;
CX01	CDS	770940	771233	.	+	0	ID=EM_0752;Name=Negative regulator of flagellin synthesis FlgM (anti-sigma28);K02398;GO:0045892|
CX01	CDS	771238	771663	.	+	1	ID=EM_0753;Name=Flagellar biosynthesis protein FlgN;K02399;GO:0005515|GO:0044780|
CX01	CDS	4061658	4062665	.	-	0	ID=EM_3778;Name=Flagellar regulator flk;GO:0031224|GO:0010468|
CX01	CDS	4443082	4443867	.	-	1	ID=EM_4114;Name=Flagellar biosynthesis protein FliR;K02421;GO:0006605|GO:0016021|GO:0044780|GO:0016020|
CX01	CDS	4443875	4444144	.	-	2	ID=EM_4115;Name=Flagellar biosynthesis protein FliQ;K02420;GO:0044780|GO:0016020|GO:0016021|GO:0009306|
CX01	CDS	4444155	4444892	.	-	0	ID=EM_4116;Name=Flagellar biosynthesis protein FliP;K02419;GO:0016020|GO:0009306|
CX01	CDS	4444892	4445266	.	-	2	ID=EM_4117;Name=Flagellar biosynthesis protein FliO;K02418;GO:0044781|GO:0016021|
CX01	CDS	4445269	4445682	.	-	1	ID=EM_4118;Name=Flagellar motor switch protein FliN;K02417;GO:0016020|GO:0071973|GO:0003774|GO:0009425|GO:0006935|GO:0009288|
CX01	CDS	4445679	4446683	.	-	0	ID=EM_4119;Name=Flagellar motor switch protein FliM;K02416;GO:0003774|GO:0009425|GO:0071973|
CX01	CDS	4446688	4447158	.	-	1	ID=EM_4120;Name=Flagellar basal body-associated protein FliL;K02415;GO:0006935|GO:0071973|GO:0009425|
CX01	CDS	4447265	4448488	.	-	2	ID=EM_4121;Name=Flagellar hook-length control protein FliK;K02414;GO:0044780|GO:0009424|
CX01	CDS	4448485	4448928	.	-	1	ID=EM_4122;Name=Flagellar protein FliJ;K02413;GO:0003774|GO:0016020|GO:0009288|GO:0071973|GO:0006935|
CX01	CDS	4448950	4450320	.	-	1	ID=EM_4123;Name=Flagellum-specific ATP synthase FliI;K02412;GO:0009058|GO:0005737|GO:0030257|GO:0071973|GO:0016887|GO:0030254|GO:0044780|GO:0005524|
CX01	CDS	4450320	4451027	.	-	0	ID=EM_4124;Name=Flagellar assembly protein FliH;K02411;GO:0071973|GO:0009288|GO:0003774|
CX01	CDS	4451020	4452018	.	-	1	ID=EM_4125;Name=Flagellar motor switch protein FliG;K02410;GO:0003774|GO:0009288|GO:0071973|GO:0006935|
CX01	CDS	4452011	4453678	.	-	2	ID=EM_4126;Name=Flagellar M-ring protein FliF;K02409;GO:0009431|GO:0003774|GO:0071973|
CX01	CDS	4453907	4454221	.	+	2	ID=EM_4127;Name=Flagellar hook-basal body complex protein FliE;K02408;GO:0071973|GO:0003774|GO:0009288|GO:0005198|
CX01	CDS	4454297	4454710	.	+	2	ID=EM_4128;Name=Uncharacterized lipoprotein YedD;
CX01	CDS	4454805	4456292	.	-	0	ID=EM_4129;Name=Cytoplasmic alpha-amylase (EC 3.2.1.1);Ontology_term=KEGG_ENZYME:3.2.1.1;K01176;GO:0003824|GO:0004553|GO:0005975|GO:0005509|
CX01	CDS	4456391	4456762	.	-	2	ID=EM_4130;Name=Flagellar biosynthesis protein FliT;K02423;
CX01	CDS	4456762	4457172	.	-	1	ID=EM_4131;Name=Flagellar biosynthesis protein FliS;K02422;GO:0044780|
CX01	CDS	4457203	4458615	.	-	1	ID=EM_4132;Name=Flagellar cap protein FliD;K02407;GO:0009424|GO:0007155|GO:0009288|
CX01	CDS	4458741	4458863	.	+	0	ID=EM_4133;Name=hypothetical protein;
CX01	CDS	4458885	4460222	.	+	0	ID=EM_4134;Name=Flagellin FliC;K02406;GO:0071973|GO:0009420|GO:0005198|
CX01	CDS	4460385	4461104	.	+	0	ID=EM_4135;Name=RNA polymerase sigma factor for flagellar operon;K02405;GO:0006355|GO:0003700|GO:0016987|GO:0003899|GO:0006352|GO:0003677|
CX01	CDS	4461159	4461710	.	+	0	ID=EM_4136;Name=Regulator of sigma S factor FliZ;K02425;GO:0003677|GO:0015074|
CX01	CDS	4461797	4462597	.	+	2	ID=EM_4137;Name=L-cystine ABC transporter (wide substrate range)%2C substrate-binding protein FliY;K02424;GO:0006810|GO:0005215|GO:0016020|GO:0004970|
CX01	CDS	4497614	4497964	.	+	2	ID=EM_4176;Name=Flagellar transcriptional activator FlhD;K02403;GO:0044780|GO:0045893|
CX01	CDS	4497967	4498545	.	+	1	ID=EM_4177;Name=Flagellar transcriptional activator FlhC;K02402;GO:1902208|GO:0003677|GO:0045893|
CX01	CDS	4498669	4499556	.	+	1	ID=EM_4178;Name=Flagellar motor rotation protein MotA;K02556;GO:0016020|GO:0008565|GO:0006810|
CX01	CDS	4499553	4500482	.	+	0	ID=EM_4179;Name=Flagellar motor rotation protein MotB;K02557;
CX01	CDS	4515397	4515786	.	+	1	ID=EM_4193;Name=Chemotaxis regulator - transmits chemoreceptor signals to flagellar motor components CheY;K03413;GO:0000160|
CX01	CDS	4515797	4516441	.	+	2	ID=EM_4194;Name=Chemotaxis response - phosphatase CheZ;K03414;GO:0050920|GO:0009288|GO:0003824|
CX01	CDS	4516590	4517738	.	+	0	ID=EM_4195;Name=Flagellar biosynthesis protein FlhB;K02401;GO:0015031|GO:0044780|GO:0016020|GO:0009306|GO:0016021|
CX01	CDS	4517731	4519809	.	+	1	ID=EM_4196;Name=Flagellar biosynthesis protein FlhA;K02400;GO:0009306|GO:0016021|GO:0044780|GO:0016020|
CX01	CDS	4519809	4520201	.	+	0	ID=EM_4197;Name=Flagellar protein FlhE;K03516;
CX01	CDS	4609381	4610112	.	-	1	ID=EM_4287;Name=Flagellar brake protein YcgR;K21087;GO:0071945|GO:0035438|GO:0048037|

## Sheet: Table S8
Table S8. Two-component systems of histidine kinase in E. mori CX01
Gene_id	KO	Gene	Product
EM_1492	K07636	phoR	two-component system, OmpR family, phosphate regulon sensor histidine kinase PhoR [EC:2.7.13.3]
EM_0693	K07637	phoQ	two-component system, OmpR family, sensor histidine kinase PhoQ [EC:2.7.13.3]
EM_2750	K07638	envZ	two-component system, OmpR family, osmolarity sensor histidine kinase EnvZ [EC:2.7.13.3]
EM_0456	K07639	rstB	two-component system, OmpR family, sensor histidine kinase RstB [EC:2.7.13.3]
EM_2501	K07640	cpxA	two-component system, OmpR family, sensor histidine kinase CpxA [EC:2.7.13.3]
EM_1795	K07641	creC	two-component system, OmpR family, sensor histidine kinase CreC [EC:2.7.13.3]
EM_3989	K07642	baeS, smeS	two-component system, OmpR family, sensor histidine kinase BaeS [EC:2.7.13.3]
EM_2946	K07643	basS	two-component system, OmpR family, sensor histidine kinase BasS [EC:2.7.13.3]
EM_0110	K07644	cusS, copS, silS	two-component system, OmpR family, heavy metal sensor histidine kinase CusS [EC:2.7.13.3]
EM_0370	K07645	qseC	two-component system, OmpR family, sensor histidine kinase QseC [EC:2.7.13.3]
EM_3139	K07645	qseC	two-component system, OmpR family, sensor histidine kinase QseC [EC:2.7.13.3]
EM_1170	K07646	kdpD	two-component system, OmpR family, sensor histidine kinase KdpD [EC:2.7.13.3]
EM_2919	K07648	arcB	two-component system, OmpR family, aerobic respiration control sensor histidine kinase ArcB [EC:2.7.13.3]
EM_3844	K07649	tctE	two-component system, OmpR family, sensor histidine kinase TctE [EC:2.7.13.3]
EM_0415	K10681	saeS	two-component system, OmpR family, sensor histidine kinase SaeS [EC:2.7.13.3]
EM_4373	K07673	narX	two-component system, NarL family, nitrate/nitrite sensor histidine kinase NarX [EC:2.7.13.3]
EM_3714	K07674	narQ	two-component system, NarL family, nitrate/nitrite sensor histidine kinase NarQ [EC:2.7.13.3]
EM_2373	K07675	uhpB	two-component system, NarL family, sensor histidine kinase UhpB [EC:2.7.13.3]
EM_3858	K07677	rcsC	two-component system, NarL family, capsular synthesis sensor histidine kinase RcsC [EC:2.7.13.3]
EM_3860	K07676	rcsD	two-component system, NarL family, sensor histidine kinase RcsD [EC:2.7.13.3]
EM_3382	K07678	barA, gacS, varS	two-component system, NarL family, sensor histidine kinase BarA [EC:2.7.13.3]
EM_3189	K07700	dpiB, citA	two-component system, CitB family, cit operon sensor histidine kinase CitA [EC:2.7.13.3]
EM_4100	K07701	dcuS	two-component system, CitB family, sensor histidine kinase DcuS [EC:2.7.13.3]
EM_2460	K07708	glnL, ntrB	two-component system, NtrC family, nitrogen regulation sensor histidine kinase GlnL [EC:2.7.13.3]
EM_3621	K07711	glrK, qseE	two-component system, NtrC family, sensor histidine kinase GlrK [EC:2.7.13.3]
EM_0521	K10125	dctB	two-component system, NtrC family, C4-dicarboxylate transport sensor histidine kinase DctB [EC:2.7.13.3]
Two-component systems of response regulator in E. mori CX01
Gene_id	KO	Gene	Product
EM_1493	K07657	phoB	two-component system, OmpR family, phosphate regulon response regulator PhoB
EM_0692	K07660	phoP	two-component system, OmpR family, response regulator PhoP
EM_2749	K07659	ompR	two-component system, OmpR family, phosphate regulon response regulator OmpR
EM_0448	K07661	rstA	two-component system, OmpR family, response regulator RstA
EM_2502	K07662	cpxR	two-component system, OmpR family, response regulator CpxR
EM_1796	K07663	creB	two-component system, OmpR family, catabolic regulation response regulator CreB
EM_3988	K07664	baeR, smeR	two-component system, OmpR family, response regulator BaeR
EM_2947	K07771	basR	two-component system, OmpR family, response regulator BasR
EM_0111	K07665	cusR, copR, silR	two-component system, OmpR family, copper resistance phosphate regulon response regulator CusR
EM_3140	K07666	qseB	two-component system, OmpR family, response regulator QseB
EM_1171	K07667	kdpE	two-component system, OmpR family, KDP operon response regulator KdpE
EM_3843	K07774	tctD	two-component system, OmpR family, response regulator TctD
EM_0414	K19610	pfeR, pirR	two-component system, OmpR family, response regulator PfeR
EM_0161	K02483	K02483	two-component system, OmpR family, response regulator
EM_1004	K02483	K02483	two-component system, OmpR family, response regulator
EM_4372	K07684	narL	two-component system, NarL family, nitrate/nitrite response regulator NarL
EM_2374	K07686	uhpA	two-component system, NarL family, uhpT operon response regulator UhpA
EM_3859	K07687	rcsB	two-component system, NarL family, captular synthesis response regulator RcsB
EM_4143	K07689	uvrY, gacA, varA	two-component system, NarL family, invasion response regulator UvrY
EM_1363	K07688	fimZ	two-component system, NarL family, response regulator, fimbrial Z protein, FimZ
EM_1525	K07695	devR	two-component system, NarL family, response regulator DevR
EM_3188	K07702	dpiA, citB	two-component system, CitB family, response regulator CitB
EM_4099	K07703	dcuR	two-component system, CitB family, response regulator DcuR
EM_3756	K02477	K02477	two-component system, LytTR family, response regulator
EM_3938	K02477	K02477	two-component system, LytTR family, response regulator
EM_2459	K07712	glnG, ntrC	two-component system, NtrC family, nitrogen regulation response regulator GlnG
EM_3623	K07715	glrR, qseF	two-component system, NtrC family, response regulator GlrR
EM_0654	K11444	wspR	two-component system, chemotaxis family, response regulator WspR [EC:2.7.7.65]
EM_0520	K14987	fixJ	two-component system, LuxR family, response regulator FixJ
EM_4365	K07183	nasT	two-component system, response regulator / RNA-binding antiterminator
EM_4384	K02485	rssB, hnr	two-component system, response regulator

## Sheet: Table S9
Table S9. ABC transporters in E. mori CX01
Gene_id	KO	Gene	Product
EM_3727	K02048	cysP	sulfate/thiosulfate transport system substrate-binding protein
EM_2506	K23163	sbp	sulfate/thiosulfate transport system substrate-binding protein
EM_3728	K02046	cysU	sulfate/thiosulfate transport system permease protein
EM_3729	K02047	cysW	sulfate/thiosulfate transport system permease protein
EM_3730	K02045	cysA	sulfate/thiosulfate transport system ATP-binding protein [EC:7.3.2.3]
EM_4367	K15577	nrtB, nasE, cynB	nitrate/nitrite transport system permease protein
EM_4368	K15578	nrtC, nasD	nitrate/nitrite transport system ATP-binding protein [EC:3.6.3.-]
EM_1524	K15551	tauA	taurine transport system substrate-binding protein
EM_1522	K15552	tauC	taurine transport system permease protein
EM_1523	K10831	tauB	taurine transport system ATP-binding protein [EC:7.6.2.7]
EM_0280	K15553	ssuA	sulfonate transport system substrate-binding protein
EM_0899	K15553	ssuA	sulfonate transport system substrate-binding protein
EM_0279	K15554	ssuC	sulfonate transport system permease protein
EM_0901	K15554	ssuC	sulfonate transport system permease protein
EM_0278	K15555	ssuB	sulfonate transport system ATP-binding protein [EC:3.6.3.-]
EM_0902	K15555	ssuB	sulfonate transport system ATP-binding protein [EC:3.6.3.-]
EM_1123	K02020	modA	molybdate transport system substrate-binding protein
EM_1122	K02018	modB	molybdate transport system permease protein
EM_1121	K02017	modC	molybdate transport system ATP-binding protein [EC:7.3.2.5]
EM_1126	K05776	modF	molybdate transport system ATP-binding protein
EM_1358	K02012	afuA, fbpA	iron(III) transport system substrate-binding protein
EM_1528	K02012	afuA, fbpA	iron(III) transport system substrate-binding protein
EM_1357	K02011	afuB, fbpB	iron(III) transport system permease protein
EM_1529	K02011	afuB, fbpB	iron(III) transport system permease protein
EM_1356	K02010	afuC, fbpC	iron(III) transport system ATP-binding protein [EC:7.2.2.7]
EM_1530	K02010	afuC, fbpC	iron(III) transport system ATP-binding protein [EC:7.2.2.7]
EM_1743	K02064	thiB, tbpA	thiamine transport system substrate-binding protein
EM_1744	K02063	thiP	thiamine transport system permease protein
EM_1745	K02062	thiQ	thiamine transport system ATP-binding protein
EM_0700	K11069	potD	spermidine/putrescine transport system substrate-binding protein
EM_0699	K11070	potC	spermidine/putrescine transport system permease protein
EM_0698	K11071	potB	spermidine/putrescine transport system permease protein
EM_0697	K11072	potA	spermidine/putrescine transport system ATP-binding protein [EC:7.6.2.11]
EM_1010	K11073	potF	putrescine transport system substrate-binding protein
EM_1007	K11074	potI	putrescine transport system permease protein
EM_1008	K11075	potH	putrescine transport system permease protein
EM_1009	K11076	potG	putrescine transport system ATP-binding protein
EM_3483	K02002	proX	glycine betaine/proline transport system substrate-binding protein
EM_3484	K02001	proW	glycine betaine/proline transport system permease protein
EM_3485	K02000	proV	glycine betaine/proline transport system ATP-binding protein [EC:7.6.2.9]
EM_0389	K05845	opuC	osmoprotectant transport system substrate-binding protein
EM_3931	K05845	opuC	osmoprotectant transport system substrate-binding protein
EM_0388	K05846	opuBD	osmoprotectant transport system permease protein
EM_0390	K05846	opuBD	osmoprotectant transport system permease protein
EM_3932	K05846	opuBD	osmoprotectant transport system permease protein
EM_3934	K05846	opuBD	osmoprotectant transport system permease protein
EM_0391	K05847	opuA	osmoprotectant transport system ATP-binding protein [EC:7.6.2.9]
EM_3933	K05847	opuA	osmoprotectant transport system ATP-binding protein [EC:7.6.2.9]
EM_2158	K10108	malE	maltose/maltodextrin transport system substrate-binding protein
EM_2159	K10109	malF	maltose/maltodextrin transport system permease protein
EM_2160	K10110	malG	maltose/maltodextrin transport system permease protein
EM_2157	K10111	malK, mtlK, thuK	multiple sugar transport system ATP-binding protein [EC:3.6.3.-]
EM_0829	K10112	msmX, msmK, malK, sugC, ggtA, msiK	multiple sugar transport system ATP-binding protein
EM_3325	K10112	msmX, msmK, malK, sugC, ggtA, msiK	multiple sugar transport system ATP-binding protein
EM_4466	K10112	msmX, msmK, malK, sugC, ggtA, msiK	multiple sugar transport system ATP-binding protein
EM_0828	K15770	cycB, ganO	arabinogalactan oligomer / maltooligosaccharide transport system substrate-binding protein
EM_0827	K15771	ganP	arabinogalactan oligomer / maltooligosaccharide transport system permease protein
EM_0826	K15772	ganQ	arabinogalactan oligomer / maltooligosaccharide transport system permease protein
EM_2936	K07323	mlaC	phospholipid transport system substrate-binding protein
EM_2935	K02067	mlaD, linM	phospholipid/cholesterol/gamma-HCH transport system substrate-binding protein
EM_2934	K02066	mlaE, linK	phospholipid/cholesterol/gamma-HCH transport system permease protein
EM_2937	K07122	mlaB	phospholipid transport system transporter-binding protein
EM_2933	K02065	mlaF, linL, mkl	phospholipid/cholesterol/gamma-HCH transport system ATP-binding protein
EM_2108	K10439	rbsB	ribose transport system substrate-binding protein
EM_2444	K10439	rbsB	ribose transport system substrate-binding protein
EM_2107	K10440	rbsC	ribose transport system permease protein
EM_2443	K10440	rbsC	ribose transport system permease protein
EM_2106	K10441	rbsA	ribose transport system ATP-binding protein [EC:7.5.2.7]
EM_2442	K10441	rbsA	ribose transport system ATP-binding protein [EC:7.5.2.7]
EM_2441	K06726	rbsD	D-ribose pyranase [EC:5.4.99.62]
EM_4170	K10537	araF	L-arabinose transport system substrate-binding protein
EM_4172	K10538	araH	L-arabinose transport system permease protein
EM_4171	K10539	araG	L-arabinose transport system ATP-binding protein [EC:7.5.2.12]
EM_1970	K23508	ytfQ	galactofuranose transport system substrate-binding protein
EM_1967	K23509	ytfT, yjfF	galactofuranose transport system permease protein
EM_1968	K23509	ytfT, yjfF	galactofuranose transport system permease protein
EM_1969	K10820	ytfR	galactofuranose transport system ATP-binding protein [EC:7.5.2.9]
EM_3908	K10540	mglB	methyl-galactoside transport system substrate-binding protein
EM_3910	K10541	mglC	methyl-galactoside transport system permease protein
EM_3909	K10542	mglA	methyl-galactoside transport system ATP-binding protein [EC:7.5.2.11]
EM_2597	K10543	xylF	D-xylose transport system substrate-binding protein
EM_2595	K10544	xylH	D-xylose transport system permease protein
EM_2596	K10545	xylG	D-xylose transport system ATP-binding protein [EC:7.5.2.10]
EM_2492	K10559	rhaS	rhamnose transport system substrate-binding protein
EM_2490	K10560	rhaP	rhamnose transport system permease protein
EM_2488	K10561	rhaQ	rhamnose transport system permease protein
EM_2491	K10562	rhaT	rhamnose transport system ATP-binding protein [EC:7.5.2.-]
EM_3671	K17208	K17208, ibpA	inositol transport system substrate-binding protein
EM_3673	K17209	iatP	inositol transport system permease protein
EM_3672	K17210	iatA	inositol transport system ATP-binding protein
EM_2710	K05813	ugpB	sn-glycerol 3-phosphate transport system substrate-binding protein
EM_2711	K05814	ugpA	sn-glycerol 3-phosphate transport system permease protein
EM_2712	K05815	ugpE	sn-glycerol 3-phosphate transport system permease protein
EM_2713	K05816	ugpC	sn-glycerol 3-phosphate transport system ATP-binding protein [EC:7.6.2.10]
EM_2420	K02040	pstS	phosphate transport system substrate-binding protein
EM_2419	K02037	pstC	phosphate transport system permease protein
EM_2418	K02038	pstA	phosphate transport system permease protein
EM_2417	K02036	pstB	phosphate transport system ATP-binding protein [EC:7.3.2.1]
EM_2091	K02044	phnD	phosphonate transport system substrate-binding protein
EM_2092	K02042	phnE	phosphonate transport system permease protein
EM_2090	K02041	phnC	phosphonate transport system ATP-binding protein [EC:7.3.2.2]
EM_3789	K10013	argT	lysine/arginine/ornithine transport system substrate-binding protein
EM_3792	K10015	hisM	histidine transport system permease protein
EM_3791	K10016	hisQ	histidine transport system permease protein
EM_3793	K10017	hisP	histidine transport system ATP-binding protein [EC:7.4.2.1]
EM_3790	K10014	hisJ	histidine transport system substrate-binding protein
EM_1071	K10036	glnH	glutamine transport system substrate-binding protein
EM_1072	K10037	glnP	glutamine transport system permease protein
EM_1073	K10038	glnQ	glutamine transport system ATP-binding protein [EC:7.4.2.1]
EM_1002	K09996	artJ	arginine transport system substrate-binding protein
EM_0999	K09997	artI	arginine transport system substrate-binding protein
EM_1001	K09998	artM	arginine transport system permease protein
EM_1000	K09999	artQ	arginine transport system permease protein
EM_0998	K10000	artP	arginine transport system ATP-binding protein [EC:7.4.2.1]
EM_1196	K10001	gltI, aatJ	glutamate/aspartate transport system substrate-binding protein
EM_1198	K10002	gltK, aatM	glutamate/aspartate transport system permease protein
EM_1197	K10003	gltJ, aatQ	glutamate/aspartate transport system permease protein
EM_1199	K10004	gltL, aatP	glutamate/aspartate transport system ATP-binding protein [EC:7.4.2.1]
EM_2857	K09969	aapJ, bztA	general L-amino acid transport system substrate-binding protein
EM_2856	K09970	aapQ, bztB	general L-amino acid transport system permease protein
EM_2855	K09971	aapM, bztC	general L-amino acid transport system permease protein
EM_2854	K09972	aapP, bztD	general L-amino acid transport system ATP-binding protein [EC:7.4.2.1]
EM_4137	K02424	fliY, tcyA	L-cystine transport system substrate-binding protein
EM_4139	K10009	tcyB, yecS	L-cystine transport system permease protein
EM_4140	K10010	tcyC, yecC	L-cystine transport system ATP-binding protein [EC:7.4.2.1]
EM_0832	K23064	lhpO	hydroxyproline transport system ATP-binding protein [EC:7.4.2.1]
EM_2702	K01999	livK	branched-chain amino acid transport system substrate-binding protein
EM_2705	K01999	livK	branched-chain amino acid transport system substrate-binding protein
EM_4159	K01999	livK	branched-chain amino acid transport system substrate-binding protein
EM_2706	K01997	livH	branched-chain amino acid transport system permease protein
EM_4158	K01997	livH	branched-chain amino acid transport system permease protein
EM_0047	K01998	livM	branched-chain amino acid transport system permease protein
EM_2707	K01998	livM	branched-chain amino acid transport system permease protein
EM_4157	K01998	livM	branched-chain amino acid transport system permease protein
EM_2708	K01995	livG	branched-chain amino acid transport system ATP-binding protein
EM_4156	K01995	livG	branched-chain amino acid transport system ATP-binding protein
EM_0045	K01996	livF	branched-chain amino acid transport system ATP-binding protein
EM_2709	K01996	livF	branched-chain amino acid transport system ATP-binding protein
EM_4155	K01996	livF	branched-chain amino acid transport system ATP-binding protein
EM_0046	K11957	natA	neutral amino acid transport system ATP-binding protein
EM_0528	K02073	metQ	D-methionine transport system substrate-binding protein
EM_1613	K02073	metQ	D-methionine transport system substrate-binding protein
EM_2347	K02073	metQ	D-methionine transport system substrate-binding protein
EM_3307	K02073	metQ	D-methionine transport system substrate-binding protein
EM_0529	K02072	metI	D-methionine transport system permease protein
EM_1612	K02072	metI	D-methionine transport system permease protein
EM_3309	K02072	metI	D-methionine transport system permease protein
EM_0530	K02071	metN	D-methionine transport system ATP-binding protein
EM_1611	K02071	metN	D-methionine transport system ATP-binding protein
EM_0202	K11959	urtA	urea transport system substrate-binding protein
EM_0201	K11960	urtB	urea transport system permease protein
EM_0200	K11961	urtC	urea transport system permease protein
EM_0199	K11962	urtD	urea transport system ATP-binding protein
EM_0198	K11963	urtE	urea transport system ATP-binding protein
EM_0868	K15580	oppA, mppA	oligopeptide transport system substrate-binding protein
EM_4392	K15580	oppA, mppA	oligopeptide transport system substrate-binding protein
EM_4476	K15580	oppA, mppA	oligopeptide transport system substrate-binding protein
EM_4393	K15581	oppB	oligopeptide transport system permease protein
EM_4394	K15582	oppC	oligopeptide transport system permease protein
EM_3169	K15583	oppD	oligopeptide transport system ATP-binding protein
EM_4395	K15583	oppD	oligopeptide transport system ATP-binding protein
EM_3170	K10823	oppF	oligopeptide transport system ATP-binding protein
EM_4396	K10823	oppF	oligopeptide transport system ATP-binding protein
EM_0214	K12368	dppA	dipeptide transport system substrate-binding protein
EM_2212	K12368	dppA	dipeptide transport system substrate-binding protein
EM_2211	K12369	dppB	dipeptide transport system permease protein
EM_2210	K12370	dppC	dipeptide transport system permease protein
EM_2209	K12371	dppD	dipeptide transport system ATP-binding protein
EM_2208	K12372	dppF	dipeptide transport system ATP-binding protein
EM_4450	K19226	sapA	cationic peptide transport system substrate-binding protein
EM_4449	K19227	sapB	cationic peptide transport system permease protein
EM_4448	K19228	sapC	cationic peptide transport system permease protein
EM_4447	K19229	sapD	cationic peptide transport system ATP-binding protein
EM_4446	K19230	sapF	cationic peptide transport system ATP-binding protein
EM_1041	K13889	gsiB	glutathione transport system substrate-binding protein
EM_1040	K13890	gsiC	glutathione transport system permease protein
EM_1039	K13891	gsiD	glutathione transport system permease protein
EM_1042	K13892	gsiA	glutathione transport system ATP-binding protein
EM_3884	K13893	yejA	microcin C transport system substrate-binding protein
EM_3883	K13894	yejB	microcin C transport system permease protein
EM_3882	K13895	yejE	microcin C transport system permease protein
EM_3881	K13896	yejF	microcin C transport system ATP-binding protein
EM_1261	K23185	fepB	ferric enterobactin transport system substrate-binding protein
EM_1263	K23186	fepD	ferric enterobactin transport system permease protein
EM_1264	K23187	fepG	ferric enterobactin transport system permease protein
EM_1265	K23188	fepC	ferric enterobactin transport system ATP-binding protein [EC:7.2.2.17]
EM_1656	K23227	fhuD	ferric hydroxamate transport system substrate-binding protein
EM_1655	K23228	fhuB	ferric hydroxamate transport system permease protein
EM_1657	K10829	fhuC	ferric hydroxamate transport system ATP-binding protein [EC:7.2.2.16]
EM_1650	K06858	btuF	vitamin B12 transport system substrate-binding protein
EM_0578	K06073	btuC	vitamin B12 transport system permease protein
EM_0576	K06074	btuD	vitamin B12 transport system ATP-binding protein [EC:7.6.2.8]
EM_4217	K09815	znuA	zinc transport system substrate-binding protein
EM_4215	K09816	znuB	zinc transport system permease protein
EM_4216	K09817	znuC	zinc transport system ATP-binding protein [EC:7.2.2.-]
EM_1274	K11604	sitA	manganese/iron transport system substrate-binding protein
EM_1272	K11605	sitC	manganese/iron transport system permease protein
EM_1271	K11606	sitD	manganese/iron transport system permease protein
EM_1273	K11607	sitB	manganese/iron transport system ATP-binding protein
EM_3031	K10555	lsrB	AI-2 transport system substrate-binding protein
EM_3029	K10556	lsrC	AI-2 transport system permease protein
EM_3030	K10557	lsrD	AI-2 transport system permease protein
EM_3028	K10558	lsrA, ego	AI-2 transport system ATP-binding protein
EM_0703	K09808	lolC_E	lipoprotein-releasing system permease protein
EM_0705	K09808	lolC_E	lipoprotein-releasing system permease protein
EM_0704	K09810	lolD	lipoprotein-releasing system ATP-binding protein [EC:3.6.3.-]
EM_2917	K07091	lptF	lipopolysaccharide export system permease protein
EM_2918	K11720	lptG	lipopolysaccharide export system permease protein
EM_2927	K06861	lptB	lipopolysaccharide export system ATP-binding protein [EC:3.6.3.-]
EM_2699	K09811	ftsX	cell division transport system permease protein
EM_2698	K09812	ftsE	cell division transport system ATP-binding protein
EM_0923	K11085	msbA	ATP-binding cassette, subfamily B, bacterial MsbA [EC:3.6.3.-]
EM_1439	K18889	mdlA, smdA	ATP-binding cassette, subfamily B, multidrug efflux pump
EM_1438	K18890	mdlB, smdB	ATP-binding cassette, subfamily B, multidrug efflux pump
EM_1574	K11004	hlyB, cyaB	ATP-binding cassette, subfamily B, bacterial HlyB/CyaB
EM_2073	K13409	raxB, cvaB	ATP-binding cassette, subfamily B, bacterial RaxB
EM_0256	K12541	lapB	ATP-binding cassette, subfamily C, bacterial LapB
EM_3515	K12541	lapB	ATP-binding cassette, subfamily C, bacterial LapB
EM_0948	K16012	cydC	ATP-binding cassette, subfamily C, bacterial CydC
EM_0947	K16013	cydD	ATP-binding cassette, subfamily C, bacterial CydD
EM_0964	K05685	macB	macrolide transport system ATP-binding/permease protein [EC:3.6.3.-]
EM_3866	K06159	yojI	multidrug/microcin transport system ATP-binding/permease protein

[truncated: 8 more sheets: Table S10, Table S11, Table S12, Table S13, Table S14, Table S15, Table S16, Table S17]
