# Supplementary material for: Whole genome sequencing of Enterobacter mori, an emerging pathogen of kiwifruit and the potential genetic adaptation to pathogenic lifestyle
Source: AMB Express. 2021 Sep 17;11:129. doi: 10.1186/s13568-021-01290-w (PMC8448808; doi:10.1186/s13568-021-01290-w)
Supplement: Supplementary file 3 — Additional file 3. Genome annotation of Enterobacter mori CX01. [file 13568_2021_1290_MOESM3_ESM.xlsx]

## Sheet: Sheet1
AMB Express
Whole genome sequencing of Enterobacter mori, an emerging pathogen of kiwifruit and the potential genetic adaptation to pathogenic lifestyle
Mingyang Zhang1,2,#, Yilin Zhang3,#, Xue Han3, Juan Wang1,2, Yu Yang3, Biao Ren1,2,4, Mian Xia5, Gang Li5,6, Rongxiang Fang1,2, Hang He3,*, Yantao Jia1,2,*
1State Key Laboratory of Plant Genomics, Institute of Microbiology, Chinese Academy of Sciences, Beijing 100101, China
2National Plant Gene Research Center, Beijing 100101, China
3 School of Advanced Agriculture Sciences and School of Life Sciences, State Key Laboratory of Protein and Plant Gene Research, Peking University, Beijing 100871, China
4College of Life Sciences, University of the Chinese Academy of Sciences, Beijing 100049, China 4
5 Cangxi Xingke Modern Agricultural Science and Technology Research Institute Co., Ltd., Cangxi, 628400, China
6Guangxi Key Laboratory of Medicinal Resource Protection and Genetic Improvement, Guangxi Botanical Garden of Medicinal Plant, Nanning, 530023, China
#Co-first authors
*Corresponding authors
hehang@pku.edu.cn Tel and Fax: 8610-62764981; jiayt@im.ac.cn Tel: 8610-64806884

## Sheet: Enterobacter_mori_CX01
Contig	source	Type	Start	Stop	Strand	ID;Fuctionnal Role & EC;KO;GO
Enterobacter_mori_CX01	FIG	CDS	499	633	+	ID=EM_0001;Name=Uncharacterized MFS-type transporter
Enterobacter_mori_CX01	FIG	CDS	829	1269	+	ID=EM_0002;Name=Nitrate/nitrite transporter;GO:0055085|GO:0016021|
Enterobacter_mori_CX01	FIG	CDS	1324	1455	+	ID=EM_0003;Name=D-malate dehydrogenase [decarboxylating] (EC 1.1.1.83);Ontology_term=KEGG_ENZYME:1.1.1.83
Enterobacter_mori_CX01	FIG	CDS	1530	1718	+	ID=EM_0004;Name=D-malate dehydrogenase [decarboxylating] (EC 1.1.1.83);Ontology_term=KEGG_ENZYME:1.1.1.83
Enterobacter_mori_CX01	FIG	CDS	1769	1885	+	ID=EM_0005;Name=D-malate dehydrogenase [decarboxylating] (EC 1.1.1.83);Ontology_term=KEGG_ENZYME:1.1.1.83
Enterobacter_mori_CX01	FIG	CDS	2097	2270	+	ID=EM_0006;Name=D-malate dehydrogenase [decarboxylating] (EC 1.1.1.83);Ontology_term=KEGG_ENZYME:1.1.1.83;GO:0055114|GO:0016616|
Enterobacter_mori_CX01	FIG	CDS	2428	2562	+	ID=EM_0007;Name=D-glycerate 2-kinase (EC 2.7.1.-);Ontology_term=KEGG_ENZYME:2.7.1.-
Enterobacter_mori_CX01	FIG	CDS	2650	3243	+	ID=EM_0008;Name=D-glycerate 2-kinase (EC 2.7.1.165);Ontology_term=KEGG_ENZYME:2.7.1.165
Enterobacter_mori_CX01	FIG	CDS	3254	3385	+	ID=EM_0009;Name=D-glycerate 2-kinase (EC 2.7.1.165);Ontology_term=KEGG_ENZYME:2.7.1.165
Enterobacter_mori_CX01	FIG	CDS	3769	3984	+	ID=EM_0010;Name=hypothetical protein
Enterobacter_mori_CX01	FIG	CDS	4181	4402	+	ID=EM_0011;Name=hypothetical protein
Enterobacter_mori_CX01	FIG	CDS	4434	4997	-	ID=EM_0012;Name=Transcriptional regulator%2C GntR family domain / Aspartate aminotransferase (EC 2.6.1.1);Ontology_term=KEGG_ENZYME:2.6.1.1;GO:0003824|
Enterobacter_mori_CX01	FIG	CDS	5130	5909	-	ID=EM_0013;Name=Transcriptional regulator%2C GntR family domain / Aspartate aminotransferase (EC 2.6.1.1);Ontology_term=KEGG_ENZYME:2.6.1.1;GO:0006355|GO:0030170|GO:0003824|GO:0009058|GO:0003700|
Enterobacter_mori_CX01	FIG	CDS	6073	6528	+	ID=EM_0014;Name=Histone acetyltransferase HPA2 and related acetyltransferases;GO:0008080|
Enterobacter_mori_CX01	FIG	CDS	6596	6898	-	ID=EM_0015;Name=Transcriptional regulator%2C ArsR family;GO:0006355|GO:0003700|
Enterobacter_mori_CX01	FIG	CDS	7164	9158	+	ID=EM_0016;Name=Translation elongation factor G;K02355;GO:0006414|GO:0003746|GO:0005622|GO:0003924|GO:0005525|
Enterobacter_mori_CX01	FIG	CDS	9194	9766	-	ID=EM_0017;Name=NAD(P)H-flavin oxidoreductase;GO:0048037|GO:0010181|
Enterobacter_mori_CX01	FIG	CDS	9875	10711	+	ID=EM_0018;Name=N-hydroxyarylamine O-acetyltransferase (EC 2.3.1.118);Ontology_term=KEGG_ENZYME:2.3.1.118;K00675;GO:0008152|GO:0016407|
Enterobacter_mori_CX01	FIG	CDS	10803	10937	-	ID=EM_0019;Name=Isochorismatase (EC 3.3.2.1);Ontology_term=KEGG_ENZYME:3.3.2.1;GO:0003824|GO:0008152|
Enterobacter_mori_CX01	FIG	CDS	10934	11092	-	ID=EM_0020;Name=Isochorismatase (EC 3.3.2.1);Ontology_term=KEGG_ENZYME:3.3.2.1;GO:0008152|GO:0003824|
Enterobacter_mori_CX01	FIG	CDS	11194	12120	-	ID=EM_0021;Name=Transcriptional regulator YbhD%2C LysR family;GO:0006355|GO:0003700|
Enterobacter_mori_CX01	FIG	CDS	12275	13363	+	ID=EM_0022;Name=hypothetical protein
Enterobacter_mori_CX01	FIG	CDS	13439	14683	+	ID=EM_0023;Name=Uncharacterized MFS-type transporter STM0328.s;GO:0016021|GO:0005215|GO:0055085|
Enterobacter_mori_CX01	FIG	CDS	14755	15618	+	ID=EM_0024;Name=Fumarylacetoacetate hydrolase family protein;GO:0008152|GO:0003824|
Enterobacter_mori_CX01	FIG	CDS	15637	16704	+	ID=EM_0025;Name=[Citrate [pro-3S]-lyase] ligase (EC 6.2.1.22);Ontology_term=KEGG_ENZYME:6.2.1.22;K01910;GO:0009058|GO:0008771|GO:0008080|GO:0003824|
Enterobacter_mori_CX01	FIG	CDS	16729	17019	+	ID=EM_0026;Name=Citrate lyase gamma chain%2C acyl carrier protein;K01646;GO:0005737|
Enterobacter_mori_CX01	FIG	CDS	17019	17894	+	ID=EM_0027;Name=Citrate lyase beta chain (EC 4.1.3.6);Ontology_term=KEGG_ENZYME:4.1.3.6;K01644;GO:0008816|GO:0005737|GO:0009346|GO:0003824|GO:0006084|
Enterobacter_mori_CX01	FIG	CDS	17925	19445	+	ID=EM_0028;Name=Citrate lyase alpha chain (EC 4.1.3.6);Ontology_term=KEGG_ENZYME:4.1.3.6;K01643;GO:0005737|GO:0006084|GO:0009346|GO:0008814|
Enterobacter_mori_CX01	FIG	CDS	19451	19990	+	ID=EM_0029;Name=Citrate lyase holo-[acyl-carrier-protein] synthase (EC 2.7.7.61);Ontology_term=KEGG_ENZYME:2.7.7.61;K05964;GO:0051191|
Enterobacter_mori_CX01	FIG	CDS	19965	20840	+	ID=EM_0030;Name=Triphosphoribosyl-dephospho-CoA synthase (EC 2.4.2.52);Ontology_term=KEGG_ENZYME:2.4.2.52;K05966;GO:0016310|GO:0046917|GO:0005524|
Enterobacter_mori_CX01	FIG	CDS	20868	21416	+	ID=EM_0031;Name=hypothetical protein;K07002;GO:0016787|
Enterobacter_mori_CX01	FIG	CDS	21434	24028	+	ID=EM_0032;Name=Aconitate hydratase 2 (EC 4.2.1.3);Ontology_term=KEGG_ENZYME:4.2.1.3;K01682;GO:0051539|GO:0003994|GO:0005829|GO:0006099|GO:0008152|
Enterobacter_mori_CX01	FIG	CDS	24242	25564	+	ID=EM_0033;Name=Citrate Succinate antiporter (TC 2.A.47.3.2);K03319;GO:0016020|GO:0005215|GO:0055085|GO:0006814|
Enterobacter_mori_CX01	FIG	CDS	25635	26084	+	ID=EM_0034;Name=hypothetical protein
Enterobacter_mori_CX01	FIG	CDS	26170	26850	-	ID=EM_0035;Name=Respiratory nitrate reductase gamma chain (EC 1.7.99.4);Ontology_term=KEGG_ENZYME:1.7.99.4;K00374;GO:0008940|GO:0055114|GO:0009325|
Enterobacter_mori_CX01	FIG	CDS	26847	27542	-	ID=EM_0036;Name=Respiratory nitrate reductase delta chain (EC 1.7.99.4);Ontology_term=KEGG_ENZYME:1.7.99.4;K00373;GO:0051131|GO:0051082|
Enterobacter_mori_CX01	FIG	CDS	27542	29086	-	ID=EM_0037;Name=Respiratory nitrate reductase beta chain (EC 1.7.99.4);Ontology_term=KEGG_ENZYME:1.7.99.4;K00371;GO:0042126|GO:0055114|GO:0009325|GO:0008940|
Enterobacter_mori_CX01	FIG	CDS	29083	32823	-	ID=EM_0038;Name=Respiratory nitrate reductase alpha chain (EC 1.7.99.4);Ontology_term=KEGG_ENZYME:1.7.99.4;K00370;GO:0051539|GO:0016491|GO:0042126|GO:0008940|GO:0030151|GO:0009325|GO:0009055|GO:0055114|
Enterobacter_mori_CX01	FIG	CDS	32851	34245	-	ID=EM_0039;Name=Nitrate/nitrite transporter NarK;K02575;GO:0016021|GO:0055085|GO:0015707|GO:0015112|GO:0015706|GO:0015113|
Enterobacter_mori_CX01	FIG	CDS	34453	35028	-	ID=EM_0040;Name=Transcriptional regulator%2C AcrR family;GO:0003677|
Enterobacter_mori_CX01	FIG	CDS	35146	36633	+	ID=EM_0041;Name=Methyl viologen resistance protein SmvA;K08167;GO:0016021|GO:0055085|
Enterobacter_mori_CX01	FIG	CDS	36713	37939	-	ID=EM_0042;Name=Beta-ureidopropionase (EC 3.5.1.6);Ontology_term=KEGG_ENZYME:3.5.1.6;K06016;GO:0008152|GO:0016787|GO:0016813|
Enterobacter_mori_CX01	FIG	CDS	37936	38418	-	ID=EM_0043;Name=L-2-amino-thiazoline-4-carboxylic acid hydrolase (EC 3.5.2.-);Ontology_term=KEGG_ENZYME:3.5.2.-
Enterobacter_mori_CX01	FIG	CDS	38437	39594	-	ID=EM_0044;Name=ABC transporter%2C substrate-binding protein (cluster 4%2C leucine/isoleucine/valine/benzoate);GO:0006865|
Enterobacter_mori_CX01	FIG	CDS	39623	40342	-	ID=EM_0045;Name=Branched-chain amino acid transport ATP-binding protein LivF (TC 3.A.1.4.1);K01996;GO:0016887|GO:0005524|
Enterobacter_mori_CX01	FIG	CDS	40335	41102	-	ID=EM_0046;Name=Branched-chain amino acid transport ATP-binding protein LivG (TC 3.A.1.4.1);K01995;GO:0005524|GO:0016887|
Enterobacter_mori_CX01	FIG	CDS	41099	42205	-	ID=EM_0047;Name=Branched-chain amino acid transport system permease protein LivM (TC 3.A.1.4.1);K01998;GO:0005215|GO:0016020|GO:0006810|
Enterobacter_mori_CX01	FIG	CDS	42214	43203	-	ID=EM_0048;Name=High-affinity branched-chain amino acid transport system permease protein LivH (TC 3.A.1.4.1);GO:0016020|GO:0006810|GO:0005215|
Enterobacter_mori_CX01	FIG	CDS	43336	44280	+	ID=EM_0049;Name=Transcriptional regulator%2C LysR family;GO:0006355|GO:0003700|
Enterobacter_mori_CX01	FIG	CDS	44324	45397	-	ID=EM_0050;Name=Outer membrane porin OmpD;GO:0016020|GO:0006810|GO:0015288|
Enterobacter_mori_CX01	FIG	CDS	46023	46949	-	ID=EM_0051;Name=Permease of the drug/metabolite transporter (DMT) superfamily;GO:0016020|GO:0016021|
Enterobacter_mori_CX01	FIG	CDS	47123	50170	+	ID=EM_0052;Name=Formate dehydrogenase N alpha subunit (EC 1.2.1.2) @ selenocysteine-containing;Ontology_term=KEGG_ENZYME:1.2.1.2;K08348;GO:0016491|GO:0045333|GO:0051539|GO:0043546|GO:0047111|GO:0008863|GO:0055114|GO:0030151|GO:0009055|
Enterobacter_mori_CX01	FIG	CDS	50182	51069	+	ID=EM_0053;Name=Formate dehydrogenase N beta subunit (EC 1.2.1.2);Ontology_term=KEGG_ENZYME:1.2.1.2;K08349;GO:0016021|GO:0051539|GO:0015944|GO:0045333|
Enterobacter_mori_CX01	FIG	CDS	51062	51718	+	ID=EM_0054;Name=Formate dehydrogenase N gamma subunit (EC 1.2.1.2);Ontology_term=KEGG_ENZYME:1.2.1.2;K08350;GO:0016020|GO:0009055|GO:0009326|GO:0008863|GO:0016021|GO:0022904|GO:0045333|
Enterobacter_mori_CX01	FIG	CDS	51790	52113	-	ID=EM_0055;Name=Cytochrome d ubiquinol oxidase subunit II (EC 1.10.3.-);Ontology_term=KEGG_ENZYME:1.10.3.-;GO:0008657|GO:0006276|
Enterobacter_mori_CX01	FIG	CDS	52404	53246	-	ID=EM_0056;Name=Polyphosphate kinase 2 (EC 2.7.4.1);Ontology_term=KEGG_ENZYME:2.7.4.1;K22468;GO:0008976|GO:0006793|
Enterobacter_mori_CX01	FIG	CDS	53426	54070	+	ID=EM_0057;Name=Pentapeptide repeat protein QnrB family
Enterobacter_mori_CX01	FIG	CDS	54191	55366	+	ID=EM_0058;Name=Protein AraJ precursor;K08156;GO:0016021|GO:0055085|
Enterobacter_mori_CX01	FIG	CDS	55372	56463	-	ID=EM_0059;Name=Alkylhydroperoxidase AhpD domain protein;GO:0051920|GO:0055114|
Enterobacter_mori_CX01	FIG	CDS	56474	57463	-	ID=EM_0060;Name=Alkanal monooxygenase alpha chain (EC 1.14.14.3);Ontology_term=KEGG_ENZYME:1.14.14.3;GO:0016705|GO:0055114|
Enterobacter_mori_CX01	FIG	CDS	57460	59067	-	ID=EM_0061;Name=ABC transporter%2C ATP-binding protein (cluster 5%2C nickel/peptides/opines) / ABC transporter%2C ATP-binding protein (cluster 5%2C nickel/peptides/opines);K02032;GO:0016887|GO:0000166|GO:0015833|GO:0005524|
Enterobacter_mori_CX01	FIG	CDS	59064	59915	-	ID=EM_0062;Name=ABC transporter%2C permease protein 2 (cluster 5%2C nickel/peptides/opines);GO:0006810|GO:0016020|
Enterobacter_mori_CX01	FIG	CDS	59912	60856	-	ID=EM_0063;Name=ABC transporter%2C permease protein 1 (cluster 5%2C nickel/peptides/opines);GO:0016020|GO:0006810|
Enterobacter_mori_CX01	FIG	CDS	60867	62486	-	ID=EM_0064;Name=ABC transporter%2C substrate-binding protein (cluster 5%2C nickel/peptides/opines);GO:0043190|GO:0055085|
Enterobacter_mori_CX01	FIG	CDS	62636	63646	-	ID=EM_0065;Name=Alcohol dehydrogenase (EC 1.1.1.1);Ontology_term=KEGG_ENZYME:1.1.1.1;K13953;GO:0016491|GO:0008270|GO:0055114|
Enterobacter_mori_CX01	FIG	CDS	63843	65552	-	ID=EM_0066;Name=Glutathione-regulated potassium-efflux system ATP-binding protein;GO:0016887|GO:0005524|
Enterobacter_mori_CX01	FIG	CDS	65935	67632	-	ID=EM_0067;Name=NAD-dependent malic enzyme (EC 1.1.1.38);Ontology_term=KEGG_ENZYME:1.1.1.38;K00027;GO:0055114|GO:0051287|GO:0004471|GO:0004470|
Enterobacter_mori_CX01	FIG	CDS	67809	67946	-	ID=EM_0068;Name=Stationary-phase-induced ribosome-associated protein;K02972;GO:0003735|GO:0005840|GO:0006412|
Enterobacter_mori_CX01	FIG	CDS	68042	68257	-	ID=EM_0069;Name=Bdm protein;GO:0042710|GO:0071229|
Enterobacter_mori_CX01	FIG	CDS	68488	69339	-	ID=EM_0070;Name=Metallo-beta-lactamase superfamily protein PA0057
Enterobacter_mori_CX01	FIG	CDS	69451	70332	+	ID=EM_0071;Name=LysR-family transcriptional regulator clustered with PA0057;GO:0006355|GO:0003700|
Enterobacter_mori_CX01	FIG	CDS	70408	70836	+	ID=EM_0072;Name=Peroxiredoxin OsmC (EC 1.11.1.15);Ontology_term=KEGG_ENZYME:1.11.1.15;K04063;GO:0004601|GO:0006979|
Enterobacter_mori_CX01	FIG	CDS	70861	71766	-	ID=EM_0073;Name=Transcriptional regulator%2C LysR family;GO:0006355|GO:0003700|
Enterobacter_mori_CX01	FIG	CDS	71885	72634	+	ID=EM_0074;Name=oxidoreductase%2C short-chain dehydrogenase-reductase family (putativesecrete);GO:0016491|
Enterobacter_mori_CX01	FIG	CDS	72631	73560	-	ID=EM_0075;Name=D%2CD-dipeptide transport ATP-binding protein DdpF;K02032;GO:0015833|GO:0005524|GO:0000166|GO:0016887|
Enterobacter_mori_CX01	FIG	CDS	73553	74539	-	ID=EM_0076;Name=D%2CD-dipeptide transport ATP-binding protein DdpD;K02031;GO:0000166|GO:0015833|GO:0016887|GO:0005524|
Enterobacter_mori_CX01	FIG	CDS	74539	75432	-	ID=EM_0077;Name=D%2CD-dipeptide transport system permease protein DdpC;K02034;GO:0006810|GO:0016020|
Enterobacter_mori_CX01	FIG	CDS	75429	76451	-	ID=EM_0078;Name=D%2CD-dipeptide transport system permease protein DdpB;K02033;GO:0006810|GO:0016020|
Enterobacter_mori_CX01	FIG	CDS	76475	78007	-	ID=EM_0079;Name=D%2CD-dipeptide-binding periplasmic protein DdpA;K02035;GO:0043190|GO:0055085|
Enterobacter_mori_CX01	FIG	CDS	78023	78598	-	ID=EM_0080;Name=D-alanyl-D-alanine dipeptidase (EC 3.4.13.22);Ontology_term=KEGG_ENZYME:3.4.13.22;K08641;GO:0005618|GO:0006508|GO:0016805|GO:0008237|
Enterobacter_mori_CX01	FIG	CDS	78611	79465	-	ID=EM_0081;Name=Transcriptional regulator%2C RpiR family;GO:0003700|GO:0003677|GO:0006355|
Enterobacter_mori_CX01	FIG	CDS	79592	79735	-	ID=EM_0082;Name=hypothetical protein
Enterobacter_mori_CX01	FIG	CDS	79734	81209	+	ID=EM_0083;Name=putative membrane protein
Enterobacter_mori_CX01	FIG	CDS	81297	82508	+	ID=EM_0084;Name=Blue light- and temperature-regulated antirepressor BluF;GO:0071949|GO:0009882|
Enterobacter_mori_CX01	FIG	CDS	82609	83499	+	ID=EM_0085;Name=Fructokinase (EC 2.7.1.4);Ontology_term=KEGG_ENZYME:2.7.1.4;K00847;GO:0016301|GO:0016773|
Enterobacter_mori_CX01	FIG	CDS	83670	85187	+	ID=EM_0086;Name=Maltoporin (maltose/maltodextrin high-affinity receptor%2C phage lambda receptor protein);GO:0006810|GO:0016020|
Enterobacter_mori_CX01	FIG	CDS	85255	86625	+	ID=EM_0087;Name=PTS system%2C sucrose-specific IIB component (EC 2.7.1.211) / PTS system%2C sucrose-specific IIC component;Ontology_term=KEGG_ENZYME:2.7.1.211;K02810;GO:0008982|GO:0016020|GO:0009401|GO:0016021|
Enterobacter_mori_CX01	FIG	CDS	86625	88031	+	ID=EM_0088;Name=Sucrose-6-phosphate hydrolase (EC 3.2.1.26);Ontology_term=KEGG_ENZYME:3.2.1.26;K01193;GO:0004564|GO:0004553|GO:0005737|GO:0005975|
Enterobacter_mori_CX01	FIG	CDS	88060	89076	+	ID=EM_0089;Name=Sucrose operon repressor ScrR%2C LacI family;GO:0009750|GO:0006355|GO:0003677|
Enterobacter_mori_CX01	FIG	CDS	89166	90716	+	ID=EM_0090;Name=Methyl-accepting chemotaxis protein I (serine chemoreceptor protein);K03406;GO:0016021|GO:0007165|GO:0006935|GO:0004888|GO:0016020|GO:0004871|
Enterobacter_mori_CX01	FIG	CDS	90917	91330	+	ID=EM_0091;Name=hypothetical protein
Enterobacter_mori_CX01	FIG	CDS	91336	91896	+	ID=EM_0092;Name=RNA polymerase sigma factor RpoE;GO:0006355|GO:0003700|GO:0003677|GO:0016987|GO:0006352|
Enterobacter_mori_CX01	FIG	CDS	91938	92714	+	ID=EM_0093;Name=Thiol:disulfide interchange protein DsbG precursor;K03805
Enterobacter_mori_CX01	FIG	CDS	92759	94051	-	ID=EM_0094;Name=COG1649 predicted glycoside hydrolase
Enterobacter_mori_CX01	FIG	CDS	94059	94346	-	ID=EM_0095;Name=hypothetical protein;GO:0003677|
Enterobacter_mori_CX01	FIG	CDS	94468	95955	-	ID=EM_0096;Name=UbiD family decarboxylase%2C Lactobacillus brevis type;GO:0048037|GO:0016831|
Enterobacter_mori_CX01	FIG	CDS	96068	96952	+	ID=EM_0097;Name=Transcriptional regulator%2C LysR family;GO:0003700|GO:0006355|
Enterobacter_mori_CX01	FIG	CDS	96968	97954	-	ID=EM_0098;Name=MBL-fold metallo-hydrolase superfamily
Enterobacter_mori_CX01	FIG	CDS	98103	98849	-	ID=EM_0099;Name=Acid phosphatase (EC 3.1.3.2);Ontology_term=KEGG_ENZYME:3.1.3.2;GO:0009279|
Enterobacter_mori_CX01	FIG	CDS	98927	99454	-	ID=EM_0100;Name=Streptothricin acetyltransferase%2C Streptomyces lavendulae type;GO:0008080|
Enterobacter_mori_CX01	FIG	CDS	99586	101373	+	ID=EM_0101;Name=Malto-oligosyltrehalose trehalohydrolase (EC 3.2.1.141);Ontology_term=KEGG_ENZYME:3.2.1.141;K01236;GO:0005992|GO:0004553|GO:0005975|GO:0003824|
Enterobacter_mori_CX01	FIG	CDS	101370	103838	+	ID=EM_0102;Name=Malto-oligosyltrehalose synthase (EC 5.4.99.15);Ontology_term=KEGG_ENZYME:5.4.99.15;K06044;GO:0005975|GO:0003824|
Enterobacter_mori_CX01	FIG	CDS	103854	105929	+	ID=EM_0103;Name=Limit dextrin alpha-1%2C6-maltotetraose-hydrolase (EC 3.2.1.196);Ontology_term=KEGG_ENZYME:3.2.1.196;K01214;GO:0003824|GO:0005980|GO:0005975|GO:0004553|GO:0004133|
Enterobacter_mori_CX01	FIG	CDS	105931	106476	-	ID=EM_0104;Name=Predicted transcription regulator%2C contains HTH domain (MarR family);GO:0006355|GO:0003700|
Enterobacter_mori_CX01	FIG	CDS	106678	107397	+	ID=EM_0105;Name=FIG015373: Membrane protein
Enterobacter_mori_CX01	FIG	CDS	107394	108380	+	ID=EM_0106;Name=FIG001614: Membrane protein
Enterobacter_mori_CX01	FIG	CDS	108390	109385	+	ID=EM_0107;Name=hypothetical protein
Enterobacter_mori_CX01	FIG	CDS	109473	110858	-	ID=EM_0108;Name=Uncharacterized MFS-type transporter;GO:0055085|GO:0016021|
Enterobacter_mori_CX01	FIG	CDS	110976	111881	+	ID=EM_0109;Name=Transcriptional regulator%2C LysR family;GO:0003700|GO:0006355|
Enterobacter_mori_CX01	FIG	CDS	111885	113342	-	ID=EM_0110;Name=Copper sensory histidine kinase CusS;K07644;GO:0007165|GO:0016772|GO:0016021|GO:0016310|GO:0004673|GO:0000155|GO:0016020|GO:0000160|GO:0004871|
Enterobacter_mori_CX01	FIG	CDS	113332	114015	-	ID=EM_0111;Name=Copper-sensing two-component system response regulator CusR;K07665;GO:0000160|GO:0003677|GO:0006355|
Enterobacter_mori_CX01	FIG	CDS	114206	115591	+	ID=EM_0112;Name=Cation efflux system protein CusC precursor;K07796;GO:0005215|GO:0016020|GO:0006810|GO:0008289|
Enterobacter_mori_CX01	FIG	CDS	115621	115962	+	ID=EM_0113;Name=Cation efflux system protein CusF precursor;K07810
Enterobacter_mori_CX01	FIG	CDS	115974	117224	+	ID=EM_0114;Name=Cobalt/zinc/cadmium efflux RND transporter%2C membrane fusion protein%2C CzcB family;K07798;GO:0055085|GO:0016020|GO:0005215|
Enterobacter_mori_CX01	FIG	CDS	117235	120375	+	ID=EM_0115;Name=Cobalt-zinc-cadmium resistance protein CzcA%3B Cation efflux system protein CusA;K07787;GO:0006812|GO:0005215|GO:0006810|GO:0016020|GO:0008324|GO:0016021|
Enterobacter_mori_CX01	FIG	CDS	120418	120732	-	ID=EM_0116;Name=hypothetical protein
Enterobacter_mori_CX01	FIG	CDS	120758	121672	-	ID=EM_0117;Name=Transcriptional regulator%2C AraC family;GO:0043565|GO:0006355|GO:0003677|GO:0003700|
Enterobacter_mori_CX01	FIG	CDS	121777	121878	+	ID=EM_0118;Name=hypothetical protein
Enterobacter_mori_CX01	FIG	CDS	121883	122965	+	ID=EM_0119;Name=Dienelactone hydrolase and related enzymes;K06889;GO:0016787|
Enterobacter_mori_CX01	FIG	CDS	124317	127178	+	ID=EM_0120;Name=hypothetical protein
Enterobacter_mori_CX01	FIG	CDS	127162	127632	+	ID=EM_0121;Name=hypothetical protein
Enterobacter_mori_CX01	FIG	CDS	127629	128810	+	ID=EM_0122;Name=hypothetical protein;GO:0003824|GO:0009116|
Enterobacter_mori_CX01	FIG	CDS	128891	129043	+	ID=EM_0123;Name=hypothetical protein
Enterobacter_mori_CX01	FIG	CDS	129064	131043	+	ID=EM_0124;Name=hypothetical protein;GO:0007165|GO:0005515|GO:0003824|GO:0009116|
Enterobacter_mori_CX01	FIG	CDS	131580	132302	+	ID=EM_0125;Name=hypothetical protein
Enterobacter_mori_CX01	FIG	CDS	132352	132630	+	ID=EM_0126;Name=Superfamily I DNA and RNA helicase and helicase subunit
Enterobacter_mori_CX01	FIG	CDS	132698	132892	-	ID=EM_0127;Name=Site-specific recombinase%2C phage integrase family
Enterobacter_mori_CX01	FIG	CDS	133512	133916	-	ID=EM_0128;Name=Putative DNA-binding protein;GO:0006355|GO:0003677|GO:0005622|GO:0046983|
Enterobacter_mori_CX01	FIG	CDS	134976	135194	-	ID=EM_0129;Name=Cold shock protein of CSP family;K06099;GO:0006355|GO:0003676|GO:0003677|
Enterobacter_mori_CX01	FIG	CDS	136087	144669	+	ID=EM_0130;Name=Cyclic beta-1%2C2-glucan synthase (EC 2.4.1.-);Ontology_term=KEGG_ENZYME:2.4.1.-;GO:0030246|GO:0005975|GO:0003824|
Enterobacter_mori_CX01	FIG	CDS	144689	144976	-	ID=EM_0131;Name=Uncharacterized protein%2C YnaE family
Enterobacter_mori_CX01	FIG	CDS	145218	145367	-	ID=EM_0132;Name=hypothetical protein
Enterobacter_mori_CX01	FIG	CDS	145435	145665	+	ID=EM_0133;Name=hypothetical protein
Enterobacter_mori_CX01	FIG	CDS	145807	146715	+	ID=EM_0134;Name=Lipid A biosynthesis palmitoleoyltransferase (EC 2.3.1.242);Ontology_term=KEGG_ENZYME:2.3.1.242;GO:0016740|GO:0009245|GO:0009409|GO:0008951|GO:0036104|GO:0016021|
Enterobacter_mori_CX01	FIG	CDS	147113	147331	-	ID=EM_0135;Name=hypothetical protein
Enterobacter_mori_CX01	FIG	CDS	147767	148201	+	ID=EM_0136;Name=Organic hydroperoxide resistance transcriptional regulator;GO:0003700|GO:0006355|
Enterobacter_mori_CX01	FIG	CDS	148232	148966	+	ID=EM_0137;Name=hypothetical protein
Enterobacter_mori_CX01	FIG	CDS	148984	149748	+	ID=EM_0138;Name=hypothetical protein;K06988
Enterobacter_mori_CX01	FIG	CDS	149859	150185	+	ID=EM_0139;Name=hypothetical protein;GO:0003677|GO:0015074|GO:0006310|
Enterobacter_mori_CX01	FIG	CDS	150332	151315	-	ID=EM_0140;Name=Transcriptional regulator%2C LysR family;GO:0006355|GO:0003700|
Enterobacter_mori_CX01	FIG	CDS	151423	152559	+	ID=EM_0141;Name=hypothetical protein;K07098;GO:0016787|
Enterobacter_mori_CX01	FIG	CDS	152764	153972	+	ID=EM_0142;Name=Uncharacterized MFS-type transporter;GO:0016021|GO:0055085|
Enterobacter_mori_CX01	FIG	CDS	153962	154801	+	ID=EM_0143;Name=Oxidoreductase;GO:0016491|
Enterobacter_mori_CX01	FIG	CDS	154932	155735	-	ID=EM_0144;Name=Short chain oxidoreductase;K10251;GO:0016491|
Enterobacter_mori_CX01	FIG	CDS	155803	156687	-	ID=EM_0145;Name=UDP-glucose 4-epimerase (EC 5.1.3.2);Ontology_term=KEGG_ENZYME:5.1.3.2;GO:0003824|GO:0050662|
Enterobacter_mori_CX01	FIG	CDS	157636	158187	-	ID=EM_0146;Name=hypothetical protein
Enterobacter_mori_CX01	FIG	CDS	158456	158617	+	ID=EM_0147;Name=Putative transcriptional regulator
Enterobacter_mori_CX01	FIG	CDS	158813	159256	-	ID=EM_0148;Name=FIG00245604: hypothetical protein
Enterobacter_mori_CX01	FIG	CDS	159256	161619	-	ID=EM_0149;Name=hypothetical protein;GO:0006310|GO:0003677|GO:0015074|
Enterobacter_mori_CX01	FIG	CDS	161616	163166	-	ID=EM_0150;Name=hypothetical protein;GO:0003677|GO:0006310|GO:0015074|
Enterobacter_mori_CX01	FIG	CDS	163163	164524	-	ID=EM_0151;Name=hypothetical protein;GO:0006310|GO:0015074|GO:0003677|
Enterobacter_mori_CX01	FIG	CDS	164661	164792	-	ID=EM_0152;Name=hypothetical protein
Enterobacter_mori_CX01	FIG	CDS	164847	165227	+	ID=EM_0153;Name=Lactoylglutathione lyase and related lyases
Enterobacter_mori_CX01	FIG	CDS	165360	165722	+	ID=EM_0154;Name=Nudix hydrolase family protein YffH
Enterobacter_mori_CX01	FIG	CDS	165734	167026	-	ID=EM_0155;Name=hypothetical protein;GO:0005975|GO:0004650|
Enterobacter_mori_CX01	FIG	CDS	167127	167900	-	ID=EM_0156;Name=Transcriptional regulatory protein;K03436;GO:0003700|GO:0005622|GO:0006355|
Enterobacter_mori_CX01	FIG	CDS	167987	168571	+	ID=EM_0157;Name=GDP-mannose pyrophosphatase NudK;GO:0046872|GO:0016787|GO:0016818|
Enterobacter_mori_CX01	FIG	CDS	168654	169412	+	ID=EM_0158;Name=Trans-aconitate 2-methyltransferase (EC 2.1.1.144);Ontology_term=KEGG_ENZYME:2.1.1.144;K00598;GO:0030798|
Enterobacter_mori_CX01	FIG	CDS	169421	170611	-	ID=EM_0159;Name=DipZ protein;GO:0016020|GO:0045454|GO:0016209|GO:0055114|GO:0017004|GO:0016491|
Enterobacter_mori_CX01	FIG	CDS	170749	172044	-	ID=EM_0160;Name=Sensor histidine kinase;GO:0004871|GO:0000155|GO:0007165|GO:0016310|GO:0016772|GO:0016021|
Enterobacter_mori_CX01	FIG	CDS	172041	172781	-	ID=EM_0161;Name=DNA-binding heavy metal response regulator;K02483;GO:0003677|GO:0000160|GO:0006355|
Enterobacter_mori_CX01	FIG	CDS	172826	173821	-	ID=EM_0162;Name=Epoxide hydrolase (EC 3.3.2.9);Ontology_term=KEGG_ENZYME:3.3.2.9;GO:0003824|
Enterobacter_mori_CX01	FIG	CDS	173967	174407	-	ID=EM_0163;Name=Acetyltransferase%2C GNAT family;GO:0008080|
Enterobacter_mori_CX01	FIG	CDS	174420	174890	-	ID=EM_0164;Name=PhnO protein;GO:0008080|
Enterobacter_mori_CX01	FIG	CDS	174899	175486	-	ID=EM_0165;Name=hypothetical protein
Enterobacter_mori_CX01	FIG	CDS	175588	176136	+	ID=EM_0166;Name=Acetyltransferase%2C GNAT family;GO:0008080|
Enterobacter_mori_CX01	FIG	CDS	176124	177038	-	ID=EM_0167;Name=UPF0187 protein YneE;K08994
Enterobacter_mori_CX01	FIG	CDS	177248	178699	-	ID=EM_0168;Name=Altronate oxidoreductase (EC 1.1.1.58);Ontology_term=KEGG_ENZYME:1.1.1.58;K00041;GO:0055114|GO:0016491|GO:0050662|GO:0009026|
Enterobacter_mori_CX01	FIG	CDS	178816	178989	-	ID=EM_0169;Name=Acetyltransferase%2C GNAT family
Enterobacter_mori_CX01	FIG	CDS	179004	179342	-	ID=EM_0170;Name=Acetyltransferase%2C GNAT family
Enterobacter_mori_CX01	FIG	CDS	179420	180385	-	ID=EM_0171;Name=hypothetical protein;GO:0005515|
Enterobacter_mori_CX01	FIG	CDS	180439	181494	-	ID=EM_0172;Name=hypothetical protein
Enterobacter_mori_CX01	FIG	CDS	181636	181992	-	ID=EM_0173;Name=Uncharacterized protein YneG
Enterobacter_mori_CX01	FIG	CDS	181992	182918	-	ID=EM_0174;Name=Glutaminase (EC 3.5.1.2);Ontology_term=KEGG_ENZYME:3.5.1.2;K01425;GO:0004359|GO:0006541|
Enterobacter_mori_CX01	FIG	CDS	182981	184645	-	ID=EM_0175;Name=Methyl-accepting chemotaxis sensor/transducer protein;GO:0006935|GO:0007165|GO:0004888|GO:0016021|GO:0016020|GO:0004871|
Enterobacter_mori_CX01	FIG	CDS	184693	186081	-	ID=EM_0176;Name=Succinate-semialdehyde dehydrogenase [NAD] (EC 1.2.1.24)%3B Succinate-semialdehyde dehydrogenase [NADP+] (EC 1.2.1.79);Ontology_term=KEGG_ENZYME:1.2.1.24,KEGG_ENZYME:1.2.1.79;K08324;GO:0008152|GO:0055114|GO:0016491|
Enterobacter_mori_CX01	FIG	CDS	186181	187059	+	ID=EM_0177;Name=LysR family transcriptional regulator YneJ;GO:0003700|GO:0006355|
Enterobacter_mori_CX01	FIG	CDS	187013	187495	-	ID=EM_0178;Name=IAA acetyltransferase (EC 2.3.1.-);Ontology_term=KEGG_ENZYME:2.3.1.-;K03829;GO:0008080|
Enterobacter_mori_CX01	FIG	CDS	187567	188328	-	ID=EM_0179;Name=Transcriptional regulator STM0164%2C LysR family;GO:0003700|GO:0006355|GO:0005622|
Enterobacter_mori_CX01	FIG	CDS	188330	189316	-	ID=EM_0180;Name=4-hydroxythreonine-4-phosphate dehydrogenase (EC 1.1.1.262);Ontology_term=KEGG_ENZYME:1.1.1.262;K22024;GO:0051287|GO:0055114|
Enterobacter_mori_CX01	FIG	CDS	189309	190526	-	ID=EM_0181;Name=Candidate type III effector Hop protein;K22129
Enterobacter_mori_CX01	FIG	CDS	190700	191845	+	ID=EM_0182;Name=Alcohol dehydrogenase (EC 1.1.1.1);Ontology_term=KEGG_ENZYME:1.1.1.1;GO:0055114|GO:0016491|GO:0046872|
Enterobacter_mori_CX01	FIG	CDS	191863	192747	+	ID=EM_0183;Name=Dihydrodipicolinate synthase family protein APECO1_1389;K01714;GO:0003824|GO:0016829|GO:0008152|
Enterobacter_mori_CX01	FIG	CDS	192823	194235	+	ID=EM_0184;Name=Na+/solute symporter;K03307;GO:0055085|GO:0016020|GO:0005215|GO:0006810|
Enterobacter_mori_CX01	FIG	CDS	194237	195403	+	ID=EM_0185;Name=hypothetical protein
Enterobacter_mori_CX01	FIG	CDS	195400	195876	+	ID=EM_0186;Name=hypothetical protein
Enterobacter_mori_CX01	FIG	CDS	195878	196555	+	ID=EM_0187;Name=3-oxoacyl-[acyl-carrier protein] reductase (EC 1.1.1.100);Ontology_term=KEGG_ENZYME:1.1.1.100
Enterobacter_mori_CX01	FIG	CDS	196552	197343	-	ID=EM_0188;Name=Phenazine biosynthesis protein PhzF like;GO:0003824|GO:0009058|
Enterobacter_mori_CX01	FIG	CDS	197363	198151	-	ID=EM_0189;Name=Phenazine biosynthesis protein PhzF like;GO:0009058|GO:0003824|
Enterobacter_mori_CX01	FIG	CDS	198323	199519	+	ID=EM_0190;Name=Probable sugar efflux transporter;K08159;GO:0055085|GO:0016021|
Enterobacter_mori_CX01	FIG	CDS	199615	200280	-	ID=EM_0191;Name=UPF0056 inner membrane protein MarC;K05595;GO:0016021|
Enterobacter_mori_CX01	FIG	CDS	200537	200971	+	ID=EM_0192;Name=Multiple antibiotic resistance protein MarR;K03712;GO:0003700|GO:0006355|
Enterobacter_mori_CX01	FIG	CDS	200992	201372	+	ID=EM_0193;Name=Multiple antibiotic resistance protein MarA;K13632;GO:0043565|GO:0003677|GO:0003700|GO:0006355|
Enterobacter_mori_CX01	FIG	CDS	201404	201622	+	ID=EM_0194;Name=Multiple antibiotic resistance protein MarB;K13630
Enterobacter_mori_CX01	FIG	CDS	201660	202559	-	ID=EM_0195;Name=Permease of the drug/metabolite transporter (DMT) superfamily;K15268;GO:0016020|GO:0016021|
Enterobacter_mori_CX01	FIG	CDS	202753	203970	+	ID=EM_0196;Name=Putative transport protein;GO:0055085|GO:0016021|
Enterobacter_mori_CX01	FIG	CDS	204016	204654	-	ID=EM_0197;Name=Metal-binding protein ZinT;GO:0008270|
Enterobacter_mori_CX01	FIG	CDS	204707	205405	-	ID=EM_0198;Name=Urea ABC transporter%2C ATPase protein UrtE;K11963;GO:0005524|GO:0016887|
Enterobacter_mori_CX01	FIG	CDS	205415	206212	-	ID=EM_0199;Name=Urea ABC transporter%2C ATPase protein UrtD;K11962;GO:0005524|GO:0016887|
Enterobacter_mori_CX01	FIG	CDS	206212	207285	-	ID=EM_0200;Name=Urea ABC transporter%2C permease protein UrtC;K11961;GO:0006810|GO:0005215|GO:0016020|
Enterobacter_mori_CX01	FIG	CDS	207285	208859	-	ID=EM_0201;Name=Urea ABC transporter%2C permease protein UrtB;K11960;GO:0005215|GO:0005488|GO:0016020|GO:0006810|
Enterobacter_mori_CX01	FIG	CDS	208884	210155	-	ID=EM_0202;Name=Urea ABC transporter%2C substrate binding protein UrtA;K11959;GO:0006865|
Enterobacter_mori_CX01	FIG	CDS	210354	211457	-	ID=EM_0203;Name=Methionine synthase II (cobalamin-independent);GO:0009086|GO:0003871|GO:0008270|
Enterobacter_mori_CX01	FIG	CDS	211614	212027	-	ID=EM_0204;Name=Rhodanese-related sulfurtransferase
Enterobacter_mori_CX01	FIG	CDS	212089	213099	+	ID=EM_0205;Name=Transcriptional regulator%2C AraC family;K13633;GO:0003700|GO:0003677|GO:0006355|GO:0043565|
Enterobacter_mori_CX01	FIG	CDS	213251	213613	-	ID=EM_0206;Name=FIG00626954: hypothetical protein
Enterobacter_mori_CX01	FIG	CDS	213888	214118	+	ID=EM_0207;Name=Uncharacterized protein YncJ
Enterobacter_mori_CX01	FIG	CDS	214119	216083	-	ID=EM_0208;Name=Uncharacterized protease YdcP;K08303;GO:0006508|GO:0003824|GO:0008233|
Enterobacter_mori_CX01	FIG	CDS	216164	216691	-	ID=EM_0209;Name=Transcriptional regulator yidN%2C Cro/CI family;GO:0003677|GO:0043565|
Enterobacter_mori_CX01	FIG	CDS	216787	217953	+	ID=EM_0210;Name=Benzoate transport protein;K05782;GO:0042925|GO:0042919|GO:0016021|
Enterobacter_mori_CX01	FIG	CDS	217933	218805	-	ID=EM_0211;Name=Transcriptional regulator%2C AraC family;K07506;GO:0003700|GO:0003677|GO:0006355|GO:0043565|
Enterobacter_mori_CX01	FIG	CDS	218979	219875	+	ID=EM_0212;Name=Permease of the drug/metabolite transporter (DMT) superfamily;GO:0016021|GO:0016020|
Enterobacter_mori_CX01	FIG	CDS	219909	220583	-	ID=EM_0213;Name=Uncharacterized membrane lipoprotein clustered with tellurite resistance proteins TehA/TehB
Enterobacter_mori_CX01	FIG	CDS	220719	222314	-	ID=EM_0214;Name=Possible tripeptide-binding ABC transporter%2C periplasmic substrate-binding component;K12368;GO:0055085|GO:0043190|
Enterobacter_mori_CX01	FIG	CDS	222426	223655	+	ID=EM_0215;Name=Tripeptide aminopeptidase (EC 3.4.11.4);Ontology_term=KEGG_ENZYME:3.4.11.4;GO:0005737|GO:0045148|GO:0008152|GO:0006518|GO:0008270|GO:0006508|GO:0016787|GO:0008237|
Enterobacter_mori_CX01	FIG	CDS	223652	224245	-	ID=EM_0216;Name=Tellurite methyltransferase (EC 2.1.1.265);Ontology_term=KEGG_ENZYME:2.1.1.265;K16868;GO:0046690|GO:0008757|GO:0005737|
Enterobacter_mori_CX01	FIG	CDS	224245	225246	-	ID=EM_0217;Name=Tellurite resistance protein TehA;K03304;GO:0016021|GO:0055085|
Enterobacter_mori_CX01	FIG	CDS	225303	226349	+	ID=EM_0218;Name=FIG005189: putative transferase clustered with tellurite resistance proteins TehA/TehB
Enterobacter_mori_CX01	FIG	CDS	226344	226883	-	ID=EM_0219;Name=Ribosomal-protein-L7p-serine acetyltransferase;K03817;GO:0008080|
Enterobacter_mori_CX01	FIG	CDS	226970	228589	-	ID=EM_0220;Name=Glucans biosynthesis protein D precursor;GO:0003824|GO:0030246|GO:0005975|GO:0016051|GO:0042597|
Enterobacter_mori_CX01	FIG	CDS	228868	229641	-	ID=EM_0221;Name=ABC transporter%2C substrate-binding protein (cluster 3%2C basic aa/glutamine/opines);GO:0006810|GO:0005215|
Enterobacter_mori_CX01	FIG	CDS	229652	230821	-	ID=EM_0222;Name=Aspartate aminotransferase (EC 2.6.1.1);Ontology_term=KEGG_ENZYME:2.6.1.1;K00816;GO:0009058|GO:0030170|GO:0003824|
Enterobacter_mori_CX01	FIG	CDS	230935	231777	+	ID=EM_0223;Name=Transcriptional regulator%2C LysR family;GO:0006355|GO:0003700|
Enterobacter_mori_CX01	FIG	CDS	231764	233269	-	ID=EM_0224;Name=Putative esterase;K03929;GO:0004104|
Enterobacter_mori_CX01	FIG	CDS	233312	234655	-	ID=EM_0225;Name=Uncharacterized protein YdcJ
Enterobacter_mori_CX01	FIG	CDS	234883	235806	+	ID=EM_0226;Name=LysR family transcriptional regulator YdcI;GO:0006355|GO:0003700|
Enterobacter_mori_CX01	FIG	CDS	236068	238452	+	ID=EM_0227;Name=Quinate/shikimate dehydrogenase [Pyrroloquinoline-quinone] (EC 1.1.5.8);Ontology_term=KEGG_ENZYME:1.1.5.8;GO:0016614|GO:0048038|GO:0055114|GO:0016021|GO:0030288|
Enterobacter_mori_CX01	FIG	CDS	238574	240265	-	ID=EM_0228;Name=Methyl-accepting chemotaxis protein III (ribose and galactose chemoreceptor protein);K05876;GO:0004871|GO:0007165|GO:0016021|GO:0004888|GO:0016020|GO:0006935|
Enterobacter_mori_CX01	FIG	CDS	240550	241668	-	ID=EM_0229;Name=S-(hydroxymethyl)glutathione dehydrogenase (EC 1.1.1.284);Ontology_term=KEGG_ENZYME:1.1.1.284;K00121;GO:0008270|GO:0006069|GO:0051903|GO:0016491|GO:0055114|
Enterobacter_mori_CX01	FIG	CDS	241699	241974	-	ID=EM_0230;Name=RcnR-like protein clustered with cobalt-zinc-cadmium resistance protein CzcD;GO:0046872|GO:0003677|GO:0006355|
Enterobacter_mori_CX01	FIG	CDS	242305	242982	+	ID=EM_0231;Name=Putative SOS response-associated peptidase YedK
Enterobacter_mori_CX01	FIG	CDS	243768	244121	-	ID=EM_0232;Name=Error-prone%2C lesion bypass DNA polymerase V (UmuC);GO:0003684|GO:0006281|
Enterobacter_mori_CX01	FIG	CDS	244265	244411	+	ID=EM_0233;Name=hypothetical protein
Enterobacter_mori_CX01	FIG	CDS	244560	245366	-	ID=EM_0234;Name=hypothetical protein
Enterobacter_mori_CX01	FIG	CDS	245612	246607	+	ID=EM_0235;Name=Phage minor tail protein
Enterobacter_mori_CX01	FIG	CDS	246611	246724	-	ID=EM_0236;Name=hypothetical protein
Enterobacter_mori_CX01	FIG	CDS	247572	248033	-	ID=EM_0237;Name=hypothetical protein
Enterobacter_mori_CX01	FIG	CDS	248580	248723	-	ID=EM_0238;Name=Lysozyme (N-acetylmuramidase) family%2C (EC 3.2.1.17);Ontology_term=KEGG_ENZYME:3.2.1.17
Enterobacter_mori_CX01	FIG	CDS	248787	249044	-	ID=EM_0239;Name=hypothetical protein
Enterobacter_mori_CX01	FIG	CDS	249108	249902	-	ID=EM_0240;Name=hypothetical protein
Enterobacter_mori_CX01	FIG	CDS	250203	251999	-	ID=EM_0241;Name=hypothetical protein
Enterobacter_mori_CX01	FIG	CDS	252696	252995	-	ID=EM_0242;Name=Uncharacterized protein YbcO
Enterobacter_mori_CX01	FIG	CDS	252992	253126	-	ID=EM_0243;Name=hypothetical protein
Enterobacter_mori_CX01	FIG	CDS	253316	253588	-	ID=EM_0244;Name=hypothetical protein
Enterobacter_mori_CX01	FIG	CDS	254982	255200	-	ID=EM_0245;Name=DNA replication protein dnaC;GO:0005524|
Enterobacter_mori_CX01	FIG	CDS	255200	255406	-	ID=EM_0246;Name=Bacteriophage-encoded homolog of DNA replication protein DnaC;GO:0005524|
Enterobacter_mori_CX01	FIG	CDS	255973	256182	+	ID=EM_0247;Name=Putative lipoprotein
Enterobacter_mori_CX01	FIG	CDS	256276	256464	+	ID=EM_0248;Name=Putative lipoprotein
Enterobacter_mori_CX01	FIG	CDS	256539	257405	+	ID=EM_0249;Name=Putative transcriptional regulator STM3175;K13652;GO:0043565|GO:0003677|GO:0003700|GO:0006355|
Enterobacter_mori_CX01	FIG	CDS	257456	258385	-	ID=EM_0250;Name=LysR-family transcriptional regulator KPN_02283;GO:0003700|GO:0006355|
Enterobacter_mori_CX01	FIG	CDS	258476	258952	+	ID=EM_0251;Name=GCN5-related N-acetyltransferase (EC 2.3.1.57);Ontology_term=KEGG_ENZYME:2.3.1.57;GO:0008080|
Enterobacter_mori_CX01	FIG	CDS	259087	259359	+	ID=EM_0252;Name=hypothetical protein
Enterobacter_mori_CX01	FIG	CDS	259386	260849	-	ID=EM_0253;Name=diguanylate cyclase/phosphodiesterase (GGDEF & EAL domains) with PAS/PAC sensor(s);GO:0003677|GO:0006355|
Enterobacter_mori_CX01	FIG	CDS	261140	262024	+	ID=EM_0254;Name=hypothetical protein
Enterobacter_mori_CX01	FIG	CDS	262060	263235	-	ID=EM_0255;Name=Type I secretion membrane fusion protein%2C HlyD family @ Type I secretion system%2C membrane fusion protein LapC;K02022;GO:0016020|GO:0015031|GO:0009306|GO:0016021|
Enterobacter_mori_CX01	FIG	CDS	263232	265397	-	ID=EM_0256;Name=Type I secretion system ATPase%2C LssB family LapB;K12541;GO:0006508|GO:0016887|GO:0055085|GO:0006810|GO:0005524|GO:0016021|GO:0042626|GO:0008233|
Enterobacter_mori_CX01	FIG	CDS	265576	283581	-	ID=EM_0257;Name=T1SS secreted agglutinin RTX
Enterobacter_mori_CX01	FIG	CDS	283703	285040	-	ID=EM_0258;Name=Type I secretion system%2C outer membrane component LapE;GO:0006810|GO:0005215|GO:0019867|
Enterobacter_mori_CX01	FIG	CDS	285178	285378	+	ID=EM_0259;Name=hypothetical protein
Enterobacter_mori_CX01	FIG	CDS	285779	286522	+	ID=EM_0260;Name=Glycerol-3-phosphate regulon repressor%2C DeoR family;GO:0005622|GO:0003700|GO:0006355|
Enterobacter_mori_CX01	FIG	CDS	286536	287603	+	ID=EM_0261;Name=Oxidoreductase;GO:0008152|GO:0055114|GO:0016491|
Enterobacter_mori_CX01	FIG	CDS	287697	288227	-	ID=EM_0262;Name=Cytochrome b561;K12262;GO:0016021|GO:0016020|GO:0009055|GO:0022904|
Enterobacter_mori_CX01	FIG	CDS	288417	289418	+	ID=EM_0263;Name=NAD-dependent glyceraldehyde-3-phosphate dehydrogenase (EC 1.2.1.12);Ontology_term=KEGG_ENZYME:1.2.1.12;K00134;GO:0055114|GO:0050661|GO:0006006|GO:0051287|GO:0016620|
Enterobacter_mori_CX01	FIG	CDS	289457	290896	-	ID=EM_0264;Name=Aldehyde dehydrogenase A (EC 1.2.1.22) @ Glycolaldehyde dehydrogenase (EC 1.2.1.21);Ontology_term=KEGG_ENZYME:1.2.1.22,KEGG_ENZYME:1.2.1.21;K07248;GO:0016491|GO:0008152|GO:0055114|
Enterobacter_mori_CX01	FIG	CDS	291095	291886	-	ID=EM_0265;Name=Uncharacterized SAM-binding protein YdcF
Enterobacter_mori_CX01	FIG	CDS	292279	293598	+	ID=EM_0266;Name=Uncharacterized MFS-type transporter;K03762;GO:0016021|GO:0005215|GO:0055085|GO:0022857|
Enterobacter_mori_CX01	FIG	CDS	293755	295407	+	ID=EM_0267;Name=Inner-membrane proton/drug antiporter (MSF type) of tripartite multidrug efflux system;GO:0016021|GO:0055085|
Enterobacter_mori_CX01	FIG	CDS	295430	296512	+	ID=EM_0268;Name=Membrane fusion component of MSF-type tripartite multidrug efflux system;K03543;GO:0009306|GO:0005215|GO:0055085|GO:0016020|
Enterobacter_mori_CX01	FIG	CDS	296509	297888	+	ID=EM_0269;Name=Efflux transport system%2C outer membrane factor (OMF) lipoprotein;GO:0016020|GO:0008289|GO:0006810|GO:0005215|
Enterobacter_mori_CX01	FIG	CDS	297990	298649	+	ID=EM_0270;Name=O-methyltransferase;GO:0008171|
Enterobacter_mori_CX01	FIG	CDS	298727	302629	-	ID=EM_0271;Name=ATP-dependent helicase HrpA;K03578;GO:0004004|GO:0004386|
Enterobacter_mori_CX01	FIG	CDS	302835	303440	+	ID=EM_0272;Name=FMN-dependent NADH-azoreductase (EC 1.7.1.6);Ontology_term=KEGG_ENZYME:1.7.1.6;K01118;GO:0016661|GO:0055114|
Enterobacter_mori_CX01	FIG	CDS	303531	304217	+	ID=EM_0273;Name=Ribosomal large subunit pseudouridine(746) synthase (EC 5.4.99.29) @ tRNA pseudouridine(32) synthase (EC 5.4.99.28);Ontology_term=KEGG_ENZYME:5.4.99.29,KEGG_ENZYME:5.4.99.28;GO:0001522|GO:0003723|GO:0009451|GO:0009982|
Enterobacter_mori_CX01	FIG	CDS	304225	304764	-	ID=EM_0274;Name=Nucleoprotein/polynucleotide-associated enzyme;K09912
Enterobacter_mori_CX01	FIG	CDS	305118	306092	+	ID=EM_0275;Name=hypothetical protein
Enterobacter_mori_CX01	FIG	CDS	306119	307150	+	ID=EM_0276;Name=5-methyltetrahydropteroyltriglutamate--homocysteine methyltransferase (EC 2.1.1.14);Ontology_term=KEGG_ENZYME:2.1.1.14;K00549;GO:0008270|GO:0009086|GO:0003871|
Enterobacter_mori_CX01	FIG	CDS	307193	308980	-	ID=EM_0277;Name=Putative PQQ enzyme repeat;GO:0045454|
Enterobacter_mori_CX01	FIG	CDS	309004	309747	-	ID=EM_0278;Name=ABC transporter%2C ATP-binding protein (cluster 10%2C nitrate/sulfonate/bicarbonate);K15555;GO:0005524|GO:0016887|
Enterobacter_mori_CX01	FIG	CDS	309744	311312	-	ID=EM_0279;Name=Alkanesulfonates transport system permease protein;K15554;GO:0016020|GO:0006810|
Enterobacter_mori_CX01	FIG	CDS	311535	312593	+	ID=EM_0280;Name=Alkanesulfonates-binding protein;K15553
Enterobacter_mori_CX01	FIG	CDS	312590	313534	-	ID=EM_0281;Name=Transcriptional regulator;GO:0006355|GO:0003700|
Enterobacter_mori_CX01	FIG	CDS	313603	314535	-	ID=EM_0282;Name=FIG032225: Transcriptional regulator%2C LysR family;GO:0003700|GO:0006355|
Enterobacter_mori_CX01	FIG	CDS	314633	315067	+	ID=EM_0283;Name=FIG073159: hypothetical protein
Enterobacter_mori_CX01	FIG	CDS	315072	315530	+	ID=EM_0284;Name=FIG123062: hypothetical protein
Enterobacter_mori_CX01	FIG	CDS	315527	316060	-	ID=EM_0285;Name=FIG002577: Putative lipoprotein precursor
Enterobacter_mori_CX01	FIG	CDS	316057	316581	-	ID=EM_0286;Name=FIG026291: Hypothetical periplasmic protein;GO:0045430|GO:0009813|
Enterobacter_mori_CX01	FIG	CDS	316578	317063	-	ID=EM_0287;Name=FIG147341: Hypothetical protein
Enterobacter_mori_CX01	FIG	CDS	317060	318280	-	ID=EM_0288;Name=S-adenosyl-L-methionine dependent methyltransferase%2C similar to cyclopropane-fatty-acyl-phospholipid synthase;K00574;GO:0008610|
Enterobacter_mori_CX01	FIG	CDS	318277	318999	-	ID=EM_0289;Name=FIG001571: Hypothetical protein;K09701
Enterobacter_mori_CX01	FIG	CDS	319001	320260	-	ID=EM_0290;Name=COG2907: Amine oxidase%2C flavin-containing;K06954;GO:0055114|GO:0016491|
Enterobacter_mori_CX01	FIG	CDS	320257	320976	-	ID=EM_0291;Name=Oxidoreductase%2C short-chain dehydrogenase/reductase family (EC 1.1.1.-);Ontology_term=KEGG_ENZYME:1.1.1.-;GO:0016491|
Enterobacter_mori_CX01	FIG	CDS	320973	321407	-	ID=EM_0292;Name=FIG002994: Putative transcriptional regulator
Enterobacter_mori_CX01	FIG	CDS	321665	321862	+	ID=EM_0293;Name=hypothetical protein
Enterobacter_mori_CX01	FIG	CDS	321864	322634	+	ID=EM_0294;Name=hypothetical protein
Enterobacter_mori_CX01	FIG	CDS	322697	323035	-	ID=EM_0295;Name=Transcriptional regulator%2C HxlR family
Enterobacter_mori_CX01	FIG	CDS	323126	323905	+	ID=EM_0296;Name=3-oxoacyl-[acyl-carrier protein] reductase (EC 1.1.1.100);Ontology_term=KEGG_ENZYME:1.1.1.100;GO:0016491|
Enterobacter_mori_CX01	FIG	CDS	323956	324534	-	ID=EM_0297;Name=Transcriptional regulator%2C AcrR family;GO:0003677|
Enterobacter_mori_CX01	FIG	CDS	324638	325105	+	ID=EM_0298;Name=COGs COG3558;K09958
Enterobacter_mori_CX01	FIG	CDS	325182	325379	+	ID=EM_0299;Name=PTS system%2C cellobiose-specific IIB component (EC 2.7.1.205);Ontology_term=KEGG_ENZYME:2.7.1.205;GO:0009401|GO:0008982|
Enterobacter_mori_CX01	FIG	CDS	325605	326219	+	ID=EM_0300;Name=Transcriptional regulator KPN_02146%2C AcrR family;GO:0003677|
Enterobacter_mori_CX01	FIG	CDS	326295	327392	+	ID=EM_0301;Name=RND efflux system%2C membrane fusion protein KPN_02145;GO:0016020|GO:0005215|GO:0055085|
Enterobacter_mori_CX01	FIG	CDS	327389	330478	+	ID=EM_0302;Name=RND efflux system%2C inner membrane transporter KPN_02144;K18303;GO:0005215|GO:0016020|GO:0006810|
Enterobacter_mori_CX01	FIG	CDS	330513	331106	+	ID=EM_0303;Name=Transcriptional regulator%2C AcrR family;GO:0003677|
Enterobacter_mori_CX01	FIG	CDS	331181	331780	+	ID=EM_0304;Name=NAD(P)H oxidoreductase YrkL @ Putative NADPH-quinone reductase (modulator of drug activity B) @ Flavodoxin 2;K00355
Enterobacter_mori_CX01	FIG	CDS	332121	332660	+	ID=EM_0305;Name=Isochorismatase (EC 3.3.2.1);Ontology_term=KEGG_ENZYME:3.3.2.1;GO:0003824|GO:0008152|
Enterobacter_mori_CX01	FIG	CDS	332991	333461	+	ID=EM_0306;Name=hypothetical protein
Enterobacter_mori_CX01	FIG	CDS	333508	334434	-	ID=EM_0307;Name=Transcriptional regulator%2C LysR family;GO:0006355|GO:0003700|
Enterobacter_mori_CX01	FIG	CDS	334459	334995	-	ID=EM_0308;Name=Transcriptional regulator%2C MarR family;GO:0006355|GO:0003700|
Enterobacter_mori_CX01	FIG	CDS	335510	336286	+	ID=EM_0309;Name=Cyanate transport protein CynX;K03449;GO:0055085|GO:0016021|
Enterobacter_mori_CX01	FIG	CDS	336522	337460	+	ID=EM_0310;Name=Protease VII (Omptin) precursor (EC 3.4.23.49);Ontology_term=KEGG_ENZYME:3.4.23.49;K08477;GO:0004175|GO:0009279|GO:0006508|GO:0004190|
Enterobacter_mori_CX01	FIG	CDS	337631	338113	-	ID=EM_0311;Name=Glutathione peroxidase (EC 1.11.1.9) @ Thioredoxin peroxidase (EC 1.11.1.15);Ontology_term=KEGG_ENZYME:1.11.1.9,KEGG_ENZYME:1.11.1.15;K00432;GO:0055114|GO:0004602|GO:0006979|
Enterobacter_mori_CX01	FIG	CDS	338165	338302	-	ID=EM_0312;Name=hypothetical protein
Enterobacter_mori_CX01	FIG	CDS	338410	339153	-	ID=EM_0313;Name=Putative oxidoreductase
Enterobacter_mori_CX01	FIG	CDS	339255	339851	-	ID=EM_0314;Name=Phenylacetic acid degradation protein PaaY;K02617
Enterobacter_mori_CX01	FIG	CDS	339861	340787	-	ID=EM_0315;Name=Phenylacetic acid degradation operon negative regulatory protein PaaX;K02616;GO:0006351|
Enterobacter_mori_CX01	FIG	CDS	340930	342246	-	ID=EM_0316;Name=Phenylacetate-coenzyme A ligase (EC 6.2.1.30);Ontology_term=KEGG_ENZYME:6.2.1.30;K01912;GO:0010124|GO:0003824|GO:0047475|GO:0008152|
Enterobacter_mori_CX01	FIG	CDS	342274	343479	-	ID=EM_0317;Name=3-oxoadipyl-CoA thiolase (EC 2.3.1.174) @ 3-oxo-5%2C6-dehydrosuberyl-CoA thiolase (EC 2.3.1.223);Ontology_term=KEGG_ENZYME:2.3.1.174,KEGG_ENZYME:2.3.1.223;K02615;GO:0003824|GO:0016747|GO:0019619|GO:0008152|
Enterobacter_mori_CX01	FIG	CDS	343472	343900	-	ID=EM_0318;Name=Acyl-coenzyme A thioesterase PaaD (Pse.pu.) (E. coli PaaI);K02614;GO:0016790|
Enterobacter_mori_CX01	FIG	CDS	343890	345314	-	ID=EM_0319;Name=3-hydroxyadipyl-CoA dehydrogenase;K00074;GO:0010124|GO:0016491|GO:0003857|GO:0055114|GO:0008691|GO:0006631|
Enterobacter_mori_CX01	FIG	CDS	345316	346101	-	ID=EM_0320;Name=1%2C2-epoxyphenylacetyl-CoA isomerase (EC 5.3.3.18);Ontology_term=KEGG_ENZYME:5.3.3.18;K15866;GO:0008152|GO:0003824|GO:0010124|
Enterobacter_mori_CX01	FIG	CDS	346104	346871	-	ID=EM_0321;Name=2%2C3-dehydroadipyl-CoA hydratase (EC 4.2.1.17);Ontology_term=KEGG_ENZYME:4.2.1.17;K01692;GO:0008152|GO:0003824|
Enterobacter_mori_CX01	FIG	CDS	346868	347938	-	ID=EM_0322;Name=1%2C2-phenylacetyl-CoA epoxidase%2C subunit E (EC 1.14.13.149);Ontology_term=KEGG_ENZYME:1.14.13.149;K02613;GO:0051536|GO:0016491|GO:0009055|GO:0055114|GO:0051537|GO:0010124|
Enterobacter_mori_CX01	FIG	CDS	347946	348443	-	ID=EM_0323;Name=1%2C2-phenylacetyl-CoA epoxidase%2C subunit D (EC 1.14.13.149);Ontology_term=KEGG_ENZYME:1.14.13.149;K02612
Enterobacter_mori_CX01	FIG	CDS	348455	349201	-	ID=EM_0324;Name=1%2C2-phenylacetyl-CoA epoxidase%2C subunit C (EC 1.14.13.149);Ontology_term=KEGG_ENZYME:1.14.13.149;K02611;GO:0010124|
Enterobacter_mori_CX01	FIG	CDS	349210	349497	-	ID=EM_0325;Name=1%2C2-phenylacetyl-CoA epoxidase%2C subunit B (EC 1.14.13.149);Ontology_term=KEGG_ENZYME:1.14.13.149;K02610
Enterobacter_mori_CX01	FIG	CDS	349510	350439	-	ID=EM_0326;Name=1%2C2-phenylacetyl-CoA epoxidase%2C subunit A (EC 1.14.13.149);Ontology_term=KEGG_ENZYME:1.14.13.149;K02609;GO:0097266|GO:0010124|
Enterobacter_mori_CX01	FIG	CDS	350450	350632	-	ID=EM_0327;Name=Phenylacetate-CoA oxygenase%2C PaaG subunit
Enterobacter_mori_CX01	FIG	CDS	350725	352764	+	ID=EM_0328;Name=3-oxo-5%2C6-dehydrosuberyl-CoA semialdehyde dehydrogenase (EC 1.2.1.91) / 2-oxepin-2(3H)-ylideneacetyl-CoA hydrolase (EC 3.3.2.12);Ontology_term=KEGG_ENZYME:1.2.1.91,KEGG_ENZYME:3.3.2.12;K02618;GO:0055114|GO:0016491|GO:0008152|
Enterobacter_mori_CX01	FIG	CDS	352969	355242	+	ID=EM_0329;Name=Monoamine oxidase (1.4.3.4);K00276;GO:0005507|GO:0055114|GO:0009308|GO:0008131|GO:0048038|
Enterobacter_mori_CX01	FIG	CDS	355361	356467	+	ID=EM_0330;Name=hypothetical protein
Enterobacter_mori_CX01	FIG	CDS	356567	358066	-	ID=EM_0331;Name=Phenylacetaldehyde dehydrogenase (EC 1.2.1.39);Ontology_term=KEGG_ENZYME:1.2.1.39;K00146;GO:0055114|GO:0008152|GO:0016491|
Enterobacter_mori_CX01	FIG	CDS	358308	359216	+	ID=EM_0332;Name=Transcriptional activator feaR;K14063;GO:0006355|GO:0003700|GO:0003677|GO:0043565|
Enterobacter_mori_CX01	FIG	CDS	359217	359537	-	ID=EM_0333;Name=Putative uncharacterized protein ydbL%2C may be related to amine metabolism;K09978
Enterobacter_mori_CX01	FIG	CDS	359545	359736	-	ID=EM_0334;Name=Uncharacterized protein ynbE%3B probable lipoprotein STY1424
Enterobacter_mori_CX01	FIG	CDS	359733	362372	-	ID=EM_0335;Name=Putative uncharacterized protein ydbH
Enterobacter_mori_CX01	FIG	CDS	362587	362910	-	ID=EM_0336;Name=hypothetical protein
Enterobacter_mori_CX01	FIG	CDS	362913	363668	-	ID=EM_0337;Name=probable membrane protein YPO4049
Enterobacter_mori_CX01	FIG	CDS	364033	365022	+	ID=EM_0338;Name=D-lactate dehydrogenase (EC 1.1.1.28);Ontology_term=KEGG_ENZYME:1.1.1.28;K03778;GO:0051287|GO:0055114|GO:0016616|GO:0008152|
Enterobacter_mori_CX01	FIG	CDS	365042	366250	-	ID=EM_0339;Name=Uncharacterized MFS-type transporter;GO:0055085|GO:0016021|
Enterobacter_mori_CX01	FIG	CDS	366706	367377	+	ID=EM_0340;Name=Mg(2+)-transport-ATPase-associated protein MgtC;K07507;GO:0016020|
Enterobacter_mori_CX01	FIG	CDS	367422	369455	-	ID=EM_0341;Name=Dipeptidyl carboxypeptidase Dcp (EC 3.4.15.5);Ontology_term=KEGG_ENZYME:3.4.15.5;K01284;GO:0004222|GO:0006508|GO:0008233|
Enterobacter_mori_CX01	FIG	CDS	369599	370345	+	ID=EM_0342;Name=3-hydroxypropionate dehydrogenase (EC 1.1.1.298);Ontology_term=KEGG_ENZYME:1.1.1.298;K16066;GO:0016491|
Enterobacter_mori_CX01	FIG	CDS	370437	371123	+	ID=EM_0343;Name=Transcriptional regulator%2C GntR family;K22293;GO:0006355|GO:0003700|
Enterobacter_mori_CX01	FIG	CDS	371158	371589	-	ID=EM_0344;Name=Universal stress protein G;GO:0006950|
Enterobacter_mori_CX01	FIG	CDS	371878	372081	+	ID=EM_0345;Name=Putative selenium-binding protein YdfZ
Enterobacter_mori_CX01	FIG	CDS	372124	373587	-	ID=EM_0346;Name=D-mannonate oxidoreductase (EC 1.1.1.57);Ontology_term=KEGG_ENZYME:1.1.1.57;K00040;GO:0055114|GO:0016491|GO:0019594|GO:0003824|GO:0008152|GO:0050662|
Enterobacter_mori_CX01	FIG	CDS	373812	375191	-	ID=EM_0347;Name=Uncharacterized MFS-type transporter YdfJ;K08173;GO:0016021|GO:0055085|
Enterobacter_mori_CX01	FIG	CDS	375264	376283	-	ID=EM_0348;Name=Starvation sensing protein RspB;K08322;GO:0055114|GO:0008270|GO:0016491|
Enterobacter_mori_CX01	FIG	CDS	376298	377512	-	ID=EM_0349;Name=Mannonate dehydratase (EC 4.2.1.8);Ontology_term=KEGG_ENZYME:4.2.1.8;K08323;GO:0009063|GO:0046872|
Enterobacter_mori_CX01	FIG	CDS	377624	377950	-	ID=EM_0350;Name=UPF0060 membrane protein YnfA;K09771;GO:0016020|
Enterobacter_mori_CX01	FIG	CDS	378081	378419	+	ID=EM_0351;Name=UPF0482 protein YnfB
Enterobacter_mori_CX01	FIG	CDS	378419	378979	+	ID=EM_0352;Name=Spermidine N1-acetyltransferase (EC 2.3.1.57);Ontology_term=KEGG_ENZYME:2.3.1.57;K00657;GO:0008080|
Enterobacter_mori_CX01	FIG	CDS	379159	379905	-	ID=EM_0353;Name=UPF0257 lipoprotein YnfC;GO:0005886|
Enterobacter_mori_CX01	FIG	CDS	379974	380267	+	ID=EM_0354;Name=hypothetical protein
Enterobacter_mori_CX01	FIG	CDS	380401	382839	+	ID=EM_0355;Name=Anaerobic dimethyl sulfoxide reductase chain A (EC 1.8.5.3)%2C molybdopterin-binding domain;Ontology_term=KEGG_ENZYME:1.8.5.3;K07309;GO:0016491|GO:0051539|GO:0009055|GO:0055114|GO:0030151|GO:0009389|
Enterobacter_mori_CX01	FIG	CDS	382934	383548	+	ID=EM_0356;Name=Anaerobic dimethyl sulfoxide reductase chaperone DmsD;GO:0005048|
Enterobacter_mori_CX01	FIG	CDS	383600	385315	-	ID=EM_0357;Name=Putative sulfate permease;GO:0016021|GO:0008272|GO:0015116|
Enterobacter_mori_CX01	FIG	CDS	385614	386678	+	ID=EM_0358;Name=hypothetical protein
Enterobacter_mori_CX01	FIG	CDS	386836	387225	-	ID=EM_0359;Name=Arginase (EC 3.5.3.1);Ontology_term=KEGG_ENZYME:3.5.3.1
Enterobacter_mori_CX01	FIG	CDS	387453	387863	-	ID=EM_0360;Name=hypothetical protein
Enterobacter_mori_CX01	FIG	CDS	388073	389536	+	ID=EM_0361;Name=putative membrane protein
Enterobacter_mori_CX01	FIG	CDS	389533	389997	-	ID=EM_0362;Name=Outer membrane lipoprotein pcp precursor;GO:0019867|
Enterobacter_mori_CX01	FIG	CDS	390315	390599	-	ID=EM_0363;Name=hypothetical protein
Enterobacter_mori_CX01	FIG	CDS	390868	392736	+	ID=EM_0364;Name=PTS system%2C beta-glucoside-specific IIB component / PTS system%2C beta-glucoside-specific IIC component / PTS system%2C beta-glucoside-specific IIA component;K02757;GO:0016020|GO:0009401|GO:0008982|GO:0005886|
Enterobacter_mori_CX01	FIG	CDS	392741	394201	+	ID=EM_0365;Name=6-phospho-beta-glucosidase (EC 3.2.1.86);Ontology_term=KEGG_ENZYME:3.2.1.86;GO:0005975|GO:0004553|
Enterobacter_mori_CX01	FIG	CDS	394225	395058	+	ID=EM_0366;Name=Beta-glucoside bgl operon antiterminator%2C BglG family;GO:0006355|GO:0003723|
Enterobacter_mori_CX01	FIG	CDS	395436	396272	-	ID=EM_0367;Name=Outer membrane protein V
Enterobacter_mori_CX01	FIG	CDS	396315	396455	-	ID=EM_0368;Name=hypothetical protein
Enterobacter_mori_CX01	FIG	CDS	396475	397152	+	ID=EM_0369;Name=Two-component system response regulator QseB;GO:0003677|GO:0006355|GO:0000160|
Enterobacter_mori_CX01	FIG	CDS	397152	398540	+	ID=EM_0370;Name=integral membrane sensor signal transduction histidine kinase;K02484;GO:0016021|GO:0000155|GO:0016310|GO:0016772|GO:0004871|GO:0007165|
Enterobacter_mori_CX01	FIG	CDS	398678	399157	+	ID=EM_0371;Name=Rrf2 family transcriptional regulator%2C group III
Enterobacter_mori_CX01	FIG	CDS	399221	402376	-	ID=EM_0372;Name=RND efflux system%2C inner membrane transporter;K18299;GO:0005215|GO:0016020|GO:0006810|GO:0016021|
Enterobacter_mori_CX01	FIG	CDS	402401	403576	-	ID=EM_0373;Name=RND efflux system%2C membrane fusion protein;K18298;GO:0005215|GO:0055085|GO:0016020|
Enterobacter_mori_CX01	FIG	CDS	403914	404267	+	ID=EM_0374;Name=Right origin-binding protein;GO:0043565|GO:0003677|GO:0006355|GO:0003700|
Enterobacter_mori_CX01	FIG	CDS	404338	404655	+	ID=EM_0375;Name=YebG%2C DNA damage-inducible gene in SOS regulon%2C expressed in stationary phase;K09918
Enterobacter_mori_CX01	FIG	CDS	404883	405023	-	ID=EM_0376;Name=hypothetical protein
Enterobacter_mori_CX01	FIG	CDS	405226	406125	-	ID=EM_0377;Name=Transcriptional regulator%2C LysR family;GO:0006355|GO:0003700|
Enterobacter_mori_CX01	FIG	CDS	406254	406826	+	ID=EM_0378;Name=NAD(P)H-flavin oxidoreductase;GO:0048037|GO:0010181|
Enterobacter_mori_CX01	FIG	CDS	407049	407450	+	ID=EM_0379;Name=Uncharacterized protein YybH
Enterobacter_mori_CX01	FIG	CDS	408092	408304	+	ID=EM_0380;Name=Cold shock protein of CSP family > CspB/CspG/CspI (naming convention as in E.coli);K03704;GO:0003676|GO:0006355|GO:0003677|
Enterobacter_mori_CX01	FIG	CDS	408507	408665	+	ID=EM_0381;Name=hypothetical protein
Enterobacter_mori_CX01	FIG	CDS	408709	409593	-	ID=EM_0382;Name=LysR family transcriptional regulator Z0346;GO:0003700|GO:0006355|
Enterobacter_mori_CX01	FIG	CDS	409777	410835	+	ID=EM_0383;Name=Dienelactone hydrolase and related enzymes;K06889;GO:0016787|
Enterobacter_mori_CX01	FIG	CDS	410879	412081	+	ID=EM_0384;Name=Uncharacterized MFS-type transporter;GO:0055085|GO:0016021|
Enterobacter_mori_CX01	FIG	CDS	412154	412777	+	ID=EM_0385;Name=Uncharacterized glutathione S-transferase-like protein;K00799;GO:0005515|
Enterobacter_mori_CX01	FIG	CDS	412879	413670	+	ID=EM_0386;Name=Probable transmembrane protein
Enterobacter_mori_CX01	FIG	CDS	414162	415109	+	ID=EM_0387;Name=Nucleoside-diphosphate-sugar epimerases;GO:0003824|GO:0050662|
Enterobacter_mori_CX01	FIG	CDS	415385	416095	+	ID=EM_0388;Name=Osmoprotectant ABC transporter%2C permease protein OsmY;K05846;GO:0006810|GO:0016020|
Enterobacter_mori_CX01	FIG	CDS	416114	417013	+	ID=EM_0389;Name=Osmoprotectant ABC transporter%2C substrate-binding protein OsmX;K05845;GO:0005215|GO:0006810|
Enterobacter_mori_CX01	FIG	CDS	417022	417669	+	ID=EM_0390;Name=Osmoprotectant ABC transporter%2C permease protein OsmW;K05846;GO:0006810|GO:0016020|
Enterobacter_mori_CX01	FIG	CDS	417669	418817	+	ID=EM_0391;Name=Osmoprotectant ABC transporter%2C ATP-binding protein OsmV;K05847;GO:0016887|GO:0031460|GO:0016020|GO:0005524|
Enterobacter_mori_CX01	FIG	CDS	420165	420860	-	ID=EM_0392;Name=Dethiobiotin synthetase (EC 6.3.3.3);Ontology_term=KEGG_ENZYME:6.3.3.3;K01935;GO:0004141|GO:0009102|GO:0000287|GO:0005524|
Enterobacter_mori_CX01	FIG	CDS	420991	422211	-	ID=EM_0393;Name=Mlc%2C transcriptional repressor of MalT (the transcriptional activator of maltose regulon) and manXYZ operon;K15545
Enterobacter_mori_CX01	FIG	CDS	422333	423238	-	ID=EM_0394;Name=LysR family transcriptional regulator YnfL;GO:0006355|GO:0003700|
Enterobacter_mori_CX01	FIG	CDS	423360	424613	+	ID=EM_0395;Name=Uncharacterized MFS-type transporter YnfM;K08224;GO:0005215|GO:0016021|GO:0055085|
Enterobacter_mori_CX01	FIG	CDS	424689	426080	-	ID=EM_0396;Name=Putrescine importer;K14052;GO:0055085|GO:0016020|GO:0006810|GO:0015171|GO:0003333|
Enterobacter_mori_CX01	FIG	CDS	426070	426264	-	ID=EM_0397;Name=hypothetical protein
Enterobacter_mori_CX01	FIG	CDS	426437	427855	-	ID=EM_0398;Name=Gamma-glutamyl-putrescine synthetase (EC 6.3.1.11);Ontology_term=KEGG_ENZYME:6.3.1.11;K09470;GO:0003824|GO:0006807|GO:0006542|GO:0004356|
Enterobacter_mori_CX01	FIG	CDS	428069	428833	+	ID=EM_0399;Name=Gamma-glutamyl-GABA hydrolase (EC 3.5.1.94);Ontology_term=KEGG_ENZYME:3.5.1.94;K09473;GO:0016787|GO:0006541|
Enterobacter_mori_CX01	FIG	CDS	428859	429416	+	ID=EM_0400;Name=Putrescine utilization regulator;K14056;GO:0043565|GO:0003677|
Enterobacter_mori_CX01	FIG	CDS	429574	431067	+	ID=EM_0401;Name=Gamma-glutamyl-aminobutyraldehyde dehydrogenase (EC 1.2.1.-);Ontology_term=KEGG_ENZYME:1.2.1.-;K09472;GO:0008152|GO:0055114|GO:0016491|
Enterobacter_mori_CX01	FIG	CDS	431064	432344	+	ID=EM_0402;Name=Gamma-glutamyl-putrescine oxidase (EC1.4.3.-);Ontology_term=KEGG_ENZYME:1.4.3.-;K09471;GO:0055114|GO:0016491|
Enterobacter_mori_CX01	FIG	CDS	432370	433641	+	ID=EM_0403;Name=Gamma-aminobutyrate:alpha-ketoglutarate aminotransferase (EC 2.6.1.19);Ontology_term=KEGG_ENZYME:2.6.1.19;K00823;GO:0030170|GO:0003824|GO:0009448|GO:0003867|GO:0008483|
Enterobacter_mori_CX01	FIG	CDS	433792	435279	+	ID=EM_0404;Name=Thermostable carboxypeptidase 1 (EC 3.4.17.19);Ontology_term=KEGG_ENZYME:3.4.17.19;K01299;GO:0006508|GO:0004181|
Enterobacter_mori_CX01	FIG	CDS	435427	435747	+	ID=EM_0405;Name=Acid shock protein precursor;GO:0042597|GO:0010447|
Enterobacter_mori_CX01	FIG	CDS	436023	436844	+	ID=EM_0406;Name=Uncharacterized serine protease YdgD;K04775;GO:0006508|GO:0004252|GO:0008236|
Enterobacter_mori_CX01	FIG	CDS	436891	437220	-	ID=EM_0407;Name=Spermidine export protein MdtI;K11742;GO:0015848|GO:0005886|GO:0016021|GO:0015606|
Enterobacter_mori_CX01	FIG	CDS	437207	437599	-	ID=EM_0408;Name=Spermidine export protein MdtJ;K11743;GO:0016021|GO:0015848|GO:0015606|GO:0005886|
Enterobacter_mori_CX01	FIG	CDS	437990	439024	+	ID=EM_0409;Name=AI-2 transport protein TqsA;K11744
Enterobacter_mori_CX01	FIG	CDS	439087	440109	-	ID=EM_0410;Name=Alkanal monooxygenase alpha chain (EC 1.14.14.3);Ontology_term=KEGG_ENZYME:1.14.14.3;GO:0016705|GO:0055114|
Enterobacter_mori_CX01	FIG	CDS	440289	440636	+	ID=EM_0411;Name=Uncharacterized protein YajD;GO:0004519|GO:0003676|
Enterobacter_mori_CX01	FIG	CDS	440711	440803	-	ID=EM_0412;Name=hypothetical protein
Enterobacter_mori_CX01	FIG	CDS	440819	441604	-	ID=EM_0413;Name=Outer membrane protein V;GO:0016021|
Enterobacter_mori_CX01	FIG	CDS	441729	442424	+	ID=EM_0414;Name=Two-component transcriptional response regulator%2C LuxR family;K19610;GO:0000160|GO:0006355|GO:0003677|
Enterobacter_mori_CX01	FIG	CDS	442421	443617	+	ID=EM_0415;Name=Two-component system sensor histidine kinase;K10681;GO:0004871|GO:0016310|GO:0016772|GO:0000155|GO:0007165|GO:0016021|
Enterobacter_mori_CX01	FIG	CDS	443696	444844	+	ID=EM_0416;Name=hypothetical protein;K21137;GO:0055085|GO:0005215|GO:0016020|
Enterobacter_mori_CX01	FIG	CDS	444841	447918	+	ID=EM_0417;Name=RND efflux system%2C inner membrane transporter;GO:0016020|GO:0005215|GO:0006810|
Enterobacter_mori_CX01	FIG	CDS	447937	448704	-	ID=EM_0418;Name=N-acetyltransferase;K00622;GO:0008152|GO:0016407|
Enterobacter_mori_CX01	FIG	CDS	448801	450255	+	ID=EM_0419;Name=DNA-binding transcriptional regulator%2C MocR family / aminotransferase domain;K18907;GO:0009058|GO:0003700|GO:0006355|GO:0030170|GO:0003824|
Enterobacter_mori_CX01	FIG	CDS	450227	451111	-	ID=EM_0420;Name=Transcriptional regulator%2C LysR family;GO:0003700|GO:0006355|
Enterobacter_mori_CX01	FIG	CDS	451247	452227	+	ID=EM_0421;Name=2-nitropropane dioxygenase NPD;K02371;GO:0055114|GO:0003824|GO:0018580|
Enterobacter_mori_CX01	FIG	CDS	452294	452740	-	ID=EM_0422;Name=hypothetical protein
Enterobacter_mori_CX01	FIG	CDS	452815	453870	-	ID=EM_0423;Name=Nucleoside-diphosphate-sugar epimerases;K22419;GO:0003824|GO:0050662|
Enterobacter_mori_CX01	FIG	CDS	453968	454855	+	ID=EM_0424;Name=Transcriptional regulator%2C LysR family;GO:0003700|GO:0006355|
Enterobacter_mori_CX01	FIG	CDS	454938	455207	+	ID=EM_0425;Name=hypothetical protein
Enterobacter_mori_CX01	FIG	CDS	455220	456482	-	ID=EM_0426;Name=Error-prone%2C lesion bypass DNA polymerase V (UmuC);K02346;GO:0003684|GO:0006281|
Enterobacter_mori_CX01	FIG	CDS	456466	456900	-	ID=EM_0427;Name=Error-prone repair protein UmuD;K03503;GO:0003677|GO:0006355|
Enterobacter_mori_CX01	FIG	CDS	457034	458557	-	ID=EM_0428;Name=c-di-GMP phosphodiesterase (EC 3.1.4.52) > PdeG;Ontology_term=KEGG_ENZYME:3.1.4.52
Enterobacter_mori_CX01	FIG	CDS	458771	458980	+	ID=EM_0429;Name=hypothetical protein;GO:0006355|
Enterobacter_mori_CX01	FIG	CDS	459019	459885	-	ID=EM_0430;Name=Putative oxidoreductase YdbC;K05275;GO:0055114|GO:0016491|
Enterobacter_mori_CX01	FIG	CDS	460029	461687	+	ID=EM_0431;Name=Methyl-accepting chemotaxis citrate transducer;K03406;GO:0004888|GO:0006935|GO:0016020|GO:0007165|GO:0016021|GO:0004871|
Enterobacter_mori_CX01	FIG	CDS	461697	462260	-	ID=EM_0432;Name=Probable DNA endonuclease SmrA
Enterobacter_mori_CX01	FIG	CDS	462616	463527	-	ID=EM_0433;Name=Regulatory protein (induces abgABT%2C used to catabolize p-aminobenzoyl-glutamate);K14057;GO:0006355|GO:0003700|
Enterobacter_mori_CX01	FIG	CDS	463703	465013	+	ID=EM_0434;Name=Catalyzes the cleavage of p-aminobenzoyl-glutamate to p-aminobenzoate and glutamate%2C subunit A;K12940;GO:0008152|GO:0016787|GO:0016810|
Enterobacter_mori_CX01	FIG	CDS	465013	466458	+	ID=EM_0435;Name=Catalyzes the cleavage of p-aminobenzoyl-glutamate to p-aminobenzoate and glutamate%2C subunit B;K12941;GO:0016787|
Enterobacter_mori_CX01	FIG	CDS	466500	468026	+	ID=EM_0436;Name=Aminobenzoyl-glutamate transport protein;K12942;GO:0015558|GO:1902604|
Enterobacter_mori_CX01	FIG	CDS	468037	468552	+	ID=EM_0437;Name=Methylated-DNA--protein-cysteine methyltransferase (EC 2.1.1.63);Ontology_term=KEGG_ENZYME:2.1.1.63;K00567;GO:0003908|GO:0003824|GO:0006281|
Enterobacter_mori_CX01	FIG	CDS	468736	469488	+	ID=EM_0438;Name=Fumarate and nitrate reduction regulatory protein;K01420;GO:0003677|GO:0005622|GO:0003700|GO:0006355|
Enterobacter_mori_CX01	FIG	CDS	469615	469809	+	ID=EM_0439;Name=hypothetical protein
Enterobacter_mori_CX01	FIG	CDS	469919	470869	+	ID=EM_0440;Name=Universal stress protein E;K14055;GO:0006950|
Enterobacter_mori_CX01	FIG	CDS	470990	472378	-	ID=EM_0441;Name=NAD(P) transhydrogenase subunit beta (EC 1.6.1.2);Ontology_term=KEGG_ENZYME:1.6.1.2;K00325;GO:0050661|GO:0016021|GO:0008750|GO:0055114|
Enterobacter_mori_CX01	FIG	CDS	472389	473996	-	ID=EM_0442;Name=NAD(P) transhydrogenase alpha subunit (EC 1.6.1.2);Ontology_term=KEGG_ENZYME:1.6.1.2;K00324;GO:0055114|GO:0008746|GO:0015992|GO:0016491|
Enterobacter_mori_CX01	FIG	CDS	474075	474215	-	ID=EM_0443;Name=hypothetical protein
Enterobacter_mori_CX01	FIG	CDS	474454	475398	+	ID=EM_0444;Name=Protein YdgH
Enterobacter_mori_CX01	FIG	CDS	475584	476966	+	ID=EM_0445;Name=Arginine/ornithine antiporter ArcD;K03758;GO:0003333|GO:0015171|GO:0016021|GO:0016020|GO:0006865|
Enterobacter_mori_CX01	FIG	CDS	477006	477728	+	ID=EM_0446;Name=FolM Alternative dihydrofolate reductase 1;K13938;GO:0016491|
Enterobacter_mori_CX01	FIG	CDS	477725	478060	-	ID=EM_0447;Name=Inner membrane protein YdgC
Enterobacter_mori_CX01	FIG	CDS	478153	478905	+	ID=EM_0448;Name=Transcriptional regulatory protein RstA;K07661;GO:0006355|GO:0003677|GO:0000160|
Enterobacter_mori_CX01	FIG	CDS	479153	479413	+	ID=EM_0449;Name=hypothetical protein
Enterobacter_mori_CX01	FIG	CDS	479828	480370	-	ID=EM_0450;Name=Putative cytochrome;GO:0016020|GO:0022904|GO:0009055|GO:0016021|
Enterobacter_mori_CX01	FIG	CDS	480529	481176	+	ID=EM_0451;Name=Thermostable hemolysin delta-VPH
Enterobacter_mori_CX01	FIG	CDS	481166	482608	+	ID=EM_0452;Name=Long-chain-fatty-acid--CoA ligase (EC 6.2.1.3);Ontology_term=KEGG_ENZYME:6.2.1.3;GO:0003824|GO:0008152|
Enterobacter_mori_CX01	FIG	CDS	482605	483270	+	ID=EM_0453;Name=hypothetical protein;GO:0055114|GO:0004392|GO:0006788|
Enterobacter_mori_CX01	FIG	CDS	483257	484063	+	ID=EM_0454;Name=Oxidoreductase%2C short-chain dehydrogenase/reductase family;K07124
Enterobacter_mori_CX01	FIG	CDS	484060	484680	+	ID=EM_0455;Name=hypothetical protein;GO:0005515|
Enterobacter_mori_CX01	FIG	CDS	485081	486379	+	ID=EM_0456;Name=Sensory histidine kinase in two-component regulatory system with RstA;K07639;GO:0000155|GO:0007165|GO:0016310|GO:0016021|GO:0016772|GO:0004871|
Enterobacter_mori_CX01	FIG	CDS	486453	487382	+	ID=EM_0457;Name=DNA replication terminus site-binding protein;K10748;GO:0005737|GO:0003677|GO:0006274|
Enterobacter_mori_CX01	FIG	CDS	487383	488777	-	ID=EM_0458;Name=Fumarate hydratase class II (EC 4.2.1.2);Ontology_term=KEGG_ENZYME:4.2.1.2;K01679;GO:0045239|GO:0006099|GO:0006106|GO:0003824|GO:0016829|GO:0004333|
Enterobacter_mori_CX01	FIG	CDS	488961	490607	-	ID=EM_0459;Name=Fumarate hydratase class I%2C aerobic (EC 4.2.1.2);Ontology_term=KEGG_ENZYME:4.2.1.2;K01676;GO:0006091|GO:0004333|GO:0016836|GO:0016829|GO:0003824|
Enterobacter_mori_CX01	FIG	CDS	490807	491982	+	ID=EM_0460;Name=Mannose-6-phosphate isomerase (EC 5.3.1.8);Ontology_term=KEGG_ENZYME:5.3.1.8;K01809;GO:0009298|GO:0004476|GO:0005975|GO:0008270|
Enterobacter_mori_CX01	FIG	CDS	492082	493614	+	ID=EM_0461;Name=Putative GTP-binding protein YdgA
Enterobacter_mori_CX01	FIG	CDS	493654	494508	-	ID=EM_0462;Name=Hydrolase%2C alpha/beta fold family;GO:0003824|
Enterobacter_mori_CX01	FIG	CDS	494524	495504	-	ID=EM_0463;Name=MBL-fold metallo-hydrolase superfamily
Enterobacter_mori_CX01	FIG	CDS	495612	496508	+	ID=EM_0464;Name=Transcriptional regulator%2C LysR family;K21742;GO:0003700|GO:0006355|
Enterobacter_mori_CX01	FIG	CDS	496511	497539	-	ID=EM_0465;Name=Maltose regulon regulatory protein MalI (repressor for malXY);K16136;GO:0006355|GO:0003677|
Enterobacter_mori_CX01	FIG	CDS	497718	499310	+	ID=EM_0466;Name=PTS system%2C maltose and glucose-specific IIC component / PTS system%2C maltose and glucose-specific IIB component (EC 2.7.1.208);Ontology_term=KEGG_ENZYME:2.7.1.208;K02791;GO:0016020|GO:0016021|GO:0009401|GO:0008982|
Enterobacter_mori_CX01	FIG	CDS	499359	500531	+	ID=EM_0467;Name=Cystathionine beta-lyase MalY (EC 4.4.1.8) @ Maltose regulon modulator;Ontology_term=KEGG_ENZYME:4.4.1.8;K14155;GO:0030170|GO:0009058|GO:0003824|
Enterobacter_mori_CX01	FIG	CDS	500628	501629	+	ID=EM_0468;Name=Adenosine deaminase (EC 3.5.4.4);Ontology_term=KEGG_ENZYME:3.5.4.4;K01488;GO:0009168|GO:0019239|GO:0004000|
Enterobacter_mori_CX01	FIG	CDS	501705	502250	-	ID=EM_0469;Name=Mobile element protein;GO:0015074|GO:0003676|
Enterobacter_mori_CX01	FIG	CDS	502263	502862	-	ID=EM_0470;Name=Integrase;GO:0003677|GO:0003676|
Enterobacter_mori_CX01	FIG	CDS	502978	504018	-	ID=EM_0471;Name=Uncharacterized oxidoreductase YdgJ;GO:0016491|GO:0055114|GO:0008152|
Enterobacter_mori_CX01	FIG	CDS	504607	504822	+	ID=EM_0472;Name=Cnu protein
Enterobacter_mori_CX01	FIG	CDS	504908	505348	+	ID=EM_0473;Name=Inner membrane protein YdgK
Enterobacter_mori_CX01	FIG	CDS	505425	506006	+	ID=EM_0474;Name=Electron transport complex protein RnfA;K03617;GO:0022900|GO:0016020|
Enterobacter_mori_CX01	FIG	CDS	506006	506584	+	ID=EM_0475;Name=Electron transport complex protein RnfB;K03616;GO:0022900|GO:0005886|GO:0051536|GO:0009055|
Enterobacter_mori_CX01	FIG	CDS	506577	508598	+	ID=EM_0476;Name=Electron transport complex protein RnfC;K03615;GO:0016020|GO:0051536|GO:0009055|GO:0051539|
Enterobacter_mori_CX01	FIG	CDS	508599	509651	+	ID=EM_0477;Name=Electron transport complex protein RnfD;K03614;GO:0016021|GO:0016020|GO:0006810|GO:0022900|
Enterobacter_mori_CX01	FIG	CDS	509662	510282	+	ID=EM_0478;Name=Electron transport complex protein RnfG;K03612;GO:0016020|GO:0005886|GO:0022900|GO:0009055|GO:0010181|
Enterobacter_mori_CX01	FIG	CDS	510285	510971	+	ID=EM_0479;Name=Electron transport complex protein RnfE;K03613;GO:0022900|GO:0016020|
Enterobacter_mori_CX01	FIG	CDS	510968	511603	+	ID=EM_0480;Name=Endonuclease III (EC 4.2.99.18);Ontology_term=KEGG_ENZYME:4.2.99.18;K10773;GO:0003906|GO:0006281|GO:0003677|GO:0003824|GO:0006284|GO:0051539|
Enterobacter_mori_CX01	FIG	CDS	512216	513724	+	ID=EM_0481;Name=Di-tripeptide/H+ symporter DtpA;K03305;GO:0015833|GO:0016020|GO:0005215|GO:0015197|GO:0006810|GO:0006857|
Enterobacter_mori_CX01	FIG	CDS	513834	514439	+	ID=EM_0482;Name=Glutathione S-transferase (EC 2.5.1.18);Ontology_term=KEGG_ENZYME:2.5.1.18;K00799;GO:0005515|
Enterobacter_mori_CX01	FIG	CDS	514500	515360	-	ID=EM_0483;Name=Pyridoxal kinase (EC 2.7.1.35);Ontology_term=KEGG_ENZYME:2.7.1.35;K00868;GO:0009443|GO:0008478|
Enterobacter_mori_CX01	FIG	CDS	515426	516712	-	ID=EM_0484;Name=Tyrosyl-tRNA synthetase (EC 6.1.1.1);Ontology_term=KEGG_ENZYME:6.1.1.1;K01866;GO:0005737|GO:0005524|GO:0003723|GO:0004812|GO:0004831|GO:0006437|GO:0006418|GO:0000166|
Enterobacter_mori_CX01	FIG	CDS	516826	517497	-	ID=EM_0485;Name=Pyridoxamine 5'-phosphate oxidase (EC 1.4.3.5);Ontology_term=KEGG_ENZYME:1.4.3.5;K00275;GO:0008615|GO:0055114|GO:0004733|GO:0048037|GO:0010181|GO:0016638|
Enterobacter_mori_CX01	FIG	CDS	517540	517863	-	ID=EM_0486;Name=Inhibitor of vertebrate c-type lysozyme%2C outer membrane > MliC
Enterobacter_mori_CX01	FIG	CDS	517957	519081	-	ID=EM_0487;Name=Anhydro-N-acetylmuramic acid kinase (EC 2.7.1.170);Ontology_term=KEGG_ENZYME:2.7.1.170;K09001;GO:0009254|GO:0006040|GO:0005524|GO:0016773|
Enterobacter_mori_CX01	FIG	CDS	519172	519291	-	ID=EM_0488;Name=hypothetical protein
Enterobacter_mori_CX01	FIG	CDS	519336	519803	+	ID=EM_0489;Name=Outer membrane lipoprotein pcp precursor;K06077;GO:0019867|
Enterobacter_mori_CX01	FIG	CDS	520002	521363	+	ID=EM_0490;Name=FIG00731518: hypothetical protein
Enterobacter_mori_CX01	FIG	CDS	521404	521838	-	ID=EM_0491;Name=Transcriptional regulator SlyA;K06075;GO:0006355|GO:0003700|
Enterobacter_mori_CX01	FIG	CDS	522031	522267	+	ID=EM_0492;Name=Tetrapartite efflux system component%2C FusD-like
Enterobacter_mori_CX01	FIG	CDS	522270	523133	+	ID=EM_0493;Name=Tetrapartite efflux system%2C membrane fusion component FusE-like;GO:0005215|GO:0055085|GO:0016020|
Enterobacter_mori_CX01	FIG	CDS	523130	525163	+	ID=EM_0494;Name=Tetrapartite efflux system%2C inner membrane component FusBC-like;GO:0006810|GO:0005886|
Enterobacter_mori_CX01	FIG	CDS	525142	525660	-	ID=EM_0495;Name=Superoxide dismutase [Cu-Zn] precursor (EC 1.15.1.1);Ontology_term=KEGG_ENZYME:1.15.1.1;K04565;GO:0046872|GO:0006801|GO:0055114|GO:0004784|
Enterobacter_mori_CX01	FIG	CDS	525741	526637	-	ID=EM_0496;Name=Oxidoreductase YdhF;GO:0016491|GO:0055114|
Enterobacter_mori_CX01	FIG	CDS	526686	526925	-	ID=EM_0497;Name=Uncharacterized protein YdhL;K06938
Enterobacter_mori_CX01	FIG	CDS	527071	528714	+	ID=EM_0498;Name=Phosphoethanolamine transferase EptA;K03760;GO:0016021|GO:0008484|GO:0008152|GO:0003824|
Enterobacter_mori_CX01	FIG	CDS	528741	529340	+	ID=EM_0499;Name=Transcriptional repressor NemR%2C AcrR family;K16137;GO:0003677|
Enterobacter_mori_CX01	FIG	CDS	529394	530491	+	ID=EM_0500;Name=N-ethylmaleimide reductase;K10680;GO:0016491|GO:0055114|GO:0003824|GO:0010181|
Enterobacter_mori_CX01	FIG	CDS	530591	530998	+	ID=EM_0501;Name=Lactoylglutathione lyase (EC 4.4.1.5);Ontology_term=KEGG_ENZYME:4.4.1.5;K01759;GO:0046872|GO:0004462|
Enterobacter_mori_CX01	FIG	CDS	531095	531754	+	ID=EM_0502;Name=Ribonuclease T;K03683;GO:0003676|GO:0004540|GO:0006396|
Enterobacter_mori_CX01	FIG	CDS	531832	532179	-	ID=EM_0503;Name=Monothiol glutaredoxin GrxD;K07390;GO:0015035|GO:0015036|GO:0009055|GO:0045454|
Enterobacter_mori_CX01	FIG	CDS	532411	532530	+	ID=EM_0504;Name=hypothetical protein
Enterobacter_mori_CX01	FIG	CDS	532518	533291	+	ID=EM_0505;Name=Murein DD-endopeptidase MepH;K19303
Enterobacter_mori_CX01	FIG	CDS	533415	533996	+	ID=EM_0506;Name=Superoxide dismutase [Fe] (EC 1.15.1.1);Ontology_term=KEGG_ENZYME:1.15.1.1;K04564;GO:0004784|GO:0006801|GO:0055114|GO:0046872|
Enterobacter_mori_CX01	FIG	CDS	534034	535200	-	ID=EM_0507;Name=Inner membrane transport protein YdhP;K19577;GO:0016021|GO:0055085|
Enterobacter_mori_CX01	FIG	CDS	535366	535455	-	ID=EM_0508;Name=hypothetical protein
Enterobacter_mori_CX01	FIG	CDS	535753	536778	+	ID=EM_0509;Name=Purine nucleotide synthesis repressor;K03604;GO:0003677|GO:0006355|
Enterobacter_mori_CX01	FIG	CDS	536795	537706	-	ID=EM_0510;Name=LysR-family transcriptional regulator YdhB;GO:0003700|GO:0006355|
Enterobacter_mori_CX01	FIG	CDS	537821	539020	+	ID=EM_0511;Name=Inner membrane transport protein YdhC;GO:0016021|GO:0055085|GO:0006810|GO:0005215|
Enterobacter_mori_CX01	FIG	CDS	539320	540468	+	ID=EM_0512;Name=Cyclopropane-fatty-acyl-phospholipid synthase (EC 2.1.1.79);Ontology_term=KEGG_ENZYME:2.1.1.79;K00574;GO:0008610|
Enterobacter_mori_CX01	FIG	CDS	540500	541141	-	ID=EM_0513;Name=Riboflavin synthase eubacterial/eukaryotic (EC 2.5.1.9);Ontology_term=KEGG_ENZYME:2.5.1.9;K00793;GO:0016491|GO:0055114|
Enterobacter_mori_CX01	FIG	CDS	541379	542740	+	ID=EM_0514;Name=Multidrug efflux transporter MdtK/NorM (MATE family);K03327;GO:0006855|GO:0016020|GO:0015238|GO:0015297|GO:0055085|
Enterobacter_mori_CX01	FIG	CDS	543171	544766	+	ID=EM_0515;Name=Uncharacterized protein YdhS;GO:0055114|GO:0016491|
Enterobacter_mori_CX01	FIG	CDS	544795	545430	-	ID=EM_0516;Name=Carbonic anhydrase%2C beta class (EC 4.2.1.1);Ontology_term=KEGG_ENZYME:4.2.1.1;K01673;GO:0015976|GO:0004089|GO:0008270|
Enterobacter_mori_CX01	FIG	CDS	545503	546285	-	ID=EM_0517;Name=Uncharacterized protein YmaE
Enterobacter_mori_CX01	FIG	CDS	546411	546551	+	ID=EM_0518;Name=hypothetical protein
Enterobacter_mori_CX01	FIG	CDS	546589	547068	-	ID=EM_0519;Name=(Y14336) putative extracellular protein containing predicted 35aa signal peptide
Enterobacter_mori_CX01	FIG	CDS	547163	547774	-	ID=EM_0520;Name=Transcriptional regulatory protein fixJ;GO:0006355|GO:0003677|GO:0000160|
Enterobacter_mori_CX01	FIG	CDS	547767	549092	-	ID=EM_0521;Name=hypothetical protein;K10125;GO:0000155|GO:0007165|GO:0016772|GO:0016310|
Enterobacter_mori_CX01	FIG	CDS	549198	549365	-	ID=EM_0522;Name=hypothetical protein
Enterobacter_mori_CX01	FIG	CDS	549607	550443	+	ID=EM_0523;Name=ABC transporter%2C substrate-binding protein (cluster 3%2C basic aa/glutamine/opines);K02030;GO:0006810|GO:0005215|GO:0016020|GO:0004970|
Enterobacter_mori_CX01	FIG	CDS	550445	551260	+	ID=EM_0524;Name=ABC transporter%2C ATP-binding protein (cluster 3%2C basic aa/glutamine/opines);K02028;GO:0016887|GO:0005524|GO:0015424|GO:0003333|
Enterobacter_mori_CX01	FIG	CDS	551260	552006	+	ID=EM_0525;Name=ABC transporter%2C permease protein (cluster 3%2C basic aa/glutamine/opines);K02029;GO:0016020|GO:0006810|GO:0005215|GO:0016021|
Enterobacter_mori_CX01	FIG	CDS	551990	552676	+	ID=EM_0526;Name=ABC transporter%2C permease protein (cluster 3%2C basic aa/glutamine/opines);K02029;GO:0006810|GO:0016020|
Enterobacter_mori_CX01	FIG	CDS	552657	552866	-	ID=EM_0527;Name=Uncharacterized protein YdhZ
Enterobacter_mori_CX01	FIG	CDS	552975	553787	-	ID=EM_0528;Name=Methionine ABC transporter substrate-binding protein;K02073
Enterobacter_mori_CX01	FIG	CDS	553816	554484	-	ID=EM_0529;Name=Methionine ABC transporter permease protein;K02072;GO:0016020|GO:0006810|
Enterobacter_mori_CX01	FIG	CDS	554477	555499	-	ID=EM_0530;Name=Methionine ABC transporter ATP-binding protein;K02071;GO:0005524|GO:0016887|
Enterobacter_mori_CX01	FIG	CDS	555900	557270	+	ID=EM_0531;Name=Cystathionine beta-synthase (EC 4.2.1.22);Ontology_term=KEGG_ENZYME:4.2.1.22;K01697;GO:0006535|
Enterobacter_mori_CX01	FIG	CDS	557282	558427	+	ID=EM_0532;Name=Cystathionine gamma-lyase (EC 4.4.1.1);Ontology_term=KEGG_ENZYME:4.4.1.1;K01758;GO:0003824|GO:0030170|
Enterobacter_mori_CX01	FIG	CDS	558547	558663	-	ID=EM_0533;Name=hypothetical protein
Enterobacter_mori_CX01	FIG	CDS	558805	560217	+	ID=EM_0534;Name=Pyruvate kinase (EC 2.7.1.40);Ontology_term=KEGG_ENZYME:2.7.1.40;K00873;GO:0030955|GO:0004743|GO:0006096|GO:0003824|GO:0000287|
Enterobacter_mori_CX01	FIG	CDS	560529	560765	+	ID=EM_0535;Name=Major outer membrane lipoprotein Lpp;K06078;GO:0019867|
Enterobacter_mori_CX01	FIG	CDS	560826	561839	-	ID=EM_0536;Name=L%2CD-transpeptidase YnhG;K19234;GO:0016740|
Enterobacter_mori_CX01	FIG	CDS	561937	562353	-	ID=EM_0537;Name=Sulfur acceptor protein > iron-sulfur cluster assembly SufE;K02426;GO:0016226|GO:0006790|
Enterobacter_mori_CX01	FIG	CDS	562368	563588	-	ID=EM_0538;Name=Cysteine desulfurase (EC 2.8.1.7) > SufS;Ontology_term=KEGG_ENZYME:2.8.1.7;K11717;GO:0006534|GO:0030170|GO:0003824|GO:0031071|
Enterobacter_mori_CX01	FIG	CDS	563585	564856	-	ID=EM_0539;Name=Iron-sulfur cluster assembly protein SufD;K09015;GO:0016226|
Enterobacter_mori_CX01	FIG	CDS	564831	565577	-	ID=EM_0540;Name=Iron-sulfur cluster assembly ATPase protein SufC;K09013;GO:0016887|GO:0006810|GO:0005524|
Enterobacter_mori_CX01	FIG	CDS	565587	567077	-	ID=EM_0541;Name=Iron-sulfur cluster assembly protein SufB;K09014;GO:0016226|
Enterobacter_mori_CX01	FIG	CDS	567086	567454	-	ID=EM_0542;Name=Iron-sulfur cluster assembly iron binding protein SufA;K05997;GO:0097428|GO:0005198|GO:0051536|
Enterobacter_mori_CX01	FIG	CDS	567762	568496	-	ID=EM_0543;Name=HTH-type transcriptional repressor YcgE;K21972;GO:0006355|GO:0003677|
Enterobacter_mori_CX01	FIG	CDS	568684	569904	-	ID=EM_0544;Name=Blue light- and temperature-regulated antirepressor BluF;K21973;GO:0071949|GO:0009882|
Enterobacter_mori_CX01	FIG	CDS	570246	570485	+	ID=EM_0545;Name=Probable two-component-system connector protein YcgZ;K21974;GO:0071229|GO:0042710|
Enterobacter_mori_CX01	FIG	CDS	570840	571118	+	ID=EM_0546;Name=Probable two-component-system connector protein AriR;K21976;GO:0071229|GO:0042710|
Enterobacter_mori_CX01	FIG	CDS	571305	573455	+	ID=EM_0547;Name=Formate dehydrogenase H (EC 1.2.1.2);Ontology_term=KEGG_ENZYME:1.2.1.2;K00123;GO:0016491|GO:0008863|GO:0015942|GO:0009055|GO:0055114|GO:0030151|
Enterobacter_mori_CX01	FIG	CDS	573519	574160	-	ID=EM_0548;Name=FIG00626182: hypothetical protein;GO:0006355|GO:0003677|
Enterobacter_mori_CX01	FIG	CDS	574200	574712	-	ID=EM_0549;Name=Type 1 fimbrae adaptor subunit FimG;GO:0009289|GO:0007155|
Enterobacter_mori_CX01	FIG	CDS	574723	575673	-	ID=EM_0550;Name=PhfB;GO:0007155|GO:0009289|
Enterobacter_mori_CX01	FIG	CDS	575675	578218	-	ID=EM_0551;Name=type 1 fimbriae anchoring protein FimD;GO:0006810|GO:0005215|GO:0016020|GO:0005515|
Enterobacter_mori_CX01	FIG	CDS	578247	578924	-	ID=EM_0552;Name=pili assembly chaperone;GO:0043711|GO:0030288|GO:0061077|GO:0071555|
Enterobacter_mori_CX01	FIG	CDS	578984	579514	-	ID=EM_0553;Name=Type-1 fimbrial protein%2C A chain precursor;K07348;GO:0007155|GO:0009289|
Enterobacter_mori_CX01	FIG	CDS	579947	580606	+	ID=EM_0554;Name=FIG00627060: hypothetical protein
Enterobacter_mori_CX01	FIG	CDS	580685	581311	+	ID=EM_0555;Name=FIG00626900: hypothetical protein
Enterobacter_mori_CX01	FIG	CDS	581358	581552	-	ID=EM_0556;Name=Uncharacterized protein YdiH
Enterobacter_mori_CX01	FIG	CDS	581638	582048	-	ID=EM_0557;Name=1%2C4-dihydroxy-2-naphthoyl-CoA hydrolase (EC 3.1.2.28) in menaquinone biosynthesis;Ontology_term=KEGG_ENZYME:3.1.2.28;K19222;GO:0009234|GO:0061522|
Enterobacter_mori_CX01	FIG	CDS	582045	585101	-	ID=EM_0558;Name=Uncharacterized protein YdiJ;GO:0003824|GO:0050660|GO:0016491|GO:0055114|GO:0051536|GO:0016614|
Enterobacter_mori_CX01	FIG	CDS	585128	585241	+	ID=EM_0559;Name=hypothetical protein
Enterobacter_mori_CX01	FIG	CDS	585302	586417	+	ID=EM_0560;Name=UPF0118 inner membrane protein YdiK
Enterobacter_mori_CX01	FIG	CDS	586740	589115	-	ID=EM_0561;Name=Xylan 1%2C4-beta-xylosidase (EC 3.2.1.37);Ontology_term=KEGG_ENZYME:3.2.1.37;GO:0004553|GO:0005975|
Enterobacter_mori_CX01	FIG	CDS	589119	590519	-	ID=EM_0562;Name=Proposed xyloside/Na+ symporter YagG;K03292;GO:0006814|GO:0005215|GO:0016020|
Enterobacter_mori_CX01	FIG	CDS	590753	593131	-	ID=EM_0563;Name=Phosphoenolpyruvate synthase (EC 2.7.9.2);Ontology_term=KEGG_ENZYME:2.7.9.2;K01007;GO:0016301|GO:0016772|GO:0006090|GO:0008986|GO:0003824|GO:0016310|GO:0005524|
Enterobacter_mori_CX01	FIG	CDS	593467	594300	+	ID=EM_0564;Name=Phosphoenolpyruvate synthase regulatory protein;K09773;GO:0005524|GO:0016772|
Enterobacter_mori_CX01	FIG	CDS	594324	594449	-	ID=EM_0565;Name=hypothetical protein
Enterobacter_mori_CX01	FIG	CDS	594453	595499	+	ID=EM_0566;Name=2-keto-3-deoxy-D-arabino-heptulosonate-7-phosphate synthase I alpha (EC 2.5.1.54);Ontology_term=KEGG_ENZYME:2.5.1.54;K01626;GO:0003849|GO:0009058|GO:0003824|GO:0009073|
Enterobacter_mori_CX01	FIG	CDS	595693	595881	+	ID=EM_0567;Name=Uncharacterized protein YdiE
Enterobacter_mori_CX01	FIG	CDS	595958	597943	+	ID=EM_0568;Name=TonB-dependent hemin%2C ferrichrome receptor;K16087;GO:0005215|GO:0004872|GO:0006810|GO:0019867|GO:0016020|
Enterobacter_mori_CX01	FIG	CDS	597967	598995	+	ID=EM_0569;Name=Hemin transport protein HmuS;K07225;GO:0006826|
Enterobacter_mori_CX01	FIG	CDS	598992	599813	+	ID=EM_0570;Name=Periplasmic hemin-binding protein;K02016;GO:0005488|
Enterobacter_mori_CX01	FIG	CDS	599813	600805	+	ID=EM_0571;Name=Hemin ABC transporter%2C permease protein;K02015;GO:0005215|GO:0016020|
Enterobacter_mori_CX01	FIG	CDS	600798	601577	+	ID=EM_0572;Name=ABC-type hemin transport system%2C ATPase component;K02013;GO:0016887|GO:0016020|GO:0005524|GO:0015886|GO:0015439|
Enterobacter_mori_CX01	FIG	CDS	601574	603016	-	ID=EM_0573;Name=UPF0061 protein YdiU;K08997
Enterobacter_mori_CX01	FIG	CDS	603081	603791	-	ID=EM_0574;Name=Putative anti-FlhC(2)FlhD(4) factor YdiV
Enterobacter_mori_CX01	FIG	CDS	604086	604550	-	ID=EM_0575;Name=Probable endopeptidase NlpC;K13695
Enterobacter_mori_CX01	FIG	CDS	604624	605379	-	ID=EM_0576;Name=Vitamin B12 ABC transporter%2C ATP-binding protein BtuD;K06074;GO:0016887|GO:0005524|GO:0015889|
Enterobacter_mori_CX01	FIG	CDS	605379	605930	-	ID=EM_0577;Name=Glutathione peroxidase (EC 1.11.1.9) @ Thioredoxin peroxidase (EC 1.11.1.15);Ontology_term=KEGG_ENZYME:1.11.1.9,KEGG_ENZYME:1.11.1.15;K00432;GO:0006979|GO:0004602|GO:0055114|
Enterobacter_mori_CX01	FIG	CDS	605964	606944	-	ID=EM_0578;Name=Vitamin B12 ABC transporter%2C permease protein BtuC;K06073;GO:0016020|GO:0005215|GO:0015889|
Enterobacter_mori_CX01	FIG	CDS	607048	607347	-	ID=EM_0579;Name=Integration host factor alpha subunit;K04764;GO:0003677|GO:0006310|GO:0006355|
Enterobacter_mori_CX01	FIG	CDS	607352	609739	-	ID=EM_0580;Name=Phenylalanyl-tRNA synthetase beta chain (EC 6.1.1.20);Ontology_term=KEGG_ENZYME:6.1.1.20;K01890;GO:0003723|GO:0000287|GO:0005524|GO:0006432|GO:0000049|GO:0005737|GO:0004826|
Enterobacter_mori_CX01	FIG	CDS	609755	610738	-	ID=EM_0581;Name=Phenylalanyl-tRNA synthetase alpha chain (EC 6.1.1.20);Ontology_term=KEGG_ENZYME:6.1.1.20;K01889;GO:0043039|GO:0005524|GO:0004812|GO:0005737|GO:0006432|GO:0000049|GO:0000166|GO:0004826|
Enterobacter_mori_CX01	FIG	CDS	611043	611399	-	ID=EM_0582;Name=LSU ribosomal protein L20p;K02887;GO:0003735|GO:0019843|GO:0005840|GO:0006412|GO:0005622|
Enterobacter_mori_CX01	FIG	CDS	611451	611648	-	ID=EM_0583;Name=LSU ribosomal protein L35p;K02916;GO:0003735|GO:0005622|GO:0005840|GO:0006412|
Enterobacter_mori_CX01	FIG	CDS	611746	612087	-	ID=EM_0584;Name=Translation initiation factor 3;K02520;GO:0006413|GO:0003743|
Enterobacter_mori_CX01	FIG	CDS	612292	614220	-	ID=EM_0585;Name=Threonyl-tRNA synthetase (EC 6.1.1.3);Ontology_term=KEGG_ENZYME:6.1.1.3;K01868;GO:0006418|GO:0004829|GO:0006435|GO:0000166|GO:0005524|GO:0043039|GO:0004812|GO:0005737|GO:0016876|
Enterobacter_mori_CX01	FIG	CDS	614980	615183	-	ID=EM_0586;Name=hypothetical protein
Enterobacter_mori_CX01	FIG	CDS	615445	616203	-	ID=EM_0587;Name=Putative outer membrane protein;K07283
Enterobacter_mori_CX01	FIG	CDS	616499	617431	+	ID=EM_0588;Name=6-phosphofructokinase class II (EC 2.7.1.11);Ontology_term=KEGG_ENZYME:2.7.1.11;K16370;GO:0016773|GO:0005975|
Enterobacter_mori_CX01	FIG	CDS	617537	617827	+	ID=EM_0589;Name=Uncharacterized protein YdiZ;GO:0004521|
Enterobacter_mori_CX01	FIG	CDS	617933	618793	+	ID=EM_0590;Name=Ribulosamine/erythrulosamine 3-kinase potentially involved in protein deglycation
Enterobacter_mori_CX01	FIG	CDS	618823	619359	-	ID=EM_0591;Name=putative membrane protein
Enterobacter_mori_CX01	FIG	CDS	619508	620179	+	ID=EM_0592;Name=2-deoxyglucose-6-phosphate hydrolase YniC;K19270;GO:0016787|GO:0008152|
Enterobacter_mori_CX01	FIG	CDS	620309	621070	+	ID=EM_0593;Name=2-dehydro-3-deoxy-D-gluconate 5-dehydrogenase (EC 1.1.1.127) @ 2-deoxy-D-gluconate 3-dehydrogenase (EC 1.1.1.125);Ontology_term=KEGG_ENZYME:1.1.1.127,KEGG_ENZYME:1.1.1.125;K00065;GO:0016491|GO:0008678|GO:0051287|GO:0055114|
Enterobacter_mori_CX01	FIG	CDS	621153	621755	+	ID=EM_0594;Name=Membrane-bound metal-dependent hydrolase YdjM%2C induced during SOS response;K07038
Enterobacter_mori_CX01	FIG	CDS	621883	623274	+	ID=EM_0595;Name=L-cystine uptake protein TcyP%2C sodium:anion symporter family;K06956;GO:0015293|GO:0016021|
Enterobacter_mori_CX01	FIG	CDS	623323	623562	-	ID=EM_0596;Name=Cell division activator CedA;K15722;GO:0003677|GO:0051301|
Enterobacter_mori_CX01	FIG	CDS	623766	626015	+	ID=EM_0597;Name=Catalase KatE-intracellular protease (EC 1.11.1.6);Ontology_term=KEGG_ENZYME:1.11.1.6;K03781;GO:0055114|GO:0020037|GO:0006979|GO:0004096|
Enterobacter_mori_CX01	FIG	CDS	626105	626854	-	ID=EM_0598;Name=N%2CN'-diacetylchitobiose utilization operon protein YdjC;K03478;GO:0003824|GO:0005975|GO:0000272|GO:0016811|
Enterobacter_mori_CX01	FIG	CDS	626866	628221	-	ID=EM_0599;Name=N%2CN'-diacetylchitobiose-specific 6-phospho-beta-glucosidase (EC 3.2.1.86);Ontology_term=KEGG_ENZYME:3.2.1.86;K01222;GO:0004553|GO:0005975|GO:0016616|GO:0003824|GO:0055114|
Enterobacter_mori_CX01	FIG	CDS	628332	629150	-	ID=EM_0600;Name=N%2CN'-diacetylchitobiose-specific regulator ChbR%2C AraC family;K03490;GO:0043565|GO:0006355|GO:0003677|GO:0003700|
Enterobacter_mori_CX01	FIG	CDS	629180	629527	-	ID=EM_0601;Name=PTS system%2C N%2CN'-diacetylchitobiose-specific IIA component (EC 2.7.1.196);Ontology_term=KEGG_ENZYME:2.7.1.196;K02759;GO:0009401|
Enterobacter_mori_CX01	FIG	CDS	629576	630934	-	ID=EM_0602;Name=PTS system%2C N%2CN'-diacetylchitobiose-specific IIC component;K02761;GO:0016021|GO:0016020|GO:0008982|GO:0009401|
Enterobacter_mori_CX01	FIG	CDS	631015	631332	-	ID=EM_0603;Name=PTS system%2C N%2CN'-diacetylchitobiose-specific IIB component (EC 2.7.1.196);Ontology_term=KEGG_ENZYME:2.7.1.196;K02760;GO:0008982|GO:0009401|
Enterobacter_mori_CX01	FIG	CDS	631616	631957	-	ID=EM_0604;Name=Osmotically-inducible lipoprotein E;K04064;GO:0019867|
Enterobacter_mori_CX01	FIG	CDS	632190	633014	+	ID=EM_0605;Name=NAD synthetase (EC 6.3.1.5);Ontology_term=KEGG_ENZYME:6.3.1.5;K01916;GO:0005524|GO:0003952|GO:0008795|GO:0009435|
Enterobacter_mori_CX01	FIG	CDS	633196	634074	+	ID=EM_0606;Name=Excinuclease cho (excinuclease ABC alternative C subunit);K05984
Enterobacter_mori_CX01	FIG	CDS	634052	634609	-	ID=EM_0607;Name=Stresses-induced protein Ves (HutD);K09975
Enterobacter_mori_CX01	FIG	CDS	634871	635365	-	ID=EM_0608;Name=Spheroplast protein Y;K06006;GO:0042597|
Enterobacter_mori_CX01	FIG	CDS	635695	636660	-	ID=EM_0609;Name=Succinylglutamate desuccinylase (EC 3.5.1.96);Ontology_term=KEGG_ENZYME:3.5.1.96;K05526;GO:0019545|GO:0008152|GO:0009017|GO:0019544|GO:0016788|GO:0008270|
Enterobacter_mori_CX01	FIG	CDS	636670	637995	-	ID=EM_0610;Name=Succinylarginine dihydrolase (EC 3.5.3.23);Ontology_term=KEGG_ENZYME:3.5.3.23;K01484;GO:0009015|GO:0006525|
Enterobacter_mori_CX01	FIG	CDS	637982	639469	-	ID=EM_0611;Name=Succinylglutamic semialdehyde dehydrogenase (EC 1.2.1.71);Ontology_term=KEGG_ENZYME:1.2.1.71;K06447;GO:0043824|GO:0016491|GO:0006527|GO:0008152|GO:0055114|
Enterobacter_mori_CX01	FIG	CDS	639466	640500	-	ID=EM_0612;Name=Arginine N-succinyltransferase (EC 2.3.1.109);Ontology_term=KEGG_ENZYME:2.3.1.109;K00673;GO:0006527|GO:0008791|
Enterobacter_mori_CX01	FIG	CDS	640497	641717	-	ID=EM_0613;Name=Succinylornithine transaminase (EC 2.6.1.81);Ontology_term=KEGG_ENZYME:2.6.1.81;K00840;GO:0008483|GO:0030170|GO:0006520|GO:0003824|GO:0006525|
Enterobacter_mori_CX01	FIG	CDS	641869	642117	-	ID=EM_0614;Name=hypothetical protein
Enterobacter_mori_CX01	FIG	CDS	642151	642957	+	ID=EM_0615;Name=Exodeoxyribonuclease III (EC 3.1.11.2);Ontology_term=KEGG_ENZYME:3.1.11.2;K01142;GO:0005622|GO:0004518|GO:0004519|GO:0006281|GO:0003677|
Enterobacter_mori_CX01	FIG	CDS	642964	643647	+	ID=EM_0616;Name=COG0398: uncharacterized membrane protein
Enterobacter_mori_CX01	FIG	CDS	643654	644823	+	ID=EM_0617;Name=ABC transporter%2C substrate-binding protein YnjB;K05777
Enterobacter_mori_CX01	FIG	CDS	644796	646331	+	ID=EM_0618;Name=ABC transporter%2C permease protein YnjC;K05778;GO:0016020|GO:0006810|
Enterobacter_mori_CX01	FIG	CDS	646331	646951	+	ID=EM_0619;Name=ABC transporter%2C ATP-binding protein YnjD;K05779;GO:0005524|GO:0016887|
Enterobacter_mori_CX01	FIG	CDS	647025	648332	+	ID=EM_0620;Name=Thiosulfate sulfurtransferase%2C rhodanese (EC 2.8.1.1);Ontology_term=KEGG_ENZYME:2.8.1.1;K21028;GO:0004792|
Enterobacter_mori_CX01	FIG	CDS	648329	648946	-	ID=EM_0621;Name=Putative cytochrome oxidase;GO:0008654|GO:0016780|GO:0016020|
Enterobacter_mori_CX01	FIG	CDS	648939	649508	-	ID=EM_0622;Name=hypothetical protein;GO:0055114|GO:0051920|
Enterobacter_mori_CX01	FIG	CDS	649584	650000	+	ID=EM_0623;Name=5-methyl-dCTP pyrophosphohydrolase (EC 3.6.1.-);Ontology_term=KEGG_ENZYME:3.6.1.-;K08320;GO:0016787|
Enterobacter_mori_CX01	FIG	CDS	649960	650232	-	ID=EM_0624;Name=Uncharacterized protein YnjH
Enterobacter_mori_CX01	FIG	CDS	650461	651804	+	ID=EM_0625;Name=NADP-specific glutamate dehydrogenase (EC 1.4.1.4);Ontology_term=KEGG_ENZYME:1.4.1.4;K00262;GO:0016639|GO:0004352|GO:0006520|GO:0016491|GO:0055114|
Enterobacter_mori_CX01	FIG	CDS	651921	653834	-	ID=EM_0626;Name=DNA topoisomerase III (EC 5.99.1.2);Ontology_term=KEGG_ENZYME:5.99.1.2;K03169;GO:0003677|GO:0003916|GO:0006265|GO:0003917|
Enterobacter_mori_CX01	FIG	CDS	653839	654882	-	ID=EM_0627;Name=Selenide%2Cwater dikinase (EC 2.7.9.3);Ontology_term=KEGG_ENZYME:2.7.9.3;K01008;GO:0004756|GO:0005524|GO:0016260|
Enterobacter_mori_CX01	FIG	CDS	654999	655550	-	ID=EM_0628;Name=Putative NAD(P)H nitroreductase YdjA;GO:0016491|
Enterobacter_mori_CX01	FIG	CDS	655718	657574	+	ID=EM_0629;Name=Signal peptide peptidase SppA (protease 4);K04773;GO:0008236|GO:0008233|GO:0006508|GO:0006465|GO:0016021|GO:0005887|
Enterobacter_mori_CX01	FIG	CDS	657638	658654	+	ID=EM_0630;Name=L-asparaginase I%2C cytoplasmic (EC 3.5.1.1);Ontology_term=KEGG_ENZYME:3.5.1.1;K01424;GO:0006520|GO:0004067|
Enterobacter_mori_CX01	FIG	CDS	658664	659305	+	ID=EM_0631;Name=Nicotinamidase (EC 3.5.1.19);Ontology_term=KEGG_ENZYME:3.5.1.19;K08281;GO:0008152|GO:0003824|
Enterobacter_mori_CX01	FIG	CDS	659527	659904	+	ID=EM_0632;Name=Chitinase (EC 3.2.1.14);Ontology_term=KEGG_ENZYME:3.2.1.14;GO:0005975|
Enterobacter_mori_CX01	FIG	CDS	659858	660784	+	ID=EM_0633;Name=Chitinase (EC 3.2.1.14);Ontology_term=KEGG_ENZYME:3.2.1.14;K01183;GO:0004553|GO:0005975|GO:0008061|
Enterobacter_mori_CX01	FIG	CDS	660844	661122	-	ID=EM_0634;Name=Uncharacterized protein YeaC;K09916
Enterobacter_mori_CX01	FIG	CDS	661164	661577	-	ID=EM_0635;Name=Peptide-methionine (R)-S-oxide reductase MsrB (EC 1.8.4.12);Ontology_term=KEGG_ENZYME:1.8.4.12;K07305;GO:0033743|GO:0055114|
Enterobacter_mori_CX01	FIG	CDS	661919	662914	+	ID=EM_0636;Name=NAD-dependent glyceraldehyde-3-phosphate dehydrogenase (EC 1.2.1.12);Ontology_term=KEGG_ENZYME:1.2.1.12;K00134;GO:0006006|GO:0050661|GO:0055114|GO:0051287|GO:0016620|
Enterobacter_mori_CX01	FIG	CDS	662989	663873	+	ID=EM_0637;Name=Aldose 1-epimerase family protein YeaD;K01792;GO:0003824|GO:0030246|GO:0016853|GO:0005975|
Enterobacter_mori_CX01	FIG	CDS	663957	664703	-	ID=EM_0638;Name=MltA-interacting protein MipA;K07274;GO:0016021|
Enterobacter_mori_CX01	FIG	CDS	665137	667071	+	ID=EM_0639;Name=Uncharacterized protein YeaG;K07180;GO:0004672|
Enterobacter_mori_CX01	FIG	CDS	667127	668428	+	ID=EM_0640;Name=UPF0229 protein YeaH;K09786
Enterobacter_mori_CX01	FIG	CDS	668528	669028	+	ID=EM_0641;Name=Uncharacterized protein YeaK;K19055;GO:0002161|
Enterobacter_mori_CX01	FIG	CDS	669050	669154	-	ID=EM_0642;Name=FIG00637895: hypothetical protein
Enterobacter_mori_CX01	FIG	CDS	669299	669745	+	ID=EM_0643;Name=UPF0756 membrane protein YeaL
Enterobacter_mori_CX01	FIG	CDS	669729	670520	-	ID=EM_0644;Name=Uncharacterized transcriptional regulator YeaM%2C AraC family;GO:0006355|GO:0003677|GO:0043565|GO:0003700|
Enterobacter_mori_CX01	FIG	CDS	670620	671807	+	ID=EM_0645;Name=2-nitroimidazole transporter NimT;K03449;GO:0016021|GO:0055085|
Enterobacter_mori_CX01	FIG	CDS	671841	672548	-	ID=EM_0646;Name=Uncharacterized protein Pfl_4311
Enterobacter_mori_CX01	FIG	CDS	672650	672994	+	ID=EM_0647;Name=FIG016027: protein of unknown function YeaO
Enterobacter_mori_CX01	FIG	CDS	672995	673300	-	ID=EM_0648;Name=Putative periplasmic protein
Enterobacter_mori_CX01	FIG	CDS	673381	673638	-	ID=EM_0649;Name=Uncharacterized protein YoaF;K09712
Enterobacter_mori_CX01	FIG	CDS	673647	673766	-	ID=EM_0650;Name=hypothetical protein
Enterobacter_mori_CX01	FIG	CDS	673901	674971	+	ID=EM_0651;Name=Diguanylate cyclase (EC 2.7.7.65) > DgcP;Ontology_term=KEGG_ENZYME:2.7.7.65;K13069;GO:0005515|
Enterobacter_mori_CX01	FIG	CDS	675017	675115	+	ID=EM_0652;Name=hypothetical protein
Enterobacter_mori_CX01	FIG	CDS	675245	675493	-	ID=EM_0653;Name=UPF0410 protein YeaQ;GO:0016021|
Enterobacter_mori_CX01	FIG	CDS	675794	677266	-	ID=EM_0654;Name=diguanylate cyclase (GGDEF domain);K11444
Enterobacter_mori_CX01	FIG	CDS	677928	678173	-	ID=EM_0655;Name=Uncharacterized protein YmjA
Enterobacter_mori_CX01	FIG	CDS	678247	678594	-	ID=EM_0656;Name=Protein of unknown function DUF1304;K08987
Enterobacter_mori_CX01	FIG	CDS	678705	680702	-	ID=EM_0657;Name=Secondary glycine betaine transporter BetU;K02168;GO:0006810|GO:0016020|GO:0005215|
Enterobacter_mori_CX01	FIG	CDS	681090	681299	+	ID=EM_0658;Name=Putative SOS response-associated peptidase YedK
Enterobacter_mori_CX01	FIG	CDS	681346	681534	+	ID=EM_0659;Name=Putative SOS response-associated peptidase YedK
Enterobacter_mori_CX01	FIG	CDS	681719	682213	-	ID=EM_0660;Name=OsmC/Ohr family protein
Enterobacter_mori_CX01	FIG	CDS	682317	682964	+	ID=EM_0661;Name=Transcriptional regulator%2C GntR family;GO:0006355|GO:0003700|
Enterobacter_mori_CX01	FIG	CDS	682996	683877	+	ID=EM_0662;Name=Histone acetyltransferase HPA2 and related acetyltransferases;GO:0008080|
Enterobacter_mori_CX01	FIG	CDS	683918	684490	+	ID=EM_0663;Name=hypothetical protein;K09702
Enterobacter_mori_CX01	FIG	CDS	684528	684779	+	ID=EM_0664;Name=Multidrug resistance protein MdtM
Enterobacter_mori_CX01	FIG	CDS	684731	684979	+	ID=EM_0665;Name=FIG00731878: hypothetical protein
Enterobacter_mori_CX01	FIG	CDS	685004	685396	+	ID=EM_0666;Name=Lactoylglutathione lyase and related lyases
Enterobacter_mori_CX01	FIG	CDS	685782	686573	+	ID=EM_0667;Name=2-amino-3%2C7-dideoxy-D-threo-hept-6-ulosonate synthase (EC 2.2.1.10);Ontology_term=KEGG_ENZYME:2.2.1.10;GO:0003824|GO:0016829|
Enterobacter_mori_CX01	FIG	CDS	686588	687139	+	ID=EM_0668;Name=Glycerol uptake operon antiterminator regulatory protein;K02443;GO:0009607|GO:0006355|
Enterobacter_mori_CX01	FIG	CDS	687160	688698	+	ID=EM_0669;Name=L-xylulokinase (EC 2.7.1.53) @ 3-keto-L-gulonate kinase;Ontology_term=KEGG_ENZYME:2.7.1.53;K00851;GO:0016773|GO:0005975|
Enterobacter_mori_CX01	FIG	CDS	688710	689471	+	ID=EM_0670;Name=3-oxoacyl-[acyl-carrier protein] reductase (EC 1.1.1.100);Ontology_term=KEGG_ENZYME:1.1.1.100
Enterobacter_mori_CX01	FIG	CDS	689488	690483	+	ID=EM_0671;Name=D-3-phosphoglycerate dehydrogenase (EC 1.1.1.95);Ontology_term=KEGG_ENZYME:1.1.1.95;K00058;GO:0008152|GO:0016616|GO:0051287|GO:0055114|
Enterobacter_mori_CX01	FIG	CDS	690573	691835	+	ID=EM_0672;Name=PTS system%2C galactitol-specific IIC component;K20114;GO:0016021|GO:0015796|GO:0009401|GO:0015577|
Enterobacter_mori_CX01	FIG	CDS	692275	693780	+	ID=EM_0673;Name=Transcription antiterminator%2C BglG family;K02538;GO:0006355|GO:0009401|GO:0003677|GO:0008982|
Enterobacter_mori_CX01	FIG	CDS	693782	694255	+	ID=EM_0674;Name=PTS system%2C IIA component;K02768;GO:0006810|GO:0008982|GO:0009401|GO:0005215|GO:0016021|
Enterobacter_mori_CX01	FIG	CDS	694277	695683	+	ID=EM_0675;Name=PTS system%2C fructose-specific IIA component (EC 2.7.1.202) / PTS system%2C fructose-specific IIB component (EC 2.7.1.202) / PTS system%2C fructose-specific IIC component;Ontology_term=KEGG_ENZYME:2.7.1.202,KEGG_ENZYME:2.7.1.202;GO:0022877|GO:0008982|GO:0016020|GO:0016021|GO:0009401|GO:0005351|
Enterobacter_mori_CX01	FIG	CDS	695686	696546	+	ID=EM_0676;Name=Fructose-bisphosphate aldolase class II (EC 4.1.2.13) homolog;Ontology_term=KEGG_ENZYME:4.1.2.13;K01624;GO:0016832|GO:0005975|GO:0003824|GO:0008270|
Enterobacter_mori_CX01	FIG	CDS	696820	697077	+	ID=EM_0677;Name=hypothetical protein;K09982
Enterobacter_mori_CX01	FIG	CDS	697088	697639	+	ID=EM_0678;Name=Acetyltransferase;GO:0008080|
Enterobacter_mori_CX01	FIG	CDS	697691	698437	+	ID=EM_0679;Name=SAM-dependent methyltransferase
Enterobacter_mori_CX01	FIG	CDS	698564	698815	+	ID=EM_0680;Name=Zn-finger protein
Enterobacter_mori_CX01	FIG	CDS	698863	699255	+	ID=EM_0681;Name=Lactoylglutathione lyase and related lyases
Enterobacter_mori_CX01	FIG	CDS	699538	699978	-	ID=EM_0682;Name=Mobile element protein;K07497;GO:0015074|GO:0003676|
Enterobacter_mori_CX01	FIG	CDS	700000	700176	+	ID=EM_0683;Name=hypothetical protein
Enterobacter_mori_CX01	FIG	CDS	701482	702348	-	ID=EM_0684;Name=hypothetical protein
Enterobacter_mori_CX01	FIG	CDS	702693	703085	-	ID=EM_0685;Name=hypothetical protein;GO:0055114|GO:0016491|
Enterobacter_mori_CX01	FIG	CDS	703772	705022	-	ID=EM_0686;Name=Isocitrate dehydrogenase [NADP] (EC 1.1.1.42);Ontology_term=KEGG_ENZYME:1.1.1.42;K00031;GO:0000287|GO:0016616|GO:0055114|GO:0051287|GO:0006099|GO:0004450|
Enterobacter_mori_CX01	FIG	CDS	705140	705793	+	ID=EM_0687;Name=Ribosomal large subunit pseudouridine synthase E (EC 5.4.99.20);Ontology_term=KEGG_ENZYME:5.4.99.20;K06181;GO:0009982|GO:0016866|GO:0001522|GO:0009451|GO:0003723|
Enterobacter_mori_CX01	FIG	CDS	705803	706276	+	ID=EM_0688;Name=Nudix-like NDP and NTP phosphohydrolase NudJ;K12152;GO:0004787|GO:0016787|GO:0017111|GO:0017110|
Enterobacter_mori_CX01	FIG	CDS	706317	707429	+	ID=EM_0689;Name=tRNA-specific 2-thiouridylase MnmA (EC 2.8.1.13);Ontology_term=KEGG_ENZYME:2.8.1.13;K00566;GO:0016740|GO:0016783|GO:0008033|
Enterobacter_mori_CX01	FIG	CDS	707457	708086	+	ID=EM_0690;Name=High frequency lysogenization protein HflD;K07153
Enterobacter_mori_CX01	FIG	CDS	708106	709476	+	ID=EM_0691;Name=Adenylosuccinate lyase (EC 4.3.2.2) @ SAICAR lyase (EC 4.3.2.2);Ontology_term=KEGG_ENZYME:4.3.2.2,KEGG_ENZYME:4.3.2.2;K01756;GO:0006188|GO:0003824|GO:0009152|GO:0004018|
Enterobacter_mori_CX01	FIG	CDS	709597	710271	+	ID=EM_0692;Name=Transcriptional regulatory protein PhoP;K07660;GO:0003677|GO:0006355|GO:0000160|
Enterobacter_mori_CX01	FIG	CDS	710271	711734	+	ID=EM_0693;Name=Sensor histidine kinase PhoQ (EC 2.7.13.3);Ontology_term=KEGG_ENZYME:2.7.13.3;K07637;GO:0000155|GO:0016310|GO:0000160|GO:0016021|GO:0004673|GO:0016772|GO:0016020|GO:0005524|GO:0018106|GO:0007165|GO:0004871|GO:0046872|
Enterobacter_mori_CX01	FIG	CDS	711826	712947	+	ID=EM_0694;Name=LSU ribosomal protein L16p arginine hydroxylase;K18850
Enterobacter_mori_CX01	FIG	CDS	713040	713531	-	ID=EM_0695;Name=Transposase and inactivated derivatives;K07491;GO:0003677|GO:0004803|GO:0006313|
Enterobacter_mori_CX01	FIG	CDS	713633	714856	-	ID=EM_0696;Name=Tripeptide aminopeptidase (EC 3.4.11.4);Ontology_term=KEGG_ENZYME:3.4.11.4;K01258;GO:0045148|GO:0005737|GO:0006508|GO:0016787|GO:0008237|GO:0008270|GO:0008152|GO:0006518|
Enterobacter_mori_CX01	FIG	CDS	715157	716242	+	ID=EM_0697;Name=Spermidine/putrescine import ABC transporter ATP-binding protein PotA (TC 3.A.1.11.1);K11072;GO:0043190|GO:0016820|GO:0015594|GO:0016887|GO:0015417|GO:0016020|GO:0005215|GO:0006810|GO:0005524|GO:0015595|GO:0015846|
Enterobacter_mori_CX01	FIG	CDS	716226	717083	+	ID=EM_0698;Name=Spermidine/putrescine import ABC transporter permease protein PotB (TC 3.A.1.11.1);K11071;GO:0016020|GO:0006810|
Enterobacter_mori_CX01	FIG	CDS	717080	717871	+	ID=EM_0699;Name=Spermidine/putrescine import ABC transporter permease protein PotC (TC 3.A.1.11.1);K11070;GO:0006810|GO:0016020|
Enterobacter_mori_CX01	FIG	CDS	717868	718902	+	ID=EM_0700;Name=Spermidine/putrescine import ABC transporter substrate-binding protein PotD (TC 3.A.1.11.1);K11069;GO:0019808|GO:0042597|GO:0015846|
Enterobacter_mori_CX01	FIG	CDS	718937	719758	-	ID=EM_0701;Name=NAD-dependent protein deacetylase of SIR2 family;K12410;GO:0036054|GO:0070403|GO:0036055|
Enterobacter_mori_CX01	FIG	CDS	719773	720684	-	ID=EM_0702;Name=N-acetyl-D-glucosamine kinase (EC 2.7.1.59);Ontology_term=KEGG_ENZYME:2.7.1.59;K00884;GO:0045127|
Enterobacter_mori_CX01	FIG	CDS	720739	721983	-	ID=EM_0703;Name=Lipoprotein releasing system transmembrane protein LolE;K09808;GO:0042953|GO:0006810|GO:0016021|GO:0009276|GO:0042954|GO:0016020|
Enterobacter_mori_CX01	FIG	CDS	721983	722684	-	ID=EM_0704;Name=Lipoprotein-releasing system ATP-binding protein LolD;K09810;GO:0005524|GO:0016020|GO:0006810|GO:0042953|GO:0016887|GO:0042954|
Enterobacter_mori_CX01	FIG	CDS	722677	723837	-	ID=EM_0705;Name=Lipoprotein releasing system transmembrane protein LolC;K09808;GO:0042954|GO:0016020|GO:0042953|GO:0016021|
Enterobacter_mori_CX01	FIG	CDS	724134	725207	+	ID=EM_0706;Name=Inner membrane protein YcfT;GO:0016747|
Enterobacter_mori_CX01	FIG	CDS	725356	728802	+	ID=EM_0707;Name=Transcription-repair coupling factor;K03723;GO:0006281|GO:0003676|GO:0005524|GO:0003684|
Enterobacter_mori_CX01	FIG	CDS	728948	729910	+	ID=EM_0708;Name=L%2CD-transpeptidase YcfS;K19236;GO:0016740|
Enterobacter_mori_CX01	FIG	CDS	729983	730240	-	ID=EM_0709;Name=Multiple stress resistance protein BhsA;K12151
Enterobacter_mori_CX01	FIG	CDS	730485	731120	+	ID=EM_0710;Name=HTH-type transcriptional repressor ComR;K22041;GO:0003677|
Enterobacter_mori_CX01	FIG	CDS	731180	731719	-	ID=EM_0711;Name=hypothetical protein;GO:0019867|
Enterobacter_mori_CX01	FIG	CDS	731913	733217	-	ID=EM_0712;Name=NADH dehydrogenase (EC 1.6.99.3);Ontology_term=KEGG_ENZYME:1.6.99.3;K03885;GO:0055114|GO:0016491|
Enterobacter_mori_CX01	FIG	CDS	733453	733995	-	ID=EM_0713;Name=YcfP protein: probably an esterase that is part of a salvage cluster;K07000
Enterobacter_mori_CX01	FIG	CDS	734030	735055	-	ID=EM_0714;Name=beta-N-acetylglucosaminidase (EC 3.2.1.52);Ontology_term=KEGG_ENZYME:3.2.1.52;K01207;GO:0005975|GO:0004553|GO:0004563|
Enterobacter_mori_CX01	FIG	CDS	735067	735891	-	ID=EM_0715;Name=Thiamine kinase (EC 2.7.1.89) @ Adenosylcobinamide kinase (EC 2.7.1.156);Ontology_term=KEGG_ENZYME:2.7.1.89,KEGG_ENZYME:2.7.1.156;K07251;GO:0016310|GO:0019165|GO:0006772|
Enterobacter_mori_CX01	FIG	CDS	735872	736507	-	ID=EM_0716;Name=Lipoprotein YcfM%2C part of a salvage pathway of unknown substrate;K07337
Enterobacter_mori_CX01	FIG	CDS	736530	736904	-	ID=EM_0717;Name=YcfL protein: an outer membrane lipoprotein that is part of a salvage cluster
Enterobacter_mori_CX01	FIG	CDS	736906	737265	-	ID=EM_0718;Name=YcfF/hinT protein: a purine nucleoside phosphoramidase;K02503;GO:0003824|
Enterobacter_mori_CX01	FIG	CDS	737614	739803	+	ID=EM_0719;Name=FhuE receptor precursor;K16088;GO:0016020|GO:0006810|GO:0005506|GO:0015891|GO:0004872|
Enterobacter_mori_CX01	FIG	CDS	739977	741410	-	ID=EM_0720;Name=PTS system%2C glucose-specific IIC component / PTS system%2C glucose-specific IIB component (EC 2.7.1.199);Ontology_term=KEGG_ENZYME:2.7.1.199;K02778;GO:0016021|GO:0005355|GO:0009401|GO:0016020|GO:0008982|GO:0015758|
Enterobacter_mori_CX01	FIG	CDS	741544	741681	+	ID=EM_0721;Name=hypothetical protein
Enterobacter_mori_CX01	FIG	CDS	741708	742502	-	ID=EM_0722;Name=Uncharacterized metal-dependent hydrolase YcfH;K03424;GO:0016888|GO:0016788|GO:0004536|
Enterobacter_mori_CX01	FIG	CDS	742513	743517	-	ID=EM_0723;Name=DNA polymerase III delta prime subunit (EC 2.7.7.7);Ontology_term=KEGG_ENZYME:2.7.7.7;K02341;GO:0006260|GO:0003887|GO:0003677|GO:0009360|GO:0008408|
Enterobacter_mori_CX01	FIG	CDS	743514	744155	-	ID=EM_0724;Name=Thymidylate kinase (EC 2.7.4.9);Ontology_term=KEGG_ENZYME:2.7.4.9;K00943;GO:0004798|GO:0005524|GO:0006233|
Enterobacter_mori_CX01	FIG	CDS	744145	745167	-	ID=EM_0725;Name=FIG004453: protein YceG like;K07082
Enterobacter_mori_CX01	FIG	CDS	745170	745979	-	ID=EM_0726;Name=Aminodeoxychorismate lyase (EC 4.1.3.38);Ontology_term=KEGG_ENZYME:4.1.3.38;K02619;GO:0030170|GO:0008696|GO:0046656|GO:0008152|GO:0003824|
Enterobacter_mori_CX01	FIG	CDS	746101	747342	-	ID=EM_0727;Name=3-oxoacyl-[acyl-carrier-protein] synthase%2C KASII (EC 2.3.1.179);Ontology_term=KEGG_ENZYME:2.3.1.179;K09458;GO:0016747|GO:0006633|GO:0003824|GO:0008152|
Enterobacter_mori_CX01	FIG	CDS	747434	747670	-	ID=EM_0728;Name=Acyl carrier protein;K02078;GO:0006633|
Enterobacter_mori_CX01	FIG	CDS	747825	748559	-	ID=EM_0729;Name=3-oxoacyl-[acyl-carrier protein] reductase (EC 1.1.1.100);Ontology_term=KEGG_ENZYME:1.1.1.100;K00059;GO:0055114|GO:0051287|GO:0006633|GO:0016491|GO:0004316|
Enterobacter_mori_CX01	FIG	CDS	748572	749501	-	ID=EM_0730;Name=Malonyl CoA-acyl carrier protein transacylase (EC 2.3.1.39);Ontology_term=KEGG_ENZYME:2.3.1.39;K00645;GO:0003824|GO:0004314|GO:0008152|
Enterobacter_mori_CX01	FIG	CDS	749517	750470	-	ID=EM_0731;Name=3-oxoacyl-[acyl-carrier-protein] synthase%2C KASIII (EC 2.3.1.180);Ontology_term=KEGG_ENZYME:2.3.1.180;K00648;GO:0003824|GO:0008152|GO:0006633|GO:0004315|
Enterobacter_mori_CX01	FIG	CDS	750477	751481	-	ID=EM_0732;Name=Phosphate:acyl-ACP acyltransferase PlsX (EC 2.3.1.n2);K03621;GO:0006633|GO:0003824|GO:0016747|
Enterobacter_mori_CX01	FIG	CDS	751592	751765	-	ID=EM_0733;Name=LSU ribosomal protein L32p @ LSU ribosomal protein L32p%2C zinc-independent;K02911;GO:0006412|GO:0015934|GO:0003735|
Enterobacter_mori_CX01	FIG	CDS	751782	752303	-	ID=EM_0734;Name=FIG01269488: protein%2C clustered with ribosomal protein L32p;K07040
Enterobacter_mori_CX01	FIG	CDS	752486	753028	+	ID=EM_0735;Name=Maf-like protein YceF;GO:0047429|
Enterobacter_mori_CX01	FIG	CDS	753128	754075	-	ID=EM_0736;Name=Ribosomal large subunit pseudouridine synthase C (EC 5.4.99.24);Ontology_term=KEGG_ENZYME:5.4.99.24;K06179;GO:0003723|GO:0009451|GO:0001522|GO:0009982|
Enterobacter_mori_CX01	FIG	CDS	754648	757755	+	ID=EM_0737;Name=Ribonuclease E (EC 3.1.26.12);Ontology_term=KEGG_ENZYME:3.1.26.12;K08300;GO:0008995|GO:0003723|GO:0006396|GO:0003676|GO:0004540|
Enterobacter_mori_CX01	FIG	CDS	757796	758731	-	ID=EM_0738;Name=Transcriptional regulator%2C LysR family;GO:0006355|GO:0003700|
Enterobacter_mori_CX01	FIG	CDS	758841	760055	+	ID=EM_0739;Name=Uncharacterized MFS-type transporter;GO:0016021|GO:0055085|
Enterobacter_mori_CX01	FIG	CDS	760132	761085	-	ID=EM_0740;Name=Flagellar hook-associated protein FlgL;K02397;GO:0071973|GO:0009424|GO:0005198|
Enterobacter_mori_CX01	FIG	CDS	761101	762741	-	ID=EM_0741;Name=Flagellar hook-associated protein FlgK;K02396;GO:0071973|GO:0009424|GO:0005198|GO:0044780|
Enterobacter_mori_CX01	FIG	CDS	762817	763770	-	ID=EM_0742;Name=Flagellar protein FlgJ [peptidoglycan hydrolase];K02395;GO:0044780|GO:0016798|GO:0004040|
Enterobacter_mori_CX01	FIG	CDS	763770	764867	-	ID=EM_0743;Name=Flagellar P-ring protein FlgI;K02394;GO:0071973|GO:0009428|GO:0030288|GO:0005198|
Enterobacter_mori_CX01	FIG	CDS	764880	765578	-	ID=EM_0744;Name=Flagellar L-ring protein FlgH;K02393;GO:0071973|GO:0009427|GO:0003774|
Enterobacter_mori_CX01	FIG	CDS	765636	766418	-	ID=EM_0745;Name=Flagellar basal-body rod protein FlgG;K02392;GO:0071973|GO:0009426|
Enterobacter_mori_CX01	FIG	CDS	766430	767185	-	ID=EM_0746;Name=Flagellar basal-body rod protein FlgF;K02391;GO:0071973|
Enterobacter_mori_CX01	FIG	CDS	767206	768456	-	ID=EM_0747;Name=Flagellar hook protein FlgE;K02390;GO:0071973|
Enterobacter_mori_CX01	FIG	CDS	768483	769193	-	ID=EM_0748;Name=Flagellar basal-body rod modification protein FlgD;K02389
Enterobacter_mori_CX01	FIG	CDS	769205	769609	-	ID=EM_0749;Name=Flagellar basal-body rod protein FlgC;K02388;GO:0071973|GO:0030694|
Enterobacter_mori_CX01	FIG	CDS	769613	770029	-	ID=EM_0750;Name=Flagellar basal-body rod protein FlgB;K02387;GO:0030694|GO:0071973|
Enterobacter_mori_CX01	FIG	CDS	770187	770846	+	ID=EM_0751;Name=Flagellar basal-body P-ring formation protein FlgA;K02386
Enterobacter_mori_CX01	FIG	CDS	770940	771233	+	ID=EM_0752;Name=Negative regulator of flagellin synthesis FlgM (anti-sigma28);K02398;GO:0045892|
Enterobacter_mori_CX01	FIG	CDS	771238	771663	+	ID=EM_0753;Name=Flagellar biosynthesis protein FlgN;K02399;GO:0005515|GO:0044780|
Enterobacter_mori_CX01	FIG	CDS	771723	773258	-	ID=EM_0754;Name=Proposed peptidoglycan lipid II flippase MurJ;K03980
Enterobacter_mori_CX01	FIG	CDS	773388	774311	-	ID=EM_0755;Name=Virulence factor MviM;K03810;GO:0016491|
Enterobacter_mori_CX01	FIG	CDS	774314	774964	-	ID=EM_0756;Name=Protein of unknown function YceH;K09915
Enterobacter_mori_CX01	FIG	CDS	774974	775558	-	ID=EM_0757;Name=Ribosomal-protein-S5p-alanine acetyltransferase (EC 2.3.1.128);Ontology_term=KEGG_ENZYME:2.3.1.128;K03790;GO:0008080|
Enterobacter_mori_CX01	FIG	CDS	775796	777004	+	ID=EM_0758;Name=Multidrug resistance protein MdtH;K08162;GO:0055085|GO:0016021|
Enterobacter_mori_CX01	FIG	CDS	777129	777689	+	ID=EM_0759;Name=Putative lipoprotein yceB precursor
Enterobacter_mori_CX01	FIG	CDS	777817	778863	+	ID=EM_0760;Name=Dihydroorotase (EC 3.5.2.3);Ontology_term=KEGG_ENZYME:3.5.2.3;K01465;GO:0019856|GO:0016812|GO:0004151|GO:0016787|
Enterobacter_mori_CX01	FIG	CDS	778938	779183	+	ID=EM_0761;Name=DNA-damage-inducible protein I;K12149
Enterobacter_mori_CX01	FIG	CDS	779457	779711	+	ID=EM_0762;Name=Biofilm regulator BssS;K12148
Enterobacter_mori_CX01	FIG	CDS	779822	780946	+	ID=EM_0763;Name=N-methyl-L-tryptophan oxidase (EC 1.5.3.-);Ontology_term=KEGG_ENZYME:1.5.3.-;K02846;GO:0050131|GO:0055114|GO:0050660|GO:0016491|
Enterobacter_mori_CX01	FIG	CDS	780997	781110	+	ID=EM_0764;Name=hypothetical protein
Enterobacter_mori_CX01	FIG	CDS	781337	781903	+	ID=EM_0765;Name=Cytochrome b561 homolog 2;GO:0022904|GO:0009055|GO:0016021|GO:0016020|
Enterobacter_mori_CX01	FIG	CDS	781905	782483	+	ID=EM_0766;Name=Protein yceI precursor
Enterobacter_mori_CX01	FIG	CDS	782521	783570	-	ID=EM_0767;Name=Rhodanese domain protein%2C Enterobacterial subgroup%2C YceA homolog;K07146
Enterobacter_mori_CX01	FIG	CDS	783790	784716	+	ID=EM_0768;Name=Lipid A biosynthesis lauroyl acyltransferase (EC 2.3.1.241);Ontology_term=KEGG_ENZYME:2.3.1.241;K02517;GO:0016021|GO:0009245|GO:0016740|
Enterobacter_mori_CX01	FIG	CDS	784856	786085	+	ID=EM_0769;Name=Multidrug resistance protein MdtG;K08161;GO:0005886|GO:0005215|GO:0055085|GO:0016021|
Enterobacter_mori_CX01	FIG	CDS	786172	786546	+	ID=EM_0770;Name=Acidic protein msyB;K12147
Enterobacter_mori_CX01	FIG	CDS	786554	786781	-	ID=EM_0771;Name=Putative outer membrane lipoprotein
Enterobacter_mori_CX01	FIG	CDS	786865	789393	-	ID=EM_0772;Name=Glucans biosynthesis glucosyltransferase H (EC 2.4.1.-);Ontology_term=KEGG_ENZYME:2.4.1.-;K03669;GO:0016758|
Enterobacter_mori_CX01	FIG	CDS	789386	790987	-	ID=EM_0773;Name=Glucans biosynthesis protein G precursor;K03670;GO:0016051|GO:0003824|GO:0030246|GO:0042597|GO:0005975|
Enterobacter_mori_CX01	FIG	CDS	791195	792331	+	ID=EM_0774;Name=Glucans biosynthesis protein C (EC 2.1.-.-);Ontology_term=KEGG_ENZYME:2.1.-.-;K11941;GO:0016747|GO:0016741|
Enterobacter_mori_CX01	FIG	CDS	792368	792910	-	ID=EM_0775;Name=O-acetyl-ADP-ribose deacetylase
Enterobacter_mori_CX01	FIG	CDS	792988	793308	-	ID=EM_0776;Name=FIG00627113: hypothetical protein
Enterobacter_mori_CX01	FIG	CDS	793473	793805	-	ID=EM_0777;Name=Putative curli production protein CsgC;K04336
Enterobacter_mori_CX01	FIG	CDS	793866	794321	-	ID=EM_0778;Name=Major curlin subunit precursor CsgA;K04334;GO:0009289|GO:0007155|
Enterobacter_mori_CX01	FIG	CDS	794361	794861	-	ID=EM_0779;Name=Minor curlin subunit CsgB%2C nucleation component of curlin monomers;K04335;GO:0009289|GO:0007155|
Enterobacter_mori_CX01	FIG	CDS	795573	796223	+	ID=EM_0780;Name=Transcriptional regulator CsgD for 2nd curli operon;K04333;GO:0003677|GO:0006355|
Enterobacter_mori_CX01	FIG	CDS	796228	796617	+	ID=EM_0781;Name=Curli production assembly/transport component CsgE;K04337
Enterobacter_mori_CX01	FIG	CDS	796644	797060	+	ID=EM_0782;Name=Curli production assembly/transport component CsgF;K04338
Enterobacter_mori_CX01	FIG	CDS	797087	797920	+	ID=EM_0783;Name=Curli production assembly/transport component CsgG;K06214;GO:0030288|
Enterobacter_mori_CX01	FIG	CDS	797964	798455	-	ID=EM_0784;Name=Inner membrane protein YcdZ
Enterobacter_mori_CX01	FIG	CDS	798543	799097	-	ID=EM_0785;Name=Anaerobic respiratory reductase chaperone
Enterobacter_mori_CX01	FIG	CDS	799117	799854	-	ID=EM_0786;Name=Putative hydrolase YcdX (EC 3.1.-.-);Ontology_term=KEGG_ENZYME:3.1.-.-;K04477;GO:0008270|GO:0003824|
Enterobacter_mori_CX01	FIG	CDS	799939	800877	-	ID=EM_0787;Name=Glyoxylate/hydroxypyruvate reductase A (EC 1.1.1.79) (EC 1.1.1.81);Ontology_term=KEGG_ENZYME:1.1.1.79,KEGG_ENZYME:1.1.1.81;K12972;GO:0030267|GO:0016618|GO:0051287|GO:0055114|
Enterobacter_mori_CX01	FIG	CDS	801712	802617	-	ID=EM_0788;Name=LysR-family transcriptional regulator STM0952;GO:0003700|GO:0006355|
Enterobacter_mori_CX01	FIG	CDS	802727	803587	+	ID=EM_0789;Name=Pirin;K06911
Enterobacter_mori_CX01	FIG	CDS	803613	804290	+	ID=EM_0790;Name=Nicotinamidase family protein YcaC;GO:0003824|GO:0008152|
Enterobacter_mori_CX01	FIG	CDS	804749	806254	-	ID=EM_0791;Name=Putative sodium/proton-dependent alanine carrier protein YrbD;K03310;GO:0032328|GO:0015655|GO:0016020|GO:0006814|
Enterobacter_mori_CX01	FIG	CDS	806631	807428	-	ID=EM_0792;Name=Phosphate starvation-inducible protein PhoH%2C predicted ATPase;K06217;GO:0005524|
Enterobacter_mori_CX01	FIG	CDS	807407	807523	-	ID=EM_0793;Name=Phosphate starvation-inducible protein PhoH%2C predicted ATPase
Enterobacter_mori_CX01	FIG	CDS	807928	809211	-	ID=EM_0794;Name=Ferrous iron transport peroxidase EfeB;K16301;GO:0020037|GO:0033212|GO:0015684|GO:0055114|GO:0004601|
Enterobacter_mori_CX01	FIG	CDS	809217	810344	-	ID=EM_0795;Name=Ferrous iron transport periplasmic protein EfeO%2C contains peptidase-M75 domain and (frequently) cupredoxin-like domain;K07224
Enterobacter_mori_CX01	FIG	CDS	810385	811218	-	ID=EM_0796;Name=Ferrous iron transport permease EfeU;K07243;GO:0005381|GO:0033573|GO:0016020|GO:0005886|GO:0006827|
Enterobacter_mori_CX01	FIG	CDS	811470	812654	+	ID=EM_0797;Name=Na+ dependent nucleoside transporter NupC;K11535
Enterobacter_mori_CX01	FIG	CDS	812736	813155	-	ID=EM_0798;Name=Uncharacterized protein KPN_01043
Enterobacter_mori_CX01	FIG	CDS	813271	814779	-	ID=EM_0799;Name=Proline/sodium symporter PutP (TC 2.A.21.2.1) @ Propionate/sodium symporter;K11928;GO:0016020|GO:0015824|GO:0055085|GO:0031402|GO:0006814|GO:0016021|GO:0006810|GO:0005298|GO:0005215|
Enterobacter_mori_CX01	FIG	CDS	815202	819164	+	ID=EM_0800;Name=Transcriptional repressor of PutA and PutP / Proline dehydrogenase (EC 1.5.5.2) / Delta-1-pyrroline-5-carboxylate dehydrogenase (EC 1.2.1.88);Ontology_term=KEGG_ENZYME:1.5.5.2,KEGG_ENZYME:1.2.1.88;K13821;GO:0055114|GO:0003842|GO:0008152|GO:0016491|GO:0006561|GO:0004657|GO:0006355|GO:0003700|GO:0010133|
Enterobacter_mori_CX01	FIG	CDS	819216	819608	+	ID=EM_0801;Name=putative secreted protein
Enterobacter_mori_CX01	FIG	CDS	819662	820300	-	ID=EM_0802;Name=Transcriptional regulator RutR of pyrimidine catabolism (TetR family);K09017;GO:0003677|GO:0045892|
Enterobacter_mori_CX01	FIG	CDS	820546	821637	+	ID=EM_0803;Name=Pyrimidine monooxygenase RutA (EC 1.14.99.46);Ontology_term=KEGG_ENZYME:1.14.99.46;K09018;GO:0006212|GO:0004497|GO:0055114|GO:0016705|
Enterobacter_mori_CX01	FIG	CDS	821637	822326	+	ID=EM_0804;Name=Peroxyureidoacrylate/ureidoacrylate amidohydrolase RutB (EC 3.5.1.110);Ontology_term=KEGG_ENZYME:3.5.1.110;K09020;GO:0008152|GO:0003824|GO:0016811|
Enterobacter_mori_CX01	FIG	CDS	822338	822724	+	ID=EM_0805;Name=Putative aminoacrylate peracid reductase RutC @ RidA/YER057c/UK114 superfamily protein;K09021
Enterobacter_mori_CX01	FIG	CDS	822732	823532	+	ID=EM_0806;Name=Possible hydrolase or acyltransferase RutD in novel pyrimidine catabolism pathway;K09023;GO:0016811|GO:0006212|
Enterobacter_mori_CX01	FIG	CDS	823542	824132	+	ID=EM_0807;Name=Probable malonic semialdehyde reductase RutE (EC 1.1.1.298);Ontology_term=KEGG_ENZYME:1.1.1.298;K09019;GO:0055114|GO:0016491|
Enterobacter_mori_CX01	FIG	CDS	824146	824637	+	ID=EM_0808;Name=FMN reductase (NADH) RutF (EC 1.5.1.42);Ontology_term=KEGG_ENZYME:1.5.1.42;K09024;GO:0010181|GO:0048037|GO:0008752|GO:0055114|
Enterobacter_mori_CX01	FIG	CDS	824659	825975	+	ID=EM_0809;Name=Pyrimidine permease RutG;K09016;GO:0016020|GO:0006810|GO:0005215|GO:0006864|GO:0015218|GO:0055085|
Enterobacter_mori_CX01	FIG	CDS	826078	826998	-	ID=EM_0810;Name=Permease of the drug/metabolite transporter (DMT) superfamily;GO:0016021|GO:0016020|
Enterobacter_mori_CX01	FIG	CDS	827116	827286	-	ID=EM_0811;Name=Uncharacterized protein YmdF;K06884
Enterobacter_mori_CX01	FIG	CDS	827678	828274	+	ID=EM_0812;Name=NAD(P)H dehydrogenase (quinone)%2C Type IV (EC 1.6.5.2);Ontology_term=KEGG_ENZYME:1.6.5.2;K03809;GO:0016491|GO:0003955|GO:0010181|
Enterobacter_mori_CX01	FIG	CDS	828295	828522	+	ID=EM_0813;Name=Uncharacterized protein YccJ
Enterobacter_mori_CX01	FIG	CDS	828556	829797	-	ID=EM_0814;Name=Glucose-1-phosphatase (EC 3.1.3.10);Ontology_term=KEGG_ENZYME:3.1.3.10;K01085;GO:0003993|
Enterobacter_mori_CX01	FIG	CDS	829949	830392	+	ID=EM_0815;Name=Transcriptional regulator%2C HxlR family
Enterobacter_mori_CX01	FIG	CDS	830518	831312	+	ID=EM_0816;Name=Oxidoreductase%2C short-chain dehydrogenase/reductase family;K07124
Enterobacter_mori_CX01	FIG	CDS	831314	831673	-	ID=EM_0817;Name=Transcriptional regulator%2C HxlR family
Enterobacter_mori_CX01	FIG	CDS	831774	832523	+	ID=EM_0818;Name=Oxidoreductase;GO:0016491|
Enterobacter_mori_CX01	FIG	CDS	832525	833028	-	ID=EM_0819;Name=hypothetical protein
Enterobacter_mori_CX01	FIG	CDS	833418	834419	+	ID=EM_0820;Name=Mg/Co/Ni transporter MgtE%2C CBS domain-containing;K06213;GO:0008324|GO:0006812|
Enterobacter_mori_CX01	FIG	CDS	834462	835538	-	ID=EM_0821;Name=Transcriptional repressor of the lac operon;GO:0003677|GO:0006355|
Enterobacter_mori_CX01	FIG	CDS	835808	837073	+	ID=EM_0822;Name=Maltoporin (maltose/maltodextrin high-affinity receptor%2C phage lambda receptor protein);GO:0015481|GO:0042958|GO:0006810|GO:0042956|GO:0015768|GO:0016020|GO:0009279|
Enterobacter_mori_CX01	FIG	CDS	837178	837420	-	ID=EM_0823;Name=PTS system%2C glucose-specific IIBC component (EC 2.7.1.69);Ontology_term=KEGG_ENZYME:2.7.1.69;GO:0009401|GO:0008982|
Enterobacter_mori_CX01	FIG	CDS	837560	839617	-	ID=EM_0824;Name=beta-galactosidase (EC 3.2.1.23);Ontology_term=KEGG_ENZYME:3.2.1.23;K12308;GO:0006012|GO:0005975|GO:0009341|GO:0004565|
Enterobacter_mori_CX01	FIG	CDS	839647	840849	-	ID=EM_0825;Name=Putative galactosidase;K01224;GO:0015926|
Enterobacter_mori_CX01	FIG	CDS	840852	841703	-	ID=EM_0826;Name=Maltodextrin ABC transporter%2C permease protein MdxG;K15772;GO:0006810|GO:0016020|
Enterobacter_mori_CX01	FIG	CDS	841715	843019	-	ID=EM_0827;Name=Maltodextrin ABC transporter%2C permease protein MdxF;K15771;GO:0006810|GO:0016020|
Enterobacter_mori_CX01	FIG	CDS	843077	844291	-	ID=EM_0828;Name=Maltodextrin ABC transporter%2C substrate-binding protein MdxE;K15770;GO:0015768|GO:0005363|
Enterobacter_mori_CX01	FIG	CDS	844613	845728	+	ID=EM_0829;Name=Maltose/maltodextrin transport ATP-binding protein MalK (EC 3.6.3.19);Ontology_term=KEGG_ENZYME:3.6.3.19;K10112;GO:0016887|GO:0005524|
Enterobacter_mori_CX01	FIG	CDS	845725	846963	-	ID=EM_0830;Name=N-carbamoyl-L-amino acid hydrolase (EC 3.5.1.87);Ontology_term=KEGG_ENZYME:3.5.1.87;K02083;GO:0016787|GO:0016813|GO:0008152|
Enterobacter_mori_CX01	FIG	CDS	846960	848201	-	ID=EM_0831;Name=Serine--pyruvate aminotransferase (EC 2.6.1.51) / L-alanine:glyoxylate aminotransferase (EC 2.6.1.44);Ontology_term=KEGG_ENZYME:2.6.1.51,KEGG_ENZYME:2.6.1.44;K00839;GO:0003824|
Enterobacter_mori_CX01	FIG	CDS	848215	848952	-	ID=EM_0832;Name=Glutamine ABC transporter%2C ATP-binding protein GlnQ;K02028;GO:0015424|GO:0016887|GO:0003333|GO:0005524|
Enterobacter_mori_CX01	FIG	CDS	848933	849592	-	ID=EM_0833;Name=ABC transporter%2C permease protein (cluster 3%2C basic aa/glutamine/opines);K02029;GO:0016021|GO:0016020|GO:0005215|GO:0006810|
Enterobacter_mori_CX01	FIG	CDS	849589	850254	-	ID=EM_0834;Name=ABC transporter%2C permease protein (cluster 3%2C basic aa/glutamine/opines);K02029;GO:0016021|GO:0006810|GO:0016020|GO:0005215|
Enterobacter_mori_CX01	FIG	CDS	850259	851041	-	ID=EM_0835;Name=ABC transporter%2C substrate-binding protein (cluster 3%2C basic aa/glutamine/opines);K02030;GO:0006810|GO:0005215|
Enterobacter_mori_CX01	FIG	CDS	851233	852072	-	ID=EM_0836;Name=Putative rpiR-family transcriptional regulatory protein;GO:0003677|GO:1901135|GO:0006355|GO:0003700|GO:0097367|
Enterobacter_mori_CX01	FIG	CDS	852215	853798	+	ID=EM_0837;Name=Gamma-glutamyltranspeptidase (EC 2.3.2.2) @ Glutathione hydrolase (EC 3.4.19.13);Ontology_term=KEGG_ENZYME:2.3.2.2,KEGG_ENZYME:3.4.19.13;K00681;GO:0036374|GO:0006751|
Enterobacter_mori_CX01	FIG	CDS	853809	853997	+	ID=EM_0838;Name=hypothetical protein
Enterobacter_mori_CX01	FIG	CDS	853994	855391	+	ID=EM_0839;Name=Asp-tRNAAsn/Glu-tRNAGln amidotransferase A subunit and related amidases;K02433
Enterobacter_mori_CX01	FIG	CDS	855388	855774	+	ID=EM_0840;Name=hypothetical protein
Enterobacter_mori_CX01	FIG	CDS	855844	856776	-	ID=EM_0841;Name=Uricase (urate oxidase) (EC 1.7.3.3);Ontology_term=KEGG_ENZYME:1.7.3.3;GO:0003824|GO:0005975|GO:0016810|
Enterobacter_mori_CX01	FIG	CDS	856794	857537	-	ID=EM_0842;Name=Allantoin racemase (EC 5.1.99.3);Ontology_term=KEGG_ENZYME:5.1.99.3;K16841;GO:0016855|GO:0008152|GO:0036361|GO:0006807|
Enterobacter_mori_CX01	FIG	CDS	857537	858253	-	ID=EM_0843;Name=Transcriptional regulator%2C GntR family;GO:0006355|GO:0003700|
Enterobacter_mori_CX01	FIG	CDS	858398	859894	+	ID=EM_0844;Name=Cytosine/purine/uracil/thiamine/allantoin permease family protein;K03457;GO:0055085|GO:0016020|GO:0005215|
Enterobacter_mori_CX01	FIG	CDS	859996	861312	+	ID=EM_0845;Name=Guanine deaminase (EC 3.5.4.3);Ontology_term=KEGG_ENZYME:3.5.4.3;K01487;GO:0008892|GO:0008270|GO:0006147|GO:0016787|GO:0016810|
Enterobacter_mori_CX01	FIG	CDS	861292	861615	-	ID=EM_0846;Name=5-hydroxyisourate hydrolase (EC 3.5.2.17);Ontology_term=KEGG_ENZYME:3.5.2.17;GO:0033971|GO:0006144|
Enterobacter_mori_CX01	FIG	CDS	861612	862112	-	ID=EM_0847;Name=2-oxo-4-hydroxy-4-carboxy-5-ureidoimidazoline (OHCU) decarboxylase (EC 4.1.1.97);Ontology_term=KEGG_ENZYME:4.1.1.97;K16838
Enterobacter_mori_CX01	FIG	CDS	862202	862339	-	ID=EM_0848;Name=hypothetical protein
Enterobacter_mori_CX01	FIG	CDS	862352	863506	+	ID=EM_0849;Name=Uncharacterized oxidoreductase;K09838;GO:0071949|GO:0016491|GO:0055114|
Enterobacter_mori_CX01	FIG	CDS	863524	864558	+	ID=EM_0850;Name=Vanillate O-demethylase oxygenase subunit (EC 1.14.13.82);Ontology_term=KEGG_ENZYME:1.14.13.82;K13600;GO:0051537|GO:0016491|GO:0055114|
Enterobacter_mori_CX01	FIG	CDS	864570	865505	+	ID=EM_0851;Name=Flavodoxin reductases (ferredoxin-NADPH reductases) family 1%3B Vanillate O-demethylase oxidoreductase (EC 1.14.13.-);Ontology_term=KEGG_ENZYME:1.14.13.-;K03863;GO:0009055|GO:0055114|GO:0051536|GO:0016491|GO:0051537|
Enterobacter_mori_CX01	FIG	CDS	865647	866498	+	ID=EM_0852;Name=hypothetical protein
Enterobacter_mori_CX01	FIG	CDS	866516	867043	+	ID=EM_0853;Name=hypothetical protein;GO:0003677|GO:0006355|
Enterobacter_mori_CX01	FIG	CDS	867078	868265	-	ID=EM_0854;Name=Long-chain fatty acid transport protein
Enterobacter_mori_CX01	FIG	CDS	868371	869984	-	ID=EM_0855;Name=hypothetical protein;GO:0016020|GO:0055085|
Enterobacter_mori_CX01	FIG	CDS	870217	870330	+	ID=EM_0856;Name=hypothetical protein
Enterobacter_mori_CX01	FIG	CDS	870480	872072	+	ID=EM_0857;Name=Arylsulfatase (EC 3.1.6.1);Ontology_term=KEGG_ENZYME:3.1.6.1;K01130;GO:0003824|GO:0008152|GO:0008484|
Enterobacter_mori_CX01	FIG	CDS	872163	873458	+	ID=EM_0858;Name=Putative arylsulfatase regulatory protein;K06871;GO:0051536|GO:0016491|GO:0003676|GO:0003824|
Enterobacter_mori_CX01	FIG	CDS	873455	874453	+	ID=EM_0859;Name=MoxR-like ATPase in aerotolerance operon;K03924;GO:0016887|GO:0005524|
Enterobacter_mori_CX01	FIG	CDS	874453	875358	+	ID=EM_0860;Name=hypothetical protein PA3071
Enterobacter_mori_CX01	FIG	CDS	875359	875799	+	ID=EM_0861;Name=hypothetical protein
Enterobacter_mori_CX01	FIG	CDS	875792	876769	+	ID=EM_0862;Name=Aerotolerance protein BatA;K07114
Enterobacter_mori_CX01	FIG	CDS	876766	878280	+	ID=EM_0863;Name=TPR domain protein in aerotolerance operon;GO:0005515|
Enterobacter_mori_CX01	FIG	CDS	878277	879290	+	ID=EM_0864;Name=Aerotolerance protein BatD
Enterobacter_mori_CX01	FIG	CDS	879287	880288	+	ID=EM_0865;Name=FIG068086: hypothetical protein
Enterobacter_mori_CX01	FIG	CDS	880741	881577	+	ID=EM_0866;Name=Non-heme chloroperoxidase (EC 1.11.1.10);Ontology_term=KEGG_ENZYME:1.11.1.10;K00433
Enterobacter_mori_CX01	FIG	CDS	881670	881927	-	ID=EM_0867;Name=hypothetical protein;K09982
Enterobacter_mori_CX01	FIG	CDS	882450	884078	-	ID=EM_0868;Name=ABC transporter%2C substrate-binding protein (cluster 5%2C nickel/peptides/opines);K15580;GO:0055085|GO:0043190|
Enterobacter_mori_CX01	FIG	CDS	884164	884334	-	ID=EM_0869;Name=hypothetical protein
Enterobacter_mori_CX01	FIG	CDS	884348	885007	+	ID=EM_0870;Name=Putative TEGT family carrier/transport protein;K19416;GO:0016021|GO:0043066|
Enterobacter_mori_CX01	FIG	CDS	885090	885425	+	ID=EM_0871;Name=tRNA 2-thiouridine synthesis protein TusE;K11179
Enterobacter_mori_CX01	FIG	CDS	885422	885703	-	ID=EM_0872;Name=Acylphosphate phosphohydrolase (EC 3.6.1.7)%2C putative;Ontology_term=KEGG_ENZYME:3.6.1.7;K01512;GO:0003998|
Enterobacter_mori_CX01	FIG	CDS	885835	886029	-	ID=EM_0873;Name=Transcriptional regulator%2C AraC/XylS family
Enterobacter_mori_CX01	FIG	CDS	886120	886290	+	ID=EM_0874;Name=hypothetical protein
Enterobacter_mori_CX01	FIG	CDS	886808	887998	+	ID=EM_0875;Name=23S rRNA (cytosine(1962)-C(5))-methyltransferase (EC 2.1.1.191);Ontology_term=KEGG_ENZYME:2.1.1.191;K06969;GO:0008649|GO:0008168|GO:0003723|
Enterobacter_mori_CX01	FIG	CDS	888059	888376	+	ID=EM_0876;Name=hemimethylated DNA binding protein YccV;K11940;GO:0003677|
Enterobacter_mori_CX01	FIG	CDS	888411	888824	-	ID=EM_0877;Name=Succinyl-CoA synthetase%2C alpha subunit-related enzymes;K06929;GO:0048037|
Enterobacter_mori_CX01	FIG	CDS	888823	888957	+	ID=EM_0878;Name=hypothetical protein
Enterobacter_mori_CX01	FIG	CDS	888996	889658	+	ID=EM_0879;Name=UPF0319 protein YccT precursor;K09909
Enterobacter_mori_CX01	FIG	CDS	889739	890197	+	ID=EM_0880;Name=Methylglyoxal synthase (EC 4.2.3.3);Ontology_term=KEGG_ENZYME:4.2.3.3;K01734;GO:0019242|GO:0008929|
Enterobacter_mori_CX01	FIG	CDS	890256	892310	-	ID=EM_0881;Name=DNA helicase IV (EC 3.6.4.12);Ontology_term=KEGG_ENZYME:3.6.4.12;K03658;GO:0005524|GO:0016787|
Enterobacter_mori_CX01	FIG	CDS	892434	892880	+	ID=EM_0882;Name=Inner membrane protein YccF
Enterobacter_mori_CX01	FIG	CDS	892899	895061	+	ID=EM_0883;Name=Putative efflux (PET) family inner membrane protein YccS
Enterobacter_mori_CX01	FIG	CDS	895018	895644	-	ID=EM_0884;Name=DNA transformation protein TfoX;K07343
Enterobacter_mori_CX01	FIG	CDS	895808	896371	+	ID=EM_0885;Name=Cell division inhibitor;K13053;GO:0051782|GO:0009432|
Enterobacter_mori_CX01	FIG	CDS	896670	897782	+	ID=EM_0886;Name=Outer membrane protein A precursor;K03286;GO:0016021|GO:0005198|GO:0009279|
Enterobacter_mori_CX01	FIG	CDS	897847	898299	-	ID=EM_0887;Name=Putative dehydrogenase;K09911;GO:0043565|
Enterobacter_mori_CX01	FIG	CDS	898486	900246	+	ID=EM_0888;Name=Lon protease homolog YcbZ;K04770;GO:0004252|GO:0006508|GO:0004176|
Enterobacter_mori_CX01	FIG	CDS	900315	900833	+	ID=EM_0889;Name=3-hydroxyacyl-[acyl-carrier-protein] dehydratase%2C FabA form (EC 4.2.1.59) @ Trans-2-decenoyl-[acyl-carrier-protein] isomerase (EC 5.3.3.14);Ontology_term=KEGG_ENZYME:4.2.1.59,KEGG_ENZYME:5.3.3.14;K01716;GO:0008693|GO:0005737|GO:0006633|
Enterobacter_mori_CX01	FIG	CDS	901328	901894	-	ID=EM_0890;Name=Uncharacterized lipoprotein YmbA;K09857
Enterobacter_mori_CX01	FIG	CDS	901891	903531	-	ID=EM_0891;Name=Paraquat-inducible protein B;K06192
Enterobacter_mori_CX01	FIG	CDS	903521	904789	-	ID=EM_0892;Name=Paraquat-inducible protein A;K03808
Enterobacter_mori_CX01	FIG	CDS	904803	906710	-	ID=EM_0893;Name=Bis-ABC ATPase Uup;K15738;GO:0005524|GO:0003677|GO:0016887|
Enterobacter_mori_CX01	FIG	CDS	906723	908831	-	ID=EM_0894;Name=23S rRNA (guanine(2445)-N(2))-methyltransferase (EC 2.1.1.173) / 23S rRNA (guanine(2069)-N(7))-methyltransferase (EC 2.1.1.264);Ontology_term=KEGG_ENZYME:2.1.1.173,KEGG_ENZYME:2.1.1.264;K12297;GO:0005737|GO:0032259|GO:0003723|GO:0031167|GO:0003676|GO:0008990|GO:0008168|
Enterobacter_mori_CX01	FIG	CDS	908930	910039	+	ID=EM_0895;Name=Flavodoxin reductases (ferredoxin-NADPH reductases) family 1;K07140;GO:0051536|GO:0003824|GO:0030170|GO:0009055|GO:0030151|
Enterobacter_mori_CX01	FIG	CDS	910036	910578	-	ID=EM_0896;Name=Cell division protein ZapC;K18657
Enterobacter_mori_CX01	FIG	CDS	910744	911754	-	ID=EM_0897;Name=Dihydroorotate dehydrogenase (quinone) (EC 1.3.5.2);Ontology_term=KEGG_ENZYME:1.3.5.2;K00254;GO:0004152|GO:0016627|GO:0016020|GO:0055114|GO:0006207|GO:0005737|GO:0003824|GO:0006222|
Enterobacter_mori_CX01	FIG	CDS	912003	912578	+	ID=EM_0898;Name=FMN reductase (NADPH) (EC 1.5.1.38);Ontology_term=KEGG_ENZYME:1.5.1.38;K00299;GO:0055114|GO:0016491|GO:0046306|GO:0008752|
Enterobacter_mori_CX01	FIG	CDS	912571	913533	+	ID=EM_0899;Name=Alkanesulfonate ABC transporter substrate-binding protein SsuA;K15553;GO:0042626|GO:0016020|
Enterobacter_mori_CX01	FIG	CDS	913530	914675	+	ID=EM_0900;Name=Alkanesulfonate monooxygenase (EC 1.14.14.5);Ontology_term=KEGG_ENZYME:1.14.14.5;K04091;GO:0016705|GO:0008726|GO:0055114|
Enterobacter_mori_CX01	FIG	CDS	914685	915476	+	ID=EM_0901;Name=Alkanesulfonate ABC transporter permease protein SsuC;K15554;GO:0016020|GO:0006810|
Enterobacter_mori_CX01	FIG	CDS	915473	916243	+	ID=EM_0902;Name=Alkanesulfonate ABC transporter ATP-binding protein SsuB;K15555;GO:0005886|GO:0006810|GO:0016887|GO:0005215|GO:0005524|
Enterobacter_mori_CX01	FIG	CDS	916295	918907	-	ID=EM_0903;Name=Membrane alanine aminopeptidase N (EC 3.4.11.2);Ontology_term=KEGG_ENZYME:3.4.11.2;K01256;GO:0008270|GO:0008237|
Enterobacter_mori_CX01	FIG	CDS	919162	920364	+	ID=EM_0904;Name=Nicotinate phosphoribosyltransferase (EC 6.3.4.21);Ontology_term=KEGG_ENZYME:6.3.4.21;K00763;GO:0009435|GO:0004516|GO:0019357|GO:0004514|
Enterobacter_mori_CX01	FIG	CDS	920531	921931	+	ID=EM_0905;Name=Asparaginyl-tRNA synthetase (EC 6.1.1.22);Ontology_term=KEGG_ENZYME:6.1.1.22;K01893;GO:0000166|GO:0003676|GO:0006418|GO:0005737|GO:0005524|GO:0004816|GO:0004812|GO:0006421|
Enterobacter_mori_CX01	FIG	CDS	922537	923592	+	ID=EM_0906;Name=Outer membrane porin OmpF;K09476;GO:0015288|GO:0006810|GO:0016020|
Enterobacter_mori_CX01	FIG	CDS	923646	923762	-	ID=EM_0907;Name=hypothetical protein
Enterobacter_mori_CX01	FIG	CDS	923777	924967	+	ID=EM_0908;Name=Aspartate aminotransferase (EC 2.6.1.1);Ontology_term=KEGG_ENZYME:2.6.1.1;K00813;GO:0009058|GO:0006520|GO:0008483|GO:0003824|GO:0030170|
Enterobacter_mori_CX01	FIG	CDS	925016	925663	-	ID=EM_0909;Name=Hypothetical metal-binding enzyme%2C YcbL homolog;K01069
Enterobacter_mori_CX01	FIG	CDS	925684	926235	-	ID=EM_0910;Name=FIG001587: exported protein
Enterobacter_mori_CX01	FIG	CDS	926411	928234	-	ID=EM_0911;Name=L%2CD-transpeptidase YcbB;K21470;GO:0016740|
Enterobacter_mori_CX01	FIG	CDS	928408	932610	-	ID=EM_0912;Name=hypothetical protein;K13735;GO:0007155|
Enterobacter_mori_CX01	FIG	CDS	932937	937394	-	ID=EM_0913;Name=Chromosome partition protein MukB;K03632;GO:0030261|GO:0009295|GO:0007059|GO:0003677|GO:0005524|
Enterobacter_mori_CX01	FIG	CDS	937394	938098	-	ID=EM_0914;Name=Chromosome partition protein MukE;K03804;GO:0030261|GO:0007059|GO:0005737|
Enterobacter_mori_CX01	FIG	CDS	938079	939401	-	ID=EM_0915;Name=Chromosome partition protein MukF;K03633;GO:0006260|GO:0005509|GO:0007059|
Enterobacter_mori_CX01	FIG	CDS	939405	940184	-	ID=EM_0916;Name=S-adenosylmethionine-dependent methyltransferase Functionally Coupled to the MukBEF Chromosome Partitioning Mechanism;K06219;GO:0008168|
Enterobacter_mori_CX01	FIG	CDS	940309	941088	+	ID=EM_0917;Name=Membrane Protein Functionally coupled to the MukBEF Chromosome Partitioning Mechanism
Enterobacter_mori_CX01	FIG	CDS	941065	941958	-	ID=EM_0918;Name=Uncharacterized protein YcbJ
Enterobacter_mori_CX01	FIG	CDS	942100	942846	-	ID=EM_0919;Name=3-deoxy-manno-octulosonate cytidylyltransferase (EC 2.7.7.38);Ontology_term=KEGG_ENZYME:2.7.7.38;K00979;GO:0008690|GO:0005737|
Enterobacter_mori_CX01	FIG	CDS	942843	943025	-	ID=EM_0920;Name=FIG002473: Protein YcaR in KDO2-Lipid A biosynthesis cluster;K09791
Enterobacter_mori_CX01	FIG	CDS	943071	944300	-	ID=EM_0921;Name=FIG004798: Putative cytoplasmic protein;K09927
Enterobacter_mori_CX01	FIG	CDS	944345	945322	-	ID=EM_0922;Name=Tetraacyldisaccharide 4'-kinase (EC 2.7.1.130);Ontology_term=KEGG_ENZYME:2.7.1.130;K00912;GO:0009029|GO:0009245|GO:0005524|
Enterobacter_mori_CX01	FIG	CDS	945319	947070	-	ID=EM_0923;Name=Lipid A export permease/ATP-binding protein MsbA;K11085;GO:0005524|GO:0016021|GO:0055085|GO:0042626|GO:0016887|GO:0034040|GO:0006810|
Enterobacter_mori_CX01	FIG	CDS	947107	949368	-	ID=EM_0924;Name=DNA internalization-related competence protein ComEC/Rec2;K02238;GO:0016021|GO:0030420|
Enterobacter_mori_CX01	FIG	CDS	949415	949534	-	ID=EM_0925;Name=hypothetical protein
Enterobacter_mori_CX01	FIG	CDS	949582	949869	-	ID=EM_0926;Name=Integration host factor beta subunit;K05788;GO:0003677|GO:0005694|GO:0006310|GO:0006355|
Enterobacter_mori_CX01	FIG	CDS	950040	951713	-	ID=EM_0927;Name=SSU ribosomal protein S1p;K02945;GO:0003676|GO:0003735|GO:0006412|GO:0005840|GO:0003723|
Enterobacter_mori_CX01	FIG	CDS	951824	952507	-	ID=EM_0928;Name=Cytidylate kinase (EC 2.7.4.25);Ontology_term=KEGG_ENZYME:2.7.4.25;K00945;GO:0004127|GO:0006139|GO:0005524|
Enterobacter_mori_CX01	FIG	CDS	952693	953976	-	ID=EM_0929;Name=3-phosphoshikimate 1-carboxyvinyltransferase (EC 2.5.1.19);Ontology_term=KEGG_ENZYME:2.5.1.19;K00800;GO:0003824|GO:0003866|GO:0009073|GO:0016765|
Enterobacter_mori_CX01	FIG	CDS	954046	955098	-	ID=EM_0930;Name=Phosphoserine aminotransferase (EC 2.6.1.52);Ontology_term=KEGG_ENZYME:2.6.1.52;K00831;GO:0006564|GO:0004648|GO:0003824|
Enterobacter_mori_CX01	FIG	CDS	955297	955989	-	ID=EM_0931;Name=Putative inner membrane protein
Enterobacter_mori_CX01	FIG	CDS	956117	957877	+	ID=EM_0932;Name=Ribosomal protein S12p methylthiotransferase accessory factor YcaO;K09136
Enterobacter_mori_CX01	FIG	CDS	958326	959141	+	ID=EM_0933;Name=Formate efflux transporter (TC 2.A.44 family);K06212;GO:0016020|GO:0015724|GO:0005215|GO:0006810|GO:0015499|GO:0016021|
Enterobacter_mori_CX01	FIG	CDS	959193	961475	+	ID=EM_0934;Name=Pyruvate formate-lyase (EC 2.3.1.54);Ontology_term=KEGG_ENZYME:2.3.1.54;K00656;GO:0003824|GO:0008152|GO:0005975|GO:0005737|GO:0008861|
Enterobacter_mori_CX01	FIG	CDS	961679	962419	+	ID=EM_0935;Name=Pyruvate formate-lyase activating enzyme (EC 1.97.1.4);Ontology_term=KEGG_ENZYME:1.97.1.4;K04069;GO:0055114|GO:0016491|GO:0051536|GO:0043365|GO:0051539|GO:0003824|
Enterobacter_mori_CX01	FIG	CDS	962457	962978	-	ID=EM_0936;Name=Putative inner membrane protein
Enterobacter_mori_CX01	FIG	CDS	963102	964250	-	ID=EM_0937;Name=Hypothetical MFS-type transporter protein YcaD;K08219;GO:0055085|GO:0016021|
Enterobacter_mori_CX01	FIG	CDS	964525	965388	-	ID=EM_0938;Name=Anaerobic dimethyl sulfoxide reductase chain C (EC 1.8.5.3)%2C anchor subunit;Ontology_term=KEGG_ENZYME:1.8.5.3;K07308;GO:0016021|GO:0019645|
Enterobacter_mori_CX01	FIG	CDS	965390	966007	-	ID=EM_0939;Name=Anaerobic dimethyl sulfoxide reductase chain B (EC 1.8.5.3)%2C iron-sulfur binding subunit;Ontology_term=KEGG_ENZYME:1.8.5.3;K07307
Enterobacter_mori_CX01	FIG	CDS	966018	968462	-	ID=EM_0940;Name=Anaerobic dimethyl sulfoxide reductase chain A (EC 1.8.5.3)%2C molybdopterin-binding domain;Ontology_term=KEGG_ENZYME:1.8.5.3;K07306;GO:0016491|GO:0051539|GO:0030151|GO:0055114|GO:0009389|GO:0009055|
Enterobacter_mori_CX01	FIG	CDS	968674	969966	-	ID=EM_0941;Name=Seryl-tRNA synthetase (EC 6.1.1.11);Ontology_term=KEGG_ENZYME:6.1.1.11;K01875;GO:0004812|GO:0006434|GO:0004828|GO:0005524|GO:0005737|GO:0006418|GO:0000166|
Enterobacter_mori_CX01	FIG	CDS	970059	971402	-	ID=EM_0942;Name=Replication-associated recombination protein RarA;K07478;GO:0006260|GO:0005524|GO:0003677|
Enterobacter_mori_CX01	FIG	CDS	971412	972026	-	ID=EM_0943;Name=Outer membrane lipoprotein carrier protein LolA;K03634;GO:0042597|GO:0042954|GO:0042953|
Enterobacter_mori_CX01	FIG	CDS	972155	975829	-	ID=EM_0944;Name=DNA translocase FtsK;K03466;GO:0005524|GO:0000166|GO:0003677|
Enterobacter_mori_CX01	FIG	CDS	975966	976460	-	ID=EM_0945;Name=Leucine-responsive regulatory protein%2C regulator for leucine (or lrp) regulon and high-affinity branched-chain amino acid transport system;K03719;GO:0005622|GO:0003700|GO:0006355|GO:0043565|
Enterobacter_mori_CX01	FIG	CDS	976979	977974	+	ID=EM_0946;Name=Thioredoxin reductase (EC 1.8.1.9);Ontology_term=KEGG_ENZYME:1.8.1.9;K00384;GO:0004791|GO:0005737|GO:0016491|GO:0055114|GO:0019430|
Enterobacter_mori_CX01	FIG	CDS	978089	979855	+	ID=EM_0947;Name=Efflux ABC transporter for glutathione/L-cysteine%2C essential for assembly of bd-type respiratory oxidases > CydD subunit;K16013;GO:0016020|GO:0055085|GO:0042883|GO:0006810|GO:0005524|GO:0016887|GO:0042626|GO:0016021|
Enterobacter_mori_CX01	FIG	CDS	979855	981576	+	ID=EM_0948;Name=Efflux ABC transporter for glutathione/L-cysteine%2C essential for assembly of bd-type respiratory oxidases > CydC subunit;K16012;GO:0016887|GO:0006810|GO:0016021|GO:0005524|GO:0055085|GO:0042626|
Enterobacter_mori_CX01	FIG	CDS	981623	982327	+	ID=EM_0949;Name=Leucyl/phenylalanyl-tRNA--protein transferase (EC 2.3.2.6);Ontology_term=KEGG_ENZYME:2.3.2.6;K00684;GO:0030163|GO:0008914|
Enterobacter_mori_CX01	FIG	CDS	982612	982830	+	ID=EM_0950;Name=Translation initiation factor 1;K02518;GO:0003743|GO:0003723|GO:0006413|
Enterobacter_mori_CX01	FIG	CDS	983919	984362	+	ID=EM_0951;Name=hypothetical protein
Enterobacter_mori_CX01	FIG	CDS	984359	984832	+	ID=EM_0952;Name=hypothetical protein
Enterobacter_mori_CX01	FIG	CDS	984854	985408	-	ID=EM_0953;Name=CRISPR-associated protein%2C Csy4 family;GO:0004519|GO:0043571|
Enterobacter_mori_CX01	FIG	CDS	985418	986416	-	ID=EM_0954;Name=CRISPR-associated protein%2C Csy3 family
Enterobacter_mori_CX01	FIG	CDS	986430	987365	-	ID=EM_0955;Name=CRISPR-associated protein%2C Csy2 family
Enterobacter_mori_CX01	FIG	CDS	987362	988672	-	ID=EM_0956;Name=CRISPR-associated protein%2C Csy1 family
Enterobacter_mori_CX01	FIG	CDS	988662	991919	-	ID=EM_0957;Name=CRISPR-associated helicase Cas3
Enterobacter_mori_CX01	FIG	CDS	991916	992899	-	ID=EM_0958;Name=CRISPR-associated protein Cas1;GO:0046872|GO:0004520|GO:0043571|GO:0004519|GO:0003676|GO:0051607|
Enterobacter_mori_CX01	FIG	CDS	993566	993682	+	ID=EM_0959;Name=hypothetical protein
Enterobacter_mori_CX01	FIG	CDS	993801	994238	-	ID=EM_0960;Name=hypothetical protein
Enterobacter_mori_CX01	FIG	CDS	994678	996957	-	ID=EM_0961;Name=ATP-dependent Clp protease ATP-binding subunit ClpA;K03694;GO:0004176|GO:0005524|GO:0019538|
Enterobacter_mori_CX01	FIG	CDS	996985	997305	-	ID=EM_0962;Name=ATP-dependent Clp protease adaptor protein ClpS;K06891;GO:0030163|
Enterobacter_mori_CX01	FIG	CDS	997573	997794	+	ID=EM_0963;Name=Cold shock protein of CSP family > CspD (naming convention as in E.coli);K03704;GO:0003677|GO:0006950|GO:0005737|GO:0003676|GO:0006355|
Enterobacter_mori_CX01	FIG	CDS	997865	999805	-	ID=EM_0964;Name=Macrolide export ATP-binding/permease protein MacB;K05685;GO:0005524|GO:0016887|GO:0016020|GO:0016820|
Enterobacter_mori_CX01	FIG	CDS	999802	1000917	-	ID=EM_0965;Name=Macrolide-specific efflux protein MacA;K13888;GO:0016020|GO:0055085|GO:0005215|
Enterobacter_mori_CX01	FIG	CDS	1001077	1002033	+	ID=EM_0966;Name=Virulence factor VirK;K09824
Enterobacter_mori_CX01	FIG	CDS	1002030	1003688	-	ID=EM_0967;Name=Predicted ATP-dependent endonuclease of the OLD family%2C YbjD subgroup;K07459
Enterobacter_mori_CX01	FIG	CDS	1004063	1004758	+	ID=EM_0968;Name=Aquaporin Z;K06188;GO:0055085|GO:0006833|GO:0015250|GO:0006810|GO:0016021|GO:0016020|GO:0005215|
Enterobacter_mori_CX01	FIG	CDS	1004938	1005837	+	ID=EM_0969;Name=FIG003145: Surface protein
Enterobacter_mori_CX01	FIG	CDS	1005982	1007634	+	ID=EM_0970;Name=Hydroxylamine reductase (EC 1.7.99.1);Ontology_term=KEGG_ENZYME:1.7.99.1;K05601;GO:0055114|GO:0005737|GO:0003824|GO:0051536|GO:0016491|GO:0016661|
Enterobacter_mori_CX01	FIG	CDS	1007645	1008613	+	ID=EM_0971;Name=NADH oxidoreductase for hydroxylamine reductase;K11933;GO:0009055|GO:0055114|GO:0016491|GO:0051536|
Enterobacter_mori_CX01	FIG	CDS	1008728	1009162	-	ID=EM_0972;Name=putative membrane protein
Enterobacter_mori_CX01	FIG	CDS	1009315	1011033	+	ID=EM_0973;Name=Pyruvate dehydrogenase (quinone) (EC 1.2.5.1);Ontology_term=KEGG_ENZYME:1.2.5.1;K00156;GO:0000287|GO:0030976|GO:0003824|
Enterobacter_mori_CX01	FIG	CDS	1011072	1012073	+	ID=EM_0974;Name=Low-specificity L-threonine aldolase (EC 4.1.2.48);Ontology_term=KEGG_ENZYME:4.1.2.48;K01620;GO:0006520|GO:0003824|GO:0016829|
Enterobacter_mori_CX01	FIG	CDS	1012084	1013520	+	ID=EM_0975;Name=hypothetical protein
Enterobacter_mori_CX01	FIG	CDS	1013614	1014627	+	ID=EM_0976;Name=Uncharacterized NAD(P)-dependent epimerase/dehydratase family protein YbjS;GO:0003824|GO:0050662|
Enterobacter_mori_CX01	FIG	CDS	1014788	1016701	-	ID=EM_0977;Name=Chitinase (EC 3.2.1.14);Ontology_term=KEGG_ENZYME:3.2.1.14;GO:0004568|GO:0004553|GO:0016998|GO:0005576|GO:0030246|GO:0006032|GO:0005975|
Enterobacter_mori_CX01	FIG	CDS	1016837	1017289	-	ID=EM_0978;Name=Invasion protein IagB precursor
Enterobacter_mori_CX01	FIG	CDS	1017427	1020120	-	ID=EM_0979;Name=Chitinase (EC 3.2.1.14);Ontology_term=KEGG_ENZYME:3.2.1.14;K01183;GO:0005576|GO:0004553|GO:0030246|GO:0004568|GO:0005975|GO:0008061|GO:0006032|
Enterobacter_mori_CX01	FIG	CDS	1020393	1021178	-	ID=EM_0980;Name=Leader peptidase (Prepilin peptidase) (EC 3.4.23.43) / N-methyltransferase (EC 2.1.1.-);Ontology_term=KEGG_ENZYME:3.4.23.43,KEGG_ENZYME:2.1.1.-;K02654;GO:0016020|GO:0004190|
Enterobacter_mori_CX01	FIG	CDS	1021175	1021660	-	ID=EM_0981;Name=hypothetical protein;GO:0009306|
Enterobacter_mori_CX01	FIG	CDS	1021657	1022736	-	ID=EM_0982;Name=General secretion pathway protein L;K02461;GO:0015031|GO:0009276|GO:0016021|GO:0008565|
Enterobacter_mori_CX01	FIG	CDS	1022803	1023819	-	ID=EM_0983;Name=General secretion pathway protein K;K02460;GO:0016021|GO:0009306|
Enterobacter_mori_CX01	FIG	CDS	1023816	1024481	-	ID=EM_0984;Name=General secretion pathway protein J;K02459;GO:0015628|GO:0015627|GO:0008565|
Enterobacter_mori_CX01	FIG	CDS	1024478	1024852	-	ID=EM_0985;Name=General secretion pathway protein I;GO:0015628|GO:0008565|GO:0015627|
Enterobacter_mori_CX01	FIG	CDS	1024845	1025330	-	ID=EM_0986;Name=COG2165: Type II secretory pathway%2C pseudopilin PulG;GO:0008565|GO:0015627|GO:0015628|
Enterobacter_mori_CX01	FIG	CDS	1025330	1025779	-	ID=EM_0987;Name=General secretion pathway protein G;K02456;GO:0015628|GO:0015627|GO:0008565|
Enterobacter_mori_CX01	FIG	CDS	1025782	1026990	-	ID=EM_0988;Name=General secretion pathway protein F;K02455;GO:0015628|GO:0016020|GO:0008565|GO:0015627|GO:0009306|
Enterobacter_mori_CX01	FIG	CDS	1026990	1028468	-	ID=EM_0989;Name=General secretion pathway protein E;K02454;GO:0008565|GO:0005524|GO:0015627|GO:0006810|GO:0015628|
Enterobacter_mori_CX01	FIG	CDS	1028482	1030413	-	ID=EM_0990;Name=General secretion pathway protein D;K02453;GO:0015627|GO:0015628|GO:0008565|GO:0009306|GO:0019867|
Enterobacter_mori_CX01	FIG	CDS	1030426	1031199	-	ID=EM_0991;Name=General secretion pathway protein C;GO:0005515|GO:0008565|GO:0015628|GO:0015627|
Enterobacter_mori_CX01	FIG	CDS	1031457	1033010	+	ID=EM_0992;Name=General secretion pathway protein A;K02450
Enterobacter_mori_CX01	FIG	CDS	1033010	1033618	+	ID=EM_0993;Name=hypothetical protein
Enterobacter_mori_CX01	FIG	CDS	1033615	1034238	-	ID=EM_0994;Name=hypothetical protein
Enterobacter_mori_CX01	FIG	CDS	1034500	1035330	-	ID=EM_0995;Name=N-acetylmuramoyl-L-alanine amidase (EC 3.5.1.28) @ 1%2C6-anhydro-N-acetylmuramyl-L-alanine amidase;Ontology_term=KEGG_ENZYME:3.5.1.28;K11066;GO:0009253|GO:0008745|
Enterobacter_mori_CX01	FIG	CDS	1035327	1035650	-	ID=EM_0996;Name=UPF0145 protein YbjQ
Enterobacter_mori_CX01	FIG	CDS	1035748	1036266	+	ID=EM_0997;Name=Uncharacterized lipoprotein YbjP
Enterobacter_mori_CX01	FIG	CDS	1036493	1037221	+	ID=EM_0998;Name=Arginine ABC transporter%2C ATP-binding protein ArtP;K10000;GO:0005524|GO:0003333|GO:0015424|GO:0016887|
Enterobacter_mori_CX01	FIG	CDS	1037241	1037972	+	ID=EM_0999;Name=Arginine ABC transporter%2C substrate-binding protein ArtI;K09997;GO:0016020|GO:0030288|GO:0005215|GO:0006810|GO:0004970|
Enterobacter_mori_CX01	FIG	CDS	1037979	1038695	+	ID=EM_1000;Name=Arginine ABC transporter%2C permease protein ArtQ;K09999;GO:0005215|GO:0016021|GO:0006810|GO:0016020|
Enterobacter_mori_CX01	FIG	CDS	1038695	1039363	+	ID=EM_1001;Name=Arginine ABC transporter%2C permease protein ArtM;K09998;GO:0016021|GO:0005215|GO:0016020|GO:0006810|
Enterobacter_mori_CX01	FIG	CDS	1039543	1040274	+	ID=EM_1002;Name=Arginine ABC transporter%2C substrate-binding protein ArtJ;K09996;GO:0030288|GO:0004970|GO:0016020|GO:0005215|GO:0006810|
Enterobacter_mori_CX01	FIG	CDS	1040361	1041827	-	ID=EM_1003;Name=Two-component system sensor histidine kinase;GO:0016310|GO:0000155|GO:0007165|GO:0016772|
Enterobacter_mori_CX01	FIG	CDS	1041814	1042521	-	ID=EM_1004;Name=Two-component response regulator CreB;K02483;GO:0000160|GO:0003677|GO:0006355|
Enterobacter_mori_CX01	FIG	CDS	1042626	1043765	-	ID=EM_1005;Name=23S rRNA (uracil(747)-C(5))-methyltransferase (EC 2.1.1.189);Ontology_term=KEGG_ENZYME:2.1.1.189;K03212;GO:0008173|GO:0006396|GO:0016070|GO:0016436|
Enterobacter_mori_CX01	FIG	CDS	1043931	1044404	-	ID=EM_1006;Name=Inner membrane protein YbjO
Enterobacter_mori_CX01	FIG	CDS	1044470	1045315	-	ID=EM_1007;Name=Putrescine transport system permease protein PotI (TC 3.A.1.11.2);K11074;GO:0016020|GO:0006810|
Enterobacter_mori_CX01	FIG	CDS	1045312	1046265	-	ID=EM_1008;Name=Putrescine transport system permease protein PotH (TC 3.A.1.11.2);K11075;GO:0016020|GO:0006810|
Enterobacter_mori_CX01	FIG	CDS	1046275	1047408	-	ID=EM_1009;Name=Putrescine transport ATP-binding protein PotG (TC 3.A.1.11.2);K11076;GO:0016887|GO:0005524|GO:0015846|GO:0043190|GO:0006810|GO:0016820|GO:0005215|GO:0015417|
Enterobacter_mori_CX01	FIG	CDS	1047511	1048623	-	ID=EM_1010;Name=Putrescine ABC transporter putrescine-binding protein PotF (TC 3.A.1.11.2);K11073;GO:0019808|GO:0015846|GO:0042597|
Enterobacter_mori_CX01	FIG	CDS	1048976	1049452	-	ID=EM_1011;Name=Uncharacterized sensory transduction regulator YbjN
Enterobacter_mori_CX01	FIG	CDS	1049516	1050439	-	ID=EM_1012;Name=Ribosomal protein S6--L-glutamate ligase;K05844;GO:0046872|GO:0003824|GO:0006464|GO:0005524|
Enterobacter_mori_CX01	FIG	CDS	1050483	1051205	-	ID=EM_1013;Name=Oxygen-insensitive NADPH nitroreductase (EC 1.-.-.-);Ontology_term=KEGG_ENZYME:1.-.-.-;K10678;GO:0055114|GO:0016491|
Enterobacter_mori_CX01	FIG	CDS	1051390	1051659	+	ID=EM_1014;Name=Glutaredoxin 1;K03674;GO:0009055|GO:0015035|GO:0045454|
Enterobacter_mori_CX01	FIG	CDS	1051690	1052064	-	ID=EM_1015;Name=Inner membrane protein YbjM;GO:0016021|
Enterobacter_mori_CX01	FIG	CDS	1052338	1054023	+	ID=EM_1016;Name=Putative transport protein YbjL;K07085;GO:0006813|GO:0008324|
Enterobacter_mori_CX01	FIG	CDS	1054358	1054957	+	ID=EM_1017;Name=hypothetical protein
Enterobacter_mori_CX01	FIG	CDS	1055216	1055617	+	ID=EM_1018;Name=Phage-related capsid packaging protein
Enterobacter_mori_CX01	FIG	CDS	1055684	1056385	-	ID=EM_1019;Name=hypothetical protein
Enterobacter_mori_CX01	FIG	CDS	1056387	1057151	-	ID=EM_1020;Name=hypothetical protein
Enterobacter_mori_CX01	FIG	CDS	1057504	1057689	-	ID=EM_1021;Name=FIG01046174: hypothetical protein
Enterobacter_mori_CX01	FIG	CDS	1057777	1057923	-	ID=EM_1022;Name=hypothetical protein
Enterobacter_mori_CX01	FIG	CDS	1058201	1058521	+	ID=EM_1023;Name=Arsenical resistance operon repressor;K03892;GO:0003700|GO:0006355|GO:0005622|
Enterobacter_mori_CX01	FIG	CDS	1058562	1059851	+	ID=EM_1024;Name=Arsenic efflux pump protein;K03893;GO:0016021|GO:0015105|GO:0015700|
Enterobacter_mori_CX01	FIG	CDS	1059864	1060295	+	ID=EM_1025;Name=Arsenate reductase (EC 1.20.4.1) glutaredoxin-coupled%2C glutaredoxin-like family;Ontology_term=KEGG_ENZYME:1.20.4.1;K00537;GO:0071704|GO:0016868|GO:0008794|GO:0055114|
Enterobacter_mori_CX01	FIG	CDS	1060319	1060870	-	ID=EM_1026;Name=HTH-type transcriptional regulator RcdA;GO:0003677|
Enterobacter_mori_CX01	FIG	CDS	1060952	1062166	+	ID=EM_1027;Name=Inner membrane protein YbjJ;GO:0016021|GO:0055085|
Enterobacter_mori_CX01	FIG	CDS	1062156	1062968	+	ID=EM_1028;Name=5-amino-6-(5-phospho-D-ribitylamino)uracil phosphatase YbjI;K20861;GO:0016787|
Enterobacter_mori_CX01	FIG	CDS	1063029	1064261	-	ID=EM_1029;Name=Multidrug translocase MdfA;K08160;GO:0005215|GO:0055085|GO:0016021|
Enterobacter_mori_CX01	FIG	CDS	1064430	1065158	+	ID=EM_1030;Name=putative membrane protein
Enterobacter_mori_CX01	FIG	CDS	1065166	1065774	+	ID=EM_1031;Name=Undecaprenyl-diphosphatase BcrC (EC 3.6.1.27);Ontology_term=KEGG_ENZYME:3.6.1.27;K19302;GO:0050380|GO:0005886|
Enterobacter_mori_CX01	FIG	CDS	1065842	1066600	+	ID=EM_1032;Name=Deoxyribose operon repressor%2C DeoR family;K11534;GO:0006355|GO:0005622|GO:0003700|
Enterobacter_mori_CX01	FIG	CDS	1066668	1067873	-	ID=EM_1033;Name=D-alanyl-D-alanine carboxypeptidase (EC 3.4.16.4);Ontology_term=KEGG_ENZYME:3.4.16.4;K07258;GO:0006508|GO:0009002|GO:0004180|
Enterobacter_mori_CX01	FIG	CDS	1067876	1068052	+	ID=EM_1034;Name=hypothetical protein
Enterobacter_mori_CX01	FIG	CDS	1068116	1068742	+	ID=EM_1035;Name=Uncharacterized glutathione S-transferase-like protein;K00799;GO:0005515|
Enterobacter_mori_CX01	FIG	CDS	1068743	1069861	-	ID=EM_1036;Name=Soluble aldose sugar dehydrogenase%2C PQQ-dependent (EC 1.1.5.-);Ontology_term=KEGG_ENZYME:1.1.5.-;K21430;GO:0003824|
Enterobacter_mori_CX01	FIG	CDS	1069968	1070351	-	ID=EM_1037;Name=Biofilm regulator BssR;K19688
Enterobacter_mori_CX01	FIG	CDS	1070568	1071893	+	ID=EM_1038;Name=Ribosomal protein S12p Asp88 (E. coli) methylthiotransferase (EC 2.8.4.4);Ontology_term=KEGG_ENZYME:2.8.4.4;K14441;GO:0003824|GO:0051536|GO:0006400|GO:0005737|GO:0016740|GO:0051539|GO:0018339|
Enterobacter_mori_CX01	FIG	CDS	1071957	1072868	-	ID=EM_1039;Name=Oligopeptide transport permease protein OppC-like @ Glutathione ABC transporter permease protein GsiD;K13891;GO:0006810|GO:0016020|
Enterobacter_mori_CX01	FIG	CDS	1072870	1073790	-	ID=EM_1040;Name=Oligopeptide transport permease protein OppB-like @ Glutathione ABC transporter permease protein GsiC;K13890;GO:0006810|GO:0016020|
Enterobacter_mori_CX01	FIG	CDS	1073796	1075334	-	ID=EM_1041;Name=Oligopeptide transport substrate-binding protein @ Glutathione ABC transporter substrate-binding protein GsiB;K13889;GO:0055085|GO:0043190|
Enterobacter_mori_CX01	FIG	CDS	1075358	1077229	-	ID=EM_1042;Name=Oligopeptide transport ATP-binding protein @ Glutathione ABC transporter ATP-binding protein GsiA;K13892;GO:0015833|GO:0005524|GO:0016887|GO:0000166|
Enterobacter_mori_CX01	FIG	CDS	1077241	1078179	-	ID=EM_1043;Name=Isoaspartyl aminopeptidase (EC 3.4.19.5) @ Asp-X dipeptidase;Ontology_term=KEGG_ENZYME:3.4.19.5;K13051;GO:0016787|
Enterobacter_mori_CX01	FIG	CDS	1078368	1079600	+	ID=EM_1044;Name=Molybdopterin molybdenumtransferase (EC 2.10.1.1);Ontology_term=KEGG_ENZYME:2.10.1.1;K03750;GO:0032324|GO:0006777|
Enterobacter_mori_CX01	FIG	CDS	1079602	1080354	+	ID=EM_1045;Name=Molybdopterin-synthase adenylyltransferase (EC 2.7.7.80);Ontology_term=KEGG_ENZYME:2.7.7.80;K21029;GO:0008641|GO:0006777|
Enterobacter_mori_CX01	FIG	CDS	1080453	1081115	-	ID=EM_1046;Name=Transaldolase (EC 2.2.1.2);Ontology_term=KEGG_ENZYME:2.2.1.2;K08313;GO:0016832|GO:0005975|GO:0003824|
Enterobacter_mori_CX01	FIG	CDS	1081244	1082143	+	ID=EM_1047;Name=Pyruvate formate-lyase activating enzyme (EC 1.97.1.4);Ontology_term=KEGG_ENZYME:1.97.1.4;K04069;GO:0051539|GO:0051536|GO:0016491|GO:0003824|GO:0055114|
Enterobacter_mori_CX01	FIG	CDS	1082148	1084580	+	ID=EM_1048;Name=Pyruvate formate-lyase (EC 2.3.1.54);Ontology_term=KEGG_ENZYME:2.3.1.54;K00656;GO:0003824|GO:0008152|GO:0008861|GO:0005737|GO:0005975|
Enterobacter_mori_CX01	FIG	CDS	1084746	1085561	+	ID=EM_1049;Name=Sugar phosphatase YbiV;K07757;GO:0016787|
Enterobacter_mori_CX01	FIG	CDS	1085711	1086967	+	ID=EM_1050;Name=Uncharacterized protein YbiU
Enterobacter_mori_CX01	FIG	CDS	1086964	1088037	-	ID=EM_1051;Name=Transcriptional regulator%2C LacI family;GO:0003677|GO:0006355|
Enterobacter_mori_CX01	FIG	CDS	1088326	1089627	+	ID=EM_1052;Name=Hexuronate transporter;K08191;GO:0006810|GO:0016021|GO:0055085|GO:0005215|
Enterobacter_mori_CX01	FIG	CDS	1089645	1092008	+	ID=EM_1053;Name=Alpha-glucosidase (EC 3.2.1.20);Ontology_term=KEGG_ENZYME:3.2.1.20;K05546;GO:0003824|GO:0030246|GO:0004553|GO:0005975|
Enterobacter_mori_CX01	FIG	CDS	1092102	1093697	-	ID=EM_1054;Name=Bis-ABC ATPase YbiT;GO:0005524|GO:0016887|
Enterobacter_mori_CX01	FIG	CDS	1093920	1094840	+	ID=EM_1055;Name=L%2CD-transpeptidase YbiS;K19235;GO:0016740|
Enterobacter_mori_CX01	FIG	CDS	1094885	1095601	-	ID=EM_1056;Name=Transcriptional regulator%2C GntR family;K03492;GO:0003700|GO:0003677|GO:0006355|
Enterobacter_mori_CX01	FIG	CDS	1095617	1096939	-	ID=EM_1057;Name=PTS system%2C cellobiose-specific IIC component;K02761;GO:0016020|GO:0016021|GO:0008982|GO:0009401|
Enterobacter_mori_CX01	FIG	CDS	1096991	1098367	-	ID=EM_1058;Name=6-phospho-beta-glucosidase (EC 3.2.1.86);Ontology_term=KEGG_ENZYME:3.2.1.86;K01223;GO:0005975|GO:0004553|
Enterobacter_mori_CX01	FIG	CDS	1098517	1099557	-	ID=EM_1059;Name=Oxidoreductase
Enterobacter_mori_CX01	FIG	CDS	1099660	1101183	-	ID=EM_1060;Name=Efflux transport system%2C outer membrane factor (OMF) lipoprotein;GO:0008289|GO:0016020|GO:0005215|GO:0006810|
Enterobacter_mori_CX01	FIG	CDS	1101183	1102754	-	ID=EM_1061;Name=Inner-membrane proton/drug antiporter (MSF type) of tripartite multidrug efflux system;K03446;GO:0016021|GO:0006810|GO:0055085|
Enterobacter_mori_CX01	FIG	CDS	1102751	1103845	-	ID=EM_1062;Name=Membrane fusion component of MSF-type tripartite multidrug efflux system;K03543;GO:0005215|GO:0055085|GO:0016020|
Enterobacter_mori_CX01	FIG	CDS	1103947	1105056	-	ID=EM_1063;Name=Inner membrane protein YbiR;GO:0055085|GO:0016021|
Enterobacter_mori_CX01	FIG	CDS	1105053	1105526	-	ID=EM_1064;Name=Mn-dependent transcriptional regulator MntR;K11924;GO:0006355|GO:0003700|GO:0046914|GO:0003677|GO:0046983|
Enterobacter_mori_CX01	FIG	CDS	1105709	1105837	+	ID=EM_1065;Name=hypothetical protein
Enterobacter_mori_CX01	FIG	CDS	1106117	1107700	+	ID=EM_1066;Name=Phosphoethanolamine transferase OpgE;GO:0003824|GO:0008152|GO:0008484|
Enterobacter_mori_CX01	FIG	CDS	1107855	1108373	-	ID=EM_1067;Name=Outer membrane protein X precursor;K11934;GO:0016021|GO:0009279|
Enterobacter_mori_CX01	FIG	CDS	1108727	1109614	+	ID=EM_1068;Name=Threonine/homoserine exporter RhtA;K11939;GO:0016021|GO:0016020|
Enterobacter_mori_CX01	FIG	CDS	1109614	1109745	+	ID=EM_1069;Name=hypothetical protein
Enterobacter_mori_CX01	FIG	CDS	1109915	1110418	+	ID=EM_1070;Name=DNA protection during starvation protein;K04047;GO:0055114|GO:0008199|GO:0006950|GO:0006879|GO:0016722|
Enterobacter_mori_CX01	FIG	CDS	1110779	1111522	+	ID=EM_1071;Name=Glutamine ABC transporter%2C substrate-binding protein GlnH;K10036;GO:0004970|GO:0005215|GO:0016020|GO:0006810|
Enterobacter_mori_CX01	FIG	CDS	1111615	1112274	+	ID=EM_1072;Name=Glutamine ABC transporter%2C permease protein GlnP;K10037;GO:0016021|GO:0005215|GO:0016020|GO:0006810|
Enterobacter_mori_CX01	FIG	CDS	1112271	1112993	+	ID=EM_1073;Name=Glutamine ABC transporter%2C ATP-binding protein GlnQ;K10038;GO:0015424|GO:0016887|GO:0003333|GO:0005524|
Enterobacter_mori_CX01	FIG	CDS	1113119	1115332	+	ID=EM_1074;Name=Potassium efflux system KefA protein / Small-conductance mechanosensitive channel;K22044;GO:0016020|GO:0055085|
Enterobacter_mori_CX01	FIG	CDS	1115378	1116289	-	ID=EM_1075;Name=23S rRNA (adenine(1618)-N(6))-methyltransferase (EC 2.1.1.181);Ontology_term=KEGG_ENZYME:2.1.1.181;K06970;GO:0005737|GO:0008168|GO:0008988|GO:0006364|
Enterobacter_mori_CX01	FIG	CDS	1116288	1116467	+	ID=EM_1076;Name=hypothetical protein
Enterobacter_mori_CX01	FIG	CDS	1116532	1116795	+	ID=EM_1077;Name=Uncharacterized periplasmic protein McbA;K13650
Enterobacter_mori_CX01	FIG	CDS	1116922	1117188	+	ID=EM_1078;Name=Uncharacterized zinc-finger containing protein YbiI;GO:0008270|
Enterobacter_mori_CX01	FIG	CDS	1117474	1117734	+	ID=EM_1079;Name=Uncharacterized periplasmic protein YbiJ
Enterobacter_mori_CX01	FIG	CDS	1117848	1118810	-	ID=EM_1080;Name=Anthranilate phosphoribosyltransferase like (EC 2.4.2.18);Ontology_term=KEGG_ENZYME:2.4.2.18;GO:0016757|GO:0008152|
Enterobacter_mori_CX01	FIG	CDS	1119040	1119573	+	ID=EM_1081;Name=Type-1 fimbrial protein%2C A chain precursor;K07345;GO:0009289|GO:0007155|
Enterobacter_mori_CX01	FIG	CDS	1119635	1120309	+	ID=EM_1082;Name=Putative fimbrial chaparone;GO:0061077|GO:0043711|GO:0071555|GO:0030288|
Enterobacter_mori_CX01	FIG	CDS	1120327	1122870	+	ID=EM_1083;Name=type 1 fimbriae anchoring protein FimD;GO:0005515|GO:0006810|GO:0016020|GO:0005215|
Enterobacter_mori_CX01	FIG	CDS	1122867	1123877	+	ID=EM_1084;Name=hypothetical protein;GO:0007155|GO:0009289|
Enterobacter_mori_CX01	FIG	CDS	1123888	1124388	+	ID=EM_1085;Name=type 1 fimbrae adaptor subunit FimG;K07349;GO:0009289|GO:0007155|
Enterobacter_mori_CX01	FIG	CDS	1124375	1126552	-	ID=EM_1086;Name=ATP-dependent helicase DinG/Rad3;K03722;GO:0008026|GO:0004003|GO:0005524|GO:0003677|GO:0016818|GO:0006139|GO:0003676|
Enterobacter_mori_CX01	FIG	CDS	1126650	1128035	-	ID=EM_1087;Name=ATP-dependent RNA helicase RhlE;K11927;GO:0005524|GO:0004004|GO:0003676|GO:0042255|
Enterobacter_mori_CX01	FIG	CDS	1128243	1128920	+	ID=EM_1088;Name=Transcriptional regulator YbiH%2C TetR family;GO:0003677|
Enterobacter_mori_CX01	FIG	CDS	1128917	1129912	+	ID=EM_1089;Name=ABC-type efflux pump membrane fusion component YbhG;K01993
Enterobacter_mori_CX01	FIG	CDS	1129905	1131641	+	ID=EM_1090;Name=ABC-type efflux pump%2C duplicated ATPase component YbhF;K01990;GO:0005524|GO:0016887|
Enterobacter_mori_CX01	FIG	CDS	1131634	1132767	+	ID=EM_1091;Name=ABC-type efflux pump permease component YbhS;K01992;GO:0016020|GO:0006810|
Enterobacter_mori_CX01	FIG	CDS	1132825	1133931	+	ID=EM_1092;Name=ABC-type efflux pump permease component YbhR;K01992;GO:0016020|GO:0006810|
Enterobacter_mori_CX01	FIG	CDS	1133893	1134303	-	ID=EM_1093;Name=Inner membrane protein YbhQ
Enterobacter_mori_CX01	FIG	CDS	1134437	1135198	+	ID=EM_1094;Name=Endonuclease/exonuclease/phosphatase family protein
Enterobacter_mori_CX01	FIG	CDS	1135195	1136433	+	ID=EM_1095;Name=Cardiolipin synthase (EC 2.7.8.-)%2C ClsC;Ontology_term=KEGG_ENZYME:2.7.8.-;K06131;GO:0032049|GO:0008808|GO:0003824|
Enterobacter_mori_CX01	FIG	CDS	1136433	1137395	+	ID=EM_1096;Name=Inner membrane protein YbhQ;K07027
Enterobacter_mori_CX01	FIG	CDS	1137522	1138229	-	ID=EM_1097;Name=Inner membrane protein YbhL;K06890
Enterobacter_mori_CX01	FIG	CDS	1138294	1138746	-	ID=EM_1098;Name=Molybdopterin synthase catalytic subunit MoaE (EC 2.8.1.12);Ontology_term=KEGG_ENZYME:2.8.1.12;K03635;GO:0006777|
Enterobacter_mori_CX01	FIG	CDS	1138748	1138993	-	ID=EM_1099;Name=Molybdopterin synthase sulfur carrier subunit;K03636;GO:0006777|
Enterobacter_mori_CX01	FIG	CDS	1138986	1139471	-	ID=EM_1100;Name=Cyclic pyranopterin monophosphate synthase accessory protein;K03637;GO:0006777|
Enterobacter_mori_CX01	FIG	CDS	1139475	1139987	-	ID=EM_1101;Name=Molybdenum cofactor biosynthesis protein MoaB;K03638;GO:0006777|
Enterobacter_mori_CX01	FIG	CDS	1140012	1141001	-	ID=EM_1102;Name=Cyclic pyranopterin phosphate synthase (MoaA) (EC 4.1.99.18);Ontology_term=KEGG_ENZYME:4.1.99.18;K03639;GO:0046872|GO:0051536|GO:0019008|GO:0006777|GO:0051539|GO:0003824|
Enterobacter_mori_CX01	FIG	CDS	1141348	1142256	+	ID=EM_1103;Name=FIG002813: LPPG:FO 2-phospho-L-lactate transferase like%2C CofD-like
Enterobacter_mori_CX01	FIG	CDS	1142331	1144346	-	ID=EM_1104;Name=Excinuclease ABC subunit B;K03702;GO:0005515|GO:0009381|GO:0006281|GO:0009432|GO:0005524|GO:0003677|GO:0006289|GO:0016787|
Enterobacter_mori_CX01	FIG	CDS	1144900	1145025	-	ID=EM_1105;Name=hypothetical protein
Enterobacter_mori_CX01	FIG	CDS	1145099	1145821	+	ID=EM_1106;Name=ABC transporter%2C ATP-binding protein;GO:0016887|GO:0005524|
Enterobacter_mori_CX01	FIG	CDS	1145784	1146485	-	ID=EM_1107;Name=Dethiobiotin synthetase (EC 6.3.3.3);Ontology_term=KEGG_ENZYME:6.3.3.3;K01935;GO:0009102|GO:0005524|GO:0004141|GO:0000287|
Enterobacter_mori_CX01	FIG	CDS	1146478	1147233	-	ID=EM_1108;Name=Malonyl-[acyl-carrier protein] O-methyltransferase (EC 2.1.1.197);Ontology_term=KEGG_ENZYME:2.1.1.197;K02169;GO:0009102|GO:0010340|GO:0008168|GO:0008152|
Enterobacter_mori_CX01	FIG	CDS	1147217	1148374	-	ID=EM_1109;Name=8-amino-7-oxononanoate synthase (EC 2.3.1.47);Ontology_term=KEGG_ENZYME:2.3.1.47;K00652;GO:0008710|GO:0030170|GO:0008152|GO:0003824|GO:0009058|GO:0009102|GO:0016740|
Enterobacter_mori_CX01	FIG	CDS	1148371	1149411	-	ID=EM_1110;Name=Biotin synthase (EC 2.8.1.6);Ontology_term=KEGG_ENZYME:2.8.1.6;K01012;GO:0009102|GO:0004076|GO:0051536|GO:0003824|
Enterobacter_mori_CX01	FIG	CDS	1149480	1150787	+	ID=EM_1111;Name=Adenosylmethionine-8-amino-7-oxononanoate aminotransferase (EC 2.6.1.62);Ontology_term=KEGG_ENZYME:2.6.1.62;K00833;GO:0008483|GO:0030170|GO:0009102|GO:0004015|GO:0003824|
Enterobacter_mori_CX01	FIG	CDS	1150836	1151312	+	ID=EM_1112;Name=UPF0098 protein ybhB;K06910
Enterobacter_mori_CX01	FIG	CDS	1151397	1152917	-	ID=EM_1113;Name=Histidine ammonia-lyase (EC 4.3.1.3);Ontology_term=KEGG_ENZYME:4.3.1.3;K01745;GO:0005737|GO:0003824|GO:0006548|GO:0016841|GO:0004397|
Enterobacter_mori_CX01	FIG	CDS	1152917	1154602	-	ID=EM_1114;Name=Urocanate hydratase (EC 4.2.1.49);Ontology_term=KEGG_ENZYME:4.2.1.49;K01712;GO:0016153|
Enterobacter_mori_CX01	FIG	CDS	1154730	1155464	-	ID=EM_1115;Name=Histidine utilization repressor;K05836;GO:0003700|GO:0006547|GO:0006355|GO:0003677|GO:0045892|
Enterobacter_mori_CX01	FIG	CDS	1155484	1156422	-	ID=EM_1116;Name=Formiminoglutamase (EC 3.5.3.8);Ontology_term=KEGG_ENZYME:3.5.3.8;K01479;GO:0016813|GO:0050415|GO:0019556|GO:0046872|
Enterobacter_mori_CX01	FIG	CDS	1156419	1157642	-	ID=EM_1117;Name=Imidazolonepropionase (EC 3.5.2.7);Ontology_term=KEGG_ENZYME:3.5.2.7;K01468;GO:0005737|GO:0016810|GO:0019556|GO:0016812|GO:0016787|
Enterobacter_mori_CX01	FIG	CDS	1157866	1159149	+	ID=EM_1118;Name=Pectinesterase (EC 3.1.1.11);Ontology_term=KEGG_ENZYME:3.1.1.11;K01051;GO:0042545|GO:0030599|GO:0005618|
Enterobacter_mori_CX01	FIG	CDS	1159237	1160232	-	ID=EM_1119;Name=6-phosphogluconolactonase (EC 3.1.1.31);Ontology_term=KEGG_ENZYME:3.1.1.31;K07404;GO:0005975|GO:0017057|GO:0006098|GO:0005515|
Enterobacter_mori_CX01	FIG	CDS	1160373	1161191	+	ID=EM_1120;Name=Putative phosphatase;GO:0016787|
Enterobacter_mori_CX01	FIG	CDS	1161192	1162250	-	ID=EM_1121;Name=Molybdenum ABC transporter ATP-binding protein ModC;K02017;GO:0016020|GO:0030151|GO:0042888|GO:0015098|GO:0016887|GO:0005524|GO:0006810|GO:0015689|GO:0030001|
Enterobacter_mori_CX01	FIG	CDS	1162253	1162942	-	ID=EM_1122;Name=Molybdenum ABC transporter permease protein ModB;K02018;GO:0006810|GO:0016021|GO:0015689|GO:0015098|GO:0016020|
Enterobacter_mori_CX01	FIG	CDS	1162942	1163715	-	ID=EM_1123;Name=Molybdenum ABC transporter%2C substrate-binding protein ModA;K02020;GO:0015412|GO:0015689|GO:0030288|
Enterobacter_mori_CX01	FIG	CDS	1163893	1164042	-	ID=EM_1124;Name=AcrZ membrane protein associated with AcrAB-TolC multidrug efflux pump;GO:0006855|GO:0005886|GO:0015238|
Enterobacter_mori_CX01	FIG	CDS	1164170	1164958	+	ID=EM_1125;Name=DNA-binding domain of ModE / Molybdate-binding domain of ModE;K02019;GO:0003700|GO:0030151|GO:0015689|GO:0006355|GO:0006810|
Enterobacter_mori_CX01	FIG	CDS	1165026	1166498	+	ID=EM_1126;Name=Putative molybdenum transport ATP-binding protein modF;K05776;GO:0016887|GO:0005524|
Enterobacter_mori_CX01	FIG	CDS	1166700	1167716	+	ID=EM_1127;Name=UDP-glucose 4-epimerase (EC 5.1.3.2);Ontology_term=KEGG_ENZYME:5.1.3.2;K01784;GO:0003978|GO:0006012|
Enterobacter_mori_CX01	FIG	CDS	1167726	1168772	+	ID=EM_1128;Name=Galactose-1-phosphate uridylyltransferase (EC 2.7.7.10);Ontology_term=KEGG_ENZYME:2.7.7.10;K00965;GO:0033499|GO:0008270|GO:0008108|GO:0003824|GO:0006012|
Enterobacter_mori_CX01	FIG	CDS	1168776	1169924	+	ID=EM_1129;Name=Galactokinase (EC 2.7.1.6);Ontology_term=KEGG_ENZYME:2.7.1.6;K00849;GO:0016301|GO:0005534|GO:0046835|GO:0005737|GO:0008152|GO:0004335|GO:0005524|GO:0006012|GO:0016773|
Enterobacter_mori_CX01	FIG	CDS	1169918	1170961	+	ID=EM_1130;Name=Aldose 1-epimerase (EC 5.1.3.3);Ontology_term=KEGG_ENZYME:5.1.3.3;K01785;GO:0004034|GO:0019318|GO:0016853|GO:0005975|GO:0030246|GO:0006012|GO:0003824|
Enterobacter_mori_CX01	FIG	CDS	1171237	1171989	+	ID=EM_1131;Name=Phosphoglycerate mutase (EC 5.4.2.11);Ontology_term=KEGG_ENZYME:5.4.2.11;K01834;GO:0016868|GO:0003824|GO:0008152|GO:0006096|GO:0004619|
Enterobacter_mori_CX01	FIG	CDS	1172051	1173103	-	ID=EM_1132;Name=2-keto-3-deoxy-D-arabino-heptulosonate-7-phosphate synthase I alpha (EC 2.5.1.54);Ontology_term=KEGG_ENZYME:2.5.1.54;K01626;GO:0003849|GO:0003824|GO:0009058|GO:0009073|
Enterobacter_mori_CX01	FIG	CDS	1173327	1173788	+	ID=EM_1133;Name=putative secreted protein
Enterobacter_mori_CX01	FIG	CDS	1173888	1174823	+	ID=EM_1134;Name=Zinc transporter ZitB;K16264;GO:0006812|GO:0055085|GO:0008324|GO:0016021|
Enterobacter_mori_CX01	FIG	CDS	1174820	1175539	-	ID=EM_1135;Name=Ribosyl nicotinamide transporter%2C PnuC-like;K03811;GO:0016020|GO:0034257|GO:0034258|
Enterobacter_mori_CX01	FIG	CDS	1175562	1176605	-	ID=EM_1136;Name=Quinolinate synthetase (EC 2.5.1.72);Ontology_term=KEGG_ENZYME:2.5.1.72;K03517;GO:0051539|GO:0009435|GO:0016765|GO:0008987|
Enterobacter_mori_CX01	FIG	CDS	1177521	1178315	-	ID=EM_1137;Name=Cell division coordinator CpoB;GO:0051301|GO:0070206|GO:0005515|
Enterobacter_mori_CX01	FIG	CDS	1178325	1178846	-	ID=EM_1138;Name=Tol-Pal system peptidoglycan-associated lipoprotein PAL;K03640;GO:0016021|GO:0009279|
Enterobacter_mori_CX01	FIG	CDS	1178882	1180174	-	ID=EM_1139;Name=Tol-Pal system beta propeller repeat protein TolB;K03641;GO:0042597|GO:0015031|GO:0017038|GO:0005515|
Enterobacter_mori_CX01	FIG	CDS	1180309	1181562	-	ID=EM_1140;Name=TolA protein;K03646;GO:0005215|GO:0016020|GO:0006810|
Enterobacter_mori_CX01	FIG	CDS	1181591	1182019	-	ID=EM_1141;Name=Tol biopolymer transport system%2C TolR protein;K03560;GO:0003824|GO:0016021|GO:0015031|GO:0006810|GO:0005215|GO:0016020|
Enterobacter_mori_CX01	FIG	CDS	1182023	1182715	-	ID=EM_1142;Name=Tol-Pal system protein TolQ;K03562;GO:0006810|GO:0016020|GO:0015031|GO:0008565|GO:0016021|
Enterobacter_mori_CX01	FIG	CDS	1182712	1183116	-	ID=EM_1143;Name=Tol-Pal system-associated acyl-CoA thioesterase;K07107;GO:0016787|GO:0016790|
Enterobacter_mori_CX01	FIG	CDS	1183534	1183824	-	ID=EM_1144;Name=Cyd operon protein YbgE
Enterobacter_mori_CX01	FIG	CDS	1183824	1183937	-	ID=EM_1145;Name=Cytochrome d ubiquinol oxidase subunit X (EC 1.10.3.-);Ontology_term=KEGG_ENZYME:1.10.3.-;K00424
Enterobacter_mori_CX01	FIG	CDS	1183952	1185091	-	ID=EM_1146;Name=Cytochrome d ubiquinol oxidase subunit II (EC 1.10.3.-);Ontology_term=KEGG_ENZYME:1.10.3.-;K00426;GO:0055114|GO:0016020|
Enterobacter_mori_CX01	FIG	CDS	1185107	1186675	-	ID=EM_1147;Name=Cytochrome d ubiquinol oxidase subunit I (EC 1.10.3.-);Ontology_term=KEGG_ENZYME:1.10.3.-;K00425;GO:0009055|GO:0070069|GO:0019646|
Enterobacter_mori_CX01	FIG	CDS	1187367	1187525	-	ID=EM_1148;Name=Mannosylglycerate hydrolase (EC 3.2.1.170);Ontology_term=KEGG_ENZYME:3.2.1.170
Enterobacter_mori_CX01	FIG	CDS	1187528	1187761	+	ID=EM_1149;Name=Transcriptional regulator of succinyl CoA synthetase operon;GO:0006355|GO:0003677|
Enterobacter_mori_CX01	FIG	CDS	1187845	1188714	-	ID=EM_1150;Name=Succinyl-CoA ligase [ADP-forming] alpha chain (EC 6.2.1.5);Ontology_term=KEGG_ENZYME:6.2.1.5;K01902;GO:0008152|GO:0048037|GO:0003824|
Enterobacter_mori_CX01	FIG	CDS	1188714	1189880	-	ID=EM_1151;Name=Succinyl-CoA ligase [ADP-forming] beta chain (EC 6.2.1.5);Ontology_term=KEGG_ENZYME:6.2.1.5;K01903;GO:0005524|GO:0003824|GO:0046872|GO:0006099|GO:0008152|
Enterobacter_mori_CX01	FIG	CDS	1189998	1191218	-	ID=EM_1152;Name=Dihydrolipoamide succinyltransferase component (E2) of 2-oxoglutarate dehydrogenase complex (EC 2.3.1.61);Ontology_term=KEGG_ENZYME:2.3.1.61;K00658;GO:0045252|GO:0016746|GO:0008152|GO:0004149|GO:0006099|
Enterobacter_mori_CX01	FIG	CDS	1191233	1194040	-	ID=EM_1153;Name=2-oxoglutarate dehydrogenase E1 component (EC 1.2.4.2);Ontology_term=KEGG_ENZYME:1.2.4.2;K00164;GO:0004591|GO:0055114|GO:0030976|GO:0006099|GO:0008152|GO:0016624|
Enterobacter_mori_CX01	FIG	CDS	1194312	1195028	-	ID=EM_1154;Name=Succinate dehydrogenase iron-sulfur protein (EC 1.3.5.1);Ontology_term=KEGG_ENZYME:1.3.5.1;K00240;GO:0006099|GO:0016491|GO:0009055|GO:0051536|GO:0055114|
Enterobacter_mori_CX01	FIG	CDS	1195044	1196810	-	ID=EM_1155;Name=Succinate dehydrogenase flavoprotein subunit (EC 1.3.5.1);Ontology_term=KEGG_ENZYME:1.3.5.1;K00239;GO:0006099|GO:0022900|GO:0016627|GO:0050660|GO:0055114|GO:0016491|
Enterobacter_mori_CX01	FIG	CDS	1196810	1197157	-	ID=EM_1156;Name=Succinate dehydrogenase hydrophobic membrane anchor protein;K00242;GO:0016021|GO:0020037|GO:0016020|GO:0006099|GO:0000104|
Enterobacter_mori_CX01	FIG	CDS	1197151	1197630	-	ID=EM_1157;Name=Succinate dehydrogenase cytochrome b-556 subunit;K00241;GO:0000104|GO:0016020|GO:0006099|GO:0016627|GO:0009055|GO:0045281|
Enterobacter_mori_CX01	FIG	CDS	1198195	1199478	+	ID=EM_1158;Name=Citrate synthase (si) (EC 2.3.3.1);Ontology_term=KEGG_ENZYME:2.3.3.1;K01647;GO:0006099|GO:0046912|GO:0004108|GO:0005737|
Enterobacter_mori_CX01	FIG	CDS	1199564	1200355	-	ID=EM_1159;Name=Endonuclease VIII;K05522;GO:0003677|GO:0003906|GO:0016799|GO:0008270|GO:0003684|GO:0006284|GO:0004519|GO:0003676|GO:0006289|GO:0006281|
Enterobacter_mori_CX01	FIG	CDS	1200374	1201114	-	ID=EM_1160;Name=Lactam utilization protein LamB;K07160;GO:0005975|GO:0003824|
Enterobacter_mori_CX01	FIG	CDS	1201101	1202033	-	ID=EM_1161;Name=Allophanate hydrolase 2 subunit 2 (EC 3.5.1.54);Ontology_term=KEGG_ENZYME:3.5.1.54;K23124
Enterobacter_mori_CX01	FIG	CDS	1202027	1202683	-	ID=EM_1162;Name=Allophanate hydrolase 2 subunit 1 (EC 3.5.1.54);Ontology_term=KEGG_ENZYME:3.5.1.54;K23123
Enterobacter_mori_CX01	FIG	CDS	1202698	1203444	-	ID=EM_1163;Name=GTP cyclohydrolase 1 type 2 homolog YbgI
Enterobacter_mori_CX01	FIG	CDS	1203452	1204864	-	ID=EM_1164;Name=Deoxyribodipyrimidine photolyase (EC 4.1.99.3);Ontology_term=KEGG_ENZYME:4.1.99.3;K01669
Enterobacter_mori_CX01	FIG	CDS	1204994	1205161	-	ID=EM_1165;Name=hypothetical protein
Enterobacter_mori_CX01	FIG	CDS	1205464	1205670	-	ID=EM_1166;Name=Uncharacterized protein YbfA
Enterobacter_mori_CX01	FIG	CDS	1206069	1207748	+	ID=EM_1167;Name=Potassium-transporting ATPase A chain (EC 3.6.3.12) (TC 3.A.3.7.1);Ontology_term=KEGG_ENZYME:3.6.3.12;K01546;GO:0006813|GO:0005886|GO:0008556|
Enterobacter_mori_CX01	FIG	CDS	1207767	1209815	+	ID=EM_1168;Name=Potassium-transporting ATPase B chain (EC 3.6.3.12) (TC 3.A.3.7.1);Ontology_term=KEGG_ENZYME:3.6.3.12;K01547;GO:0016021|GO:0005524|GO:0008556|GO:0006813|GO:0000166|
Enterobacter_mori_CX01	FIG	CDS	1209828	1210403	+	ID=EM_1169;Name=Potassium-transporting ATPase C chain (EC 3.6.3.12) (TC 3.A.3.7.1);Ontology_term=KEGG_ENZYME:3.6.3.12;K01548;GO:0006813|GO:0008556|GO:0016021|
Enterobacter_mori_CX01	FIG	CDS	1210404	1213091	+	ID=EM_1170;Name=Osmosensitive K+ channel histidine kinase KdpD;K07646;GO:0000155|GO:0016772|GO:0005515|GO:0006950|GO:0004673|GO:0000160|GO:0016310|GO:0016020|GO:0007165|
Enterobacter_mori_CX01	FIG	CDS	1213088	1213765	+	ID=EM_1171;Name=DNA-binding response regulator KdpE;K07667;GO:0000160|GO:0003677|GO:0006355|
Enterobacter_mori_CX01	FIG	CDS	1214403	1216601	+	ID=EM_1172;Name=Ornithine decarboxylase (EC 4.1.1.17);Ontology_term=KEGG_ENZYME:4.1.1.17;K01581;GO:0016831|GO:0005737|GO:0004586|GO:0006520|GO:0003824|
Enterobacter_mori_CX01	FIG	CDS	1216598	1217911	+	ID=EM_1173;Name=Putrescine/proton symporter%2C putrescine/ornithine antiporter PotE;K03756;GO:0015847|GO:0006865|GO:0016020|GO:0003333|GO:0015822|GO:0015171|GO:0016021|GO:0015496|
Enterobacter_mori_CX01	FIG	CDS	1218009	1219649	-	ID=EM_1174;Name=Phosphoglucomutase (EC 5.4.2.2);Ontology_term=KEGG_ENZYME:5.4.2.2;K01835;GO:0004614|GO:0000287|GO:0016868|GO:0071704|GO:0005975|
Enterobacter_mori_CX01	FIG	CDS	1219674	1220222	-	ID=EM_1175;Name=SeqA protein%2C negative modulator of initiation of replication;K03645;GO:0032297|GO:0006355|GO:0003677|
Enterobacter_mori_CX01	FIG	CDS	1220406	1221179	+	ID=EM_1176;Name=Esterase ybfF (EC 3.1.-.-);Ontology_term=KEGG_ENZYME:3.1.-.-;K01175
Enterobacter_mori_CX01	FIG	CDS	1221308	1221595	+	ID=EM_1177;Name=Uncharacterized protein YbfE;GO:0006355|
Enterobacter_mori_CX01	FIG	CDS	1221751	1222281	+	ID=EM_1178;Name=Flavodoxin 1;K03839;GO:0010181|GO:0009055|
Enterobacter_mori_CX01	FIG	CDS	1222573	1223019	+	ID=EM_1179;Name=Ferric uptake regulation protein FUR;K03711;GO:0003700|GO:0006355|
Enterobacter_mori_CX01	FIG	CDS	1223122	1223451	-	ID=EM_1180;Name=Uncharacterized lipoprotein ChiQ
Enterobacter_mori_CX01	FIG	CDS	1223496	1224911	-	ID=EM_1181;Name=Outer membrane porin for chitooligosaccharides ChiP;GO:0015288|GO:0016021|GO:0006810|
Enterobacter_mori_CX01	FIG	CDS	1225177	1225386	-	ID=EM_1182;Name=hypothetical protein
Enterobacter_mori_CX01	FIG	CDS	1225358	1227025	-	ID=EM_1183;Name=Glutaminyl-tRNA synthetase (EC 6.1.1.18);Ontology_term=KEGG_ENZYME:6.1.1.18;K01886;GO:0005524|GO:0006412|GO:0043039|GO:0000166|GO:0006425|GO:0004812|GO:0004819|GO:0016876|GO:0006418|GO:0005737|
Enterobacter_mori_CX01	FIG	CDS	1227205	1229256	-	ID=EM_1184;Name=PTS system%2C N-acetylglucosamine-specific IIC component / PTS system%2C N-acetylglucosamine-specific IIB component (EC 2.7.1.193) / PTS system%2C N-acetylglucosamine-specific IIA component (EC 2.7.1.193);Ontology_term=KEGG_ENZYME:2.7.1.193,KEGG_ENZYME:2.7.1.193;K02804;GO:0008982|GO:0019866|GO:0016020|GO:0015572|GO:0009401|GO:0016021|
Enterobacter_mori_CX01	FIG	CDS	1229552	1230352	+	ID=EM_1185;Name=Glucosamine-6-phosphate deaminase (EC 3.5.99.6);Ontology_term=KEGG_ENZYME:3.5.99.6;K02564;GO:0006044|GO:0004342|GO:0005975|
Enterobacter_mori_CX01	FIG	CDS	1230353	1231558	+	ID=EM_1186;Name=N-acetylglucosamine-6-phosphate deacetylase (EC 3.5.1.25);Ontology_term=KEGG_ENZYME:3.5.1.25;K01443;GO:0008448|GO:0016810|GO:0006044|GO:0016787|
Enterobacter_mori_CX01	FIG	CDS	1231567	1232787	+	ID=EM_1187;Name=N-acetylglucosamine-6P-responsive transcriptional repressor NagC%2C ROK family;K02565;GO:0003700|GO:0006355|
Enterobacter_mori_CX01	FIG	CDS	1232833	1233585	+	ID=EM_1188;Name=Phosphatase NagD predicted to act in N-acetylglucosamine utilization subsystem;K02566
Enterobacter_mori_CX01	FIG	CDS	1233835	1235499	+	ID=EM_1189;Name=Asparagine synthetase [glutamine-hydrolyzing] (EC 6.3.5.4);Ontology_term=KEGG_ENZYME:6.3.5.4;K01953;GO:0004066|GO:0006529|
Enterobacter_mori_CX01	FIG	CDS	1236528	1237703	-	ID=EM_1190;Name=2-polyprenyl-3-methyl-6-methoxy-1%2C4-benzoquinol hydroxylase;K03184;GO:0050660|GO:0071949|GO:0055114|GO:0016491|GO:0016709|GO:0006744|
Enterobacter_mori_CX01	FIG	CDS	1237839	1239263	+	ID=EM_1191;Name=tRNA-i(6)A37 methylthiotransferase (EC 2.8.4.3);Ontology_term=KEGG_ENZYME:2.8.4.3;K06168;GO:0016740|GO:0051536|GO:0051539|GO:0005737|GO:0003824|GO:0006400|
Enterobacter_mori_CX01	FIG	CDS	1239416	1240462	+	ID=EM_1192;Name=Phosphate starvation-inducible protein PhoH%2C predicted ATPase;K06217;GO:0005524|
Enterobacter_mori_CX01	FIG	CDS	1240459	1240926	+	ID=EM_1193;Name=Metal-dependent hydrolase YbeY%2C involved in rRNA and/or ribosome maturation and assembly;K07042;GO:0006364|GO:0004222|
Enterobacter_mori_CX01	FIG	CDS	1241016	1241894	+	ID=EM_1194;Name=Magnesium and cobalt efflux protein CorC;K06189;GO:0055114|GO:0003824|GO:0016614|GO:0050660|
Enterobacter_mori_CX01	FIG	CDS	1241900	1243438	+	ID=EM_1195;Name=Apolipoprotein N-acyltransferase / Copper homeostasis protein CutE;K03820;GO:0016810|GO:0042158|GO:0016021|GO:0006807|GO:0016410|
Enterobacter_mori_CX01	FIG	CDS	1243840	1244745	+	ID=EM_1196;Name=Glutamate Aspartate periplasmic binding protein precursor GltI (TC 3.A.1.3.4);K10001
Enterobacter_mori_CX01	FIG	CDS	1244900	1245640	+	ID=EM_1197;Name=Glutamate Aspartate transport system permease protein GltJ (TC 3.A.1.3.4);K10003;GO:0016020|GO:0016021|GO:0006810|GO:0005215|
Enterobacter_mori_CX01	FIG	CDS	1245640	1246314	+	ID=EM_1198;Name=Glutamate Aspartate transport system permease protein GltK (TC 3.A.1.3.4);K10002;GO:0005215|GO:0016020|GO:0016021|GO:0006810|
Enterobacter_mori_CX01	FIG	CDS	1246314	1247039	+	ID=EM_1199;Name=Glutamate Aspartate transport ATP-binding protein GltL (TC 3.A.1.3.4);K10004;GO:0005524|GO:0016887|GO:0015424|GO:0003333|
Enterobacter_mori_CX01	FIG	CDS	1247160	1248101	+	ID=EM_1200;Name=Pyrimidine-specific ribonucleoside hydrolase RihA;K01250;GO:0005737|GO:0006206|GO:0016798|GO:0015949|GO:0016787|GO:0008152|GO:0016799|GO:0045437|
Enterobacter_mori_CX01	FIG	CDS	1248158	1248643	-	ID=EM_1201;Name=Uncharacterized protein YbeL
Enterobacter_mori_CX01	FIG	CDS	1248856	1251438	+	ID=EM_1202;Name=Leucyl-tRNA synthetase (EC 6.1.1.4);Ontology_term=KEGG_ENZYME:6.1.1.4;K01869;GO:0000166|GO:0004812|GO:0002161|GO:0006418|GO:0005524|GO:0006429|GO:0004823|
Enterobacter_mori_CX01	FIG	CDS	1251453	1252022	+	ID=EM_1203;Name=LPS-assembly lipoprotein LptE;K03643;GO:0019867|GO:0043165|
Enterobacter_mori_CX01	FIG	CDS	1252022	1253053	+	ID=EM_1204;Name=DNA polymerase III delta subunit (EC 2.7.7.7);Ontology_term=KEGG_ENZYME:2.7.7.7;K02340;GO:0003887|GO:0009360|GO:0003677|GO:0006260|
Enterobacter_mori_CX01	FIG	CDS	1253055	1253711	+	ID=EM_1205;Name=Nicotinate-nucleotide adenylyltransferase (EC 2.7.7.18);Ontology_term=KEGG_ENZYME:2.7.7.18;K00969;GO:0003824|GO:0009435|GO:0009058|GO:0016779|
Enterobacter_mori_CX01	FIG	CDS	1253980	1254297	+	ID=EM_1206;Name=Ribosomal silencing factor RsfA;K09710
Enterobacter_mori_CX01	FIG	CDS	1254301	1254768	+	ID=EM_1207;Name=23S rRNA (pseudouridine(1915)-N(3))-methyltransferase (EC 2.1.1.177);Ontology_term=KEGG_ENZYME:2.1.1.177;K00783;GO:0008168|GO:0005737|GO:0006364|
Enterobacter_mori_CX01	FIG	CDS	1254797	1256698	+	ID=EM_1208;Name=Peptidoglycan D%2CD-transpeptidase MrdA (EC 3.4.16.4);Ontology_term=KEGG_ENZYME:3.4.16.4;K05515;GO:0016020|GO:0008658|
Enterobacter_mori_CX01	FIG	CDS	1256701	1257813	+	ID=EM_1209;Name=Rod shape-determining protein RodA;K05837;GO:0016021|GO:0051301|GO:0008360|GO:0007049|
Enterobacter_mori_CX01	FIG	CDS	1257830	1258933	+	ID=EM_1210;Name=Septum-associated rare lipoprotein A;K03642;GO:0016829|GO:0042834|
Enterobacter_mori_CX01	FIG	CDS	1259073	1260284	+	ID=EM_1211;Name=D-alanyl-D-alanine carboxypeptidase (EC 3.4.16.4);Ontology_term=KEGG_ENZYME:3.4.16.4;K07258;GO:0009002|GO:0006508|GO:0004180|
Enterobacter_mori_CX01	FIG	CDS	1260391	1260654	+	ID=EM_1212;Name=Proposed lipoate regulatory protein YbeD;K09158
Enterobacter_mori_CX01	FIG	CDS	1260748	1261389	+	ID=EM_1213;Name=Octanoate-[acyl-carrier-protein]-protein-N-octanoyltransferase (EC 2.3.1.181);Ontology_term=KEGG_ENZYME:2.3.1.181;K03801;GO:0016415|GO:0033819|GO:0005737|GO:0006464|GO:0009107|
Enterobacter_mori_CX01	FIG	CDS	1261493	1261618	-	ID=EM_1214;Name=hypothetical protein
Enterobacter_mori_CX01	FIG	CDS	1261671	1262624	+	ID=EM_1215;Name=LysR-family transcriptional regulator YbeF;GO:0003700|GO:0006355|
Enterobacter_mori_CX01	FIG	CDS	1262654	1262791	+	ID=EM_1216;Name=hypothetical protein
Enterobacter_mori_CX01	FIG	CDS	1262832	1263797	+	ID=EM_1217;Name=Lipoyl synthase (EC 2.8.1.8);Ontology_term=KEGG_ENZYME:2.8.1.8;K03644;GO:0051539|GO:0051536|GO:0016992|GO:0009107|GO:0003824|
Enterobacter_mori_CX01	FIG	CDS	1263879	1264082	-	ID=EM_1218;Name=Twin-arginine translocation protein TatE;K03425;GO:0015031|GO:0005886|GO:0016021|GO:0009306|GO:0008565|
Enterobacter_mori_CX01	FIG	CDS	1264209	1264997	-	ID=EM_1219;Name=Aliphatic amidase AmiE (EC 3.5.1.4);Ontology_term=KEGG_ENZYME:3.5.1.4;K11206;GO:0006807|GO:0016810|
Enterobacter_mori_CX01	FIG	CDS	1265167	1265448	+	ID=EM_1220;Name=Fluoride ion transporter CrcB;K06199;GO:0016021|
Enterobacter_mori_CX01	FIG	CDS	1265667	1265876	-	ID=EM_1221;Name=Cold shock protein of CSP family > CspE (naming convention as in E.coli);K03704;GO:0006355|GO:0003676|GO:0003677|
Enterobacter_mori_CX01	FIG	CDS	1266067	1266639	-	ID=EM_1222;Name=Lipid A palmitoyltransferase PagP (EC 2.3.1.251);Ontology_term=KEGG_ENZYME:2.3.1.251;K12973;GO:0016021|
Enterobacter_mori_CX01	FIG	CDS	1266924	1267070	-	ID=EM_1223;Name=hypothetical protein
Enterobacter_mori_CX01	FIG	CDS	1267179	1267292	-	ID=EM_1224;Name=hypothetical protein
Enterobacter_mori_CX01	FIG	CDS	1267354	1268721	+	ID=EM_1225;Name=C4-dicarboxylate transporter DcuC (TC 2.A.61.1.1);K03326;GO:0015556|GO:0015740|GO:0016021|
Enterobacter_mori_CX01	FIG	CDS	1268816	1269625	+	ID=EM_1226;Name=Ribonuclease I precursor (EC 3.1.27.6);Ontology_term=KEGG_ENZYME:3.1.27.6;K01169;GO:0033897|GO:0003723|
Enterobacter_mori_CX01	FIG	CDS	1269619	1270236	-	ID=EM_1227;Name=Nitrilotriacetate monooxygenase component B (EC 1.14.13.-);Ontology_term=KEGG_ENZYME:1.14.13.-;GO:0010181|GO:0048037|
Enterobacter_mori_CX01	FIG	CDS	1270486	1270896	+	ID=EM_1228;Name=Regulator of nucleoside diphosphate kinase;K06140;GO:0032784|GO:0003677|GO:0070063|GO:0065007|
Enterobacter_mori_CX01	FIG	CDS	1270959	1271114	+	ID=EM_1229;Name=hypothetical protein
Enterobacter_mori_CX01	FIG	CDS	1271125	1272363	-	ID=EM_1230;Name=Uncharacterized zinc-type alcohol dehydrogenase-like protein YbdR;GO:0055114|GO:0016491|GO:0008270|
Enterobacter_mori_CX01	FIG	CDS	1272545	1272973	+	ID=EM_1231;Name=Universal stress protein G;K11932;GO:0006950|
Enterobacter_mori_CX01	FIG	CDS	1273036	1274601	-	ID=EM_1232;Name=Alkyl hydroperoxide reductase protein F;K03387;GO:0045454|GO:0000302|GO:0009055|GO:0016491|GO:0015035|GO:0016651|GO:0050660|GO:0051287|GO:0008785|GO:0055114|
Enterobacter_mori_CX01	FIG	CDS	1274790	1275353	-	ID=EM_1233;Name=Alkyl hydroperoxide reductase protein C (EC 1.11.1.15);Ontology_term=KEGG_ENZYME:1.11.1.15;K03386;GO:0016491|GO:0006979|GO:0055114|GO:0045454|GO:0016209|GO:0051920|
Enterobacter_mori_CX01	FIG	CDS	1275989	1276888	+	ID=EM_1234;Name=LysR-family transcriptional regulator YbdO;GO:0003700|GO:0006355|
Enterobacter_mori_CX01	FIG	CDS	1277061	1278284	+	ID=EM_1235;Name=Co-activator of prophage gene expression IbrA;GO:0003824|GO:0008152|
Enterobacter_mori_CX01	FIG	CDS	1278269	1278895	+	ID=EM_1236;Name=Co-activator of prophage gene expression IbrB
Enterobacter_mori_CX01	FIG	CDS	1278896	1280056	-	ID=EM_1237;Name=Glutamine-dependent 2-keto-4-methylthiobutyrate transaminase;K14287;GO:0030170|GO:0003824|GO:0009058|
Enterobacter_mori_CX01	FIG	CDS	1280179	1280793	+	ID=EM_1238;Name=Methylthioribulose-1-phosphate dehydratase (EC 4.2.1.109);Ontology_term=KEGG_ENZYME:4.2.1.109;K08964;GO:0046872|GO:0005737|GO:0019509|
Enterobacter_mori_CX01	FIG	CDS	1280790	1281479	+	ID=EM_1239;Name=2%2C3-diketo-5-methylthiopentyl-1-phosphate enolase-phosphatase (EC 3.1.3.77);Ontology_term=KEGG_ENZYME:3.1.3.77;K09880;GO:0019509|GO:0016787|GO:0000287|GO:0043874|GO:0008152|
Enterobacter_mori_CX01	FIG	CDS	1281476	1282018	+	ID=EM_1240;Name=1%2C2-dihydroxy-3-keto-5-methylthiopentene dioxygenase (EC 1.13.11.54);Ontology_term=KEGG_ENZYME:1.13.11.54;K08967;GO:0005506|GO:0010309|GO:0016151|GO:0055114|GO:0019284|GO:0010308|
Enterobacter_mori_CX01	FIG	CDS	1282072	1282542	-	ID=EM_1241;Name=Ligand-binding SRPBCC domain protein family;GO:0006950|
Enterobacter_mori_CX01	FIG	CDS	1282585	1283601	-	ID=EM_1242;Name=Methylthioribose-1-phosphate isomerase (EC 5.3.1.23);Ontology_term=KEGG_ENZYME:5.3.1.23;K08963;GO:0044237|GO:0044249|
Enterobacter_mori_CX01	FIG	CDS	1283706	1284905	+	ID=EM_1243;Name=5-methylthioribose kinase (EC 2.7.1.100);Ontology_term=KEGG_ENZYME:2.7.1.100;K00899;GO:0046522|GO:0009086|
Enterobacter_mori_CX01	FIG	CDS	1284958	1286199	-	ID=EM_1244;Name=hypothetical protein;GO:0005515|
Enterobacter_mori_CX01	FIG	CDS	1286289	1287353	-	ID=EM_1245;Name=ABC transporter%2C substrate-binding protein (cluster 2%2C ribose/xylose/arabinose/galactose);K02058
Enterobacter_mori_CX01	FIG	CDS	1287374	1288369	-	ID=EM_1246;Name=Ribose ABC transport system%2C permease protein RbsC (TC 3.A.1.2.1);K02057;GO:0006810|GO:0016020|GO:0005215|
Enterobacter_mori_CX01	FIG	CDS	1288366	1289868	-	ID=EM_1247;Name=Ribose ABC transport system%2C ATP-binding protein RbsA (TC 3.A.1.2.1);GO:0016887|GO:0005524|
Enterobacter_mori_CX01	FIG	CDS	1290028	1291116	+	ID=EM_1248;Name=Uncharacterized oxidoreductase YbdH;K08317;GO:0046872|GO:0016491|GO:0055114|
Enterobacter_mori_CX01	FIG	CDS	1291174	1291917	+	ID=EM_1249;Name=Short-chain dehydrogenase/reductase SDR?;K00059
Enterobacter_mori_CX01	FIG	CDS	1292036	1292233	-	ID=EM_1250;Name=Uncharacterized proteins YbdD and YjiX
Enterobacter_mori_CX01	FIG	CDS	1292337	1294442	-	ID=EM_1251;Name=Carbon starvation protein A;K06200;GO:0016020|GO:0009267|
Enterobacter_mori_CX01	FIG	CDS	1294538	1294696	-	ID=EM_1252;Name=hypothetical protein
Enterobacter_mori_CX01	FIG	CDS	1294711	1295406	+	ID=EM_1253;Name=Uncharacterized protein YjiH
Enterobacter_mori_CX01	FIG	CDS	1295403	1295867	+	ID=EM_1254;Name=Inner membrane protein YjiG
Enterobacter_mori_CX01	FIG	CDS	1295881	1296993	+	ID=EM_1255;Name=Acetylornithine deacetylase/Succinyl-diaminopimelate desuccinylase and related deacylases;K01295;GO:0008152|GO:0016787|
Enterobacter_mori_CX01	FIG	CDS	1297081	1297497	-	ID=EM_1256;Name=Proofreading thioesterase in enterobactin biosynthesis EntH;GO:0016790|GO:0009239|
Enterobacter_mori_CX01	FIG	CDS	1297494	1298246	-	ID=EM_1257;Name=2%2C3-dihydro-2%2C3-dihydroxybenzoate dehydrogenase (EC 1.3.1.28) [enterobactin] siderophore @ 2%2C3-dihydro-2%2C3-dihydroxybenzoate dehydrogenase (EC 1.3.1.28) of siderophore biosynthesis;Ontology_term=KEGG_ENZYME:1.3.1.28,KEGG_ENZYME:1.3.1.28;K00216;GO:0019290|GO:0008667|GO:0016491|GO:0055114|
Enterobacter_mori_CX01	FIG	CDS	1298246	1299100	-	ID=EM_1258;Name=Isochorismatase (EC 3.3.2.1) [enterobactin] siderophore / Apo-aryl carrier domain of EntB @ Isochorismatase (EC 3.3.2.1) of siderophore biosynthesis;Ontology_term=KEGG_ENZYME:3.3.2.1,KEGG_ENZYME:3.3.2.1;K01252;GO:0003824|GO:0008152|GO:0008908|
Enterobacter_mori_CX01	FIG	CDS	1299111	1300721	-	ID=EM_1259;Name=2%2C3-dihydroxybenzoate-AMP ligase (EC 2.7.7.58) [enterobactin] siderophore @ 2%2C3-dihydroxybenzoate-AMP ligase (EC 2.7.7.58) of siderophore biosynthesis;Ontology_term=KEGG_ENZYME:2.7.7.58,KEGG_ENZYME:2.7.7.58;K02363;GO:0008668|GO:0003824|GO:0008152|GO:0019290|
Enterobacter_mori_CX01	FIG	CDS	1300731	1301906	-	ID=EM_1260;Name=Isochorismate synthase (EC 5.4.4.2) [enterobactin] siderophore @ Isochorismate synthase (EC 5.4.4.2) of siderophore biosynthesis;Ontology_term=KEGG_ENZYME:5.4.4.2,KEGG_ENZYME:5.4.4.2;K02361;GO:0008909|GO:0009058|
Enterobacter_mori_CX01	FIG	CDS	1302095	1303054	+	ID=EM_1261;Name=Ferric enterobactin-binding periplasmic protein FepB (TC 3.A.1.14.2);K02016;GO:0005488|
Enterobacter_mori_CX01	FIG	CDS	1303526	1304773	-	ID=EM_1262;Name=Enterobactin exporter EntS;K08225
Enterobacter_mori_CX01	FIG	CDS	1304882	1305886	+	ID=EM_1263;Name=Ferric enterobactin transport system permease protein FepD (TC 3.A.1.14.2);K02015;GO:0005215|GO:0016020|
Enterobacter_mori_CX01	FIG	CDS	1305883	1306875	+	ID=EM_1264;Name=Ferric enterobactin transport system permease protein FepG (TC 3.A.1.14.2);K02015;GO:0005215|GO:0016020|
Enterobacter_mori_CX01	FIG	CDS	1306872	1307666	+	ID=EM_1265;Name=Ferric enterobactin transport ATP-binding protein FepC (TC 3.A.1.14.2);K02013;GO:0016887|GO:0005524|
Enterobacter_mori_CX01	FIG	CDS	1307749	1311606	-	ID=EM_1266;Name=Enterobactin synthetase component F%2C serine activating enzyme (EC 2.7.7.-);Ontology_term=KEGG_ENZYME:2.7.7.-;K02364;GO:0003824|GO:0016788|GO:0009058|GO:0008152|GO:0031177|
Enterobacter_mori_CX01	FIG	CDS	1311603	1311815	-	ID=EM_1267;Name=MbtH-like NRPS chaperone > YbdZ
Enterobacter_mori_CX01	FIG	CDS	1311826	1313025	-	ID=EM_1268;Name=Enterobactin esterase;K07214;GO:0005506|GO:0008849|GO:0006826|GO:0005737|
Enterobacter_mori_CX01	FIG	CDS	1313172	1315421	+	ID=EM_1269;Name=TonB-dependent receptor%3B Outer membrane receptor for ferric enterobactin and colicins B%2C D;K19611;GO:0004872|GO:0005506|GO:0006810|GO:0015891|GO:0016020|
Enterobacter_mori_CX01	FIG	CDS	1315616	1316290	+	ID=EM_1270;Name=4'-phosphopantetheinyl transferase (EC 2.7.8.-) [enterobactin] siderophore;Ontology_term=KEGG_ENZYME:2.7.8.-;K02362;GO:0009366|GO:0008897|GO:0000287|GO:0016780|GO:0009239|
Enterobacter_mori_CX01	FIG	CDS	1316244	1317083	-	ID=EM_1271;Name=Manganese ABC transporter%2C inner membrane permease protein SitD;K11606;GO:0005887|GO:0042626|GO:0055085|GO:0043190|
Enterobacter_mori_CX01	FIG	CDS	1317080	1317937	-	ID=EM_1272;Name=Manganese ABC transporter%2C inner membrane permease protein SitC;K11605;GO:0043190|GO:0005887|GO:0055085|GO:0042626|
Enterobacter_mori_CX01	FIG	CDS	1317934	1318740	-	ID=EM_1273;Name=Manganese ABC transporter%2C ATP-binding protein SitB;K11607;GO:0005524|GO:0016887|
Enterobacter_mori_CX01	FIG	CDS	1318743	1319654	-	ID=EM_1274;Name=Manganese ABC transporter%2C periplasmic-binding protein SitA;K11604;GO:0007155|GO:0030001|GO:0046872|
Enterobacter_mori_CX01	FIG	CDS	1319867	1320427	+	ID=EM_1275;Name=hypothetical protein
Enterobacter_mori_CX01	FIG	CDS	1320424	1320780	+	ID=EM_1276;Name=hypothetical protein
Enterobacter_mori_CX01	FIG	CDS	1320780	1321280	+	ID=EM_1277;Name=protein of unknown function DUF796
Enterobacter_mori_CX01	FIG	CDS	1321368	1321817	-	ID=EM_1278;Name=hypothetical protein;GO:0005737|GO:0016070|GO:0003723|GO:0016788|
Enterobacter_mori_CX01	FIG	CDS	1322235	1322357	-	ID=EM_1279;Name=hypothetical protein
Enterobacter_mori_CX01	FIG	CDS	1322537	1322650	-	ID=EM_1280;Name=hypothetical protein
Enterobacter_mori_CX01	FIG	CDS	1322718	1324751	-	ID=EM_1281;Name=High-affinity choline uptake protein BetT;K02168;GO:0016020|GO:0005215|GO:0006810|
Enterobacter_mori_CX01	FIG	CDS	1324880	1325467	+	ID=EM_1282;Name=Transcriptional regulator BetI%2C TetR family;K02167;GO:0003677|
Enterobacter_mori_CX01	FIG	CDS	1325481	1326953	+	ID=EM_1283;Name=Betaine aldehyde dehydrogenase (EC 1.2.1.8);Ontology_term=KEGG_ENZYME:1.2.1.8;K00130;GO:0019285|GO:0016491|GO:0008152|GO:0008802|GO:0055114|GO:0046872|
Enterobacter_mori_CX01	FIG	CDS	1326967	1328631	+	ID=EM_1284;Name=Choline dehydrogenase (EC 1.1.99.1);Ontology_term=KEGG_ENZYME:1.1.99.1;K00108;GO:0019285|GO:0008812|GO:0050660|GO:0016491|GO:0016614|GO:0055114|
Enterobacter_mori_CX01	FIG	CDS	1328787	1329350	+	ID=EM_1285;Name=Transforming growth factor-beta induced protein IG-H3 precursor
Enterobacter_mori_CX01	FIG	CDS	1329394	1329948	+	ID=EM_1286;Name=COG1595: DNA-directed RNA polymerase specialized sigma subunit%2C sigma24 homolog;K03088;GO:0006352|GO:0003700|GO:0006355|GO:0016987|GO:0003677|
Enterobacter_mori_CX01	FIG	CDS	1329945	1330592	+	ID=EM_1287;Name=hypothetical protein;GO:0016021|GO:0005886|
Enterobacter_mori_CX01	FIG	CDS	1330923	1331663	+	ID=EM_1288;Name=short-chain dehydrogenase/reductase SDR;GO:0016491|
Enterobacter_mori_CX01	FIG	CDS	1331732	1333390	+	ID=EM_1289;Name=Benzoylformate decarboxylase (EC 4.1.1.7);Ontology_term=KEGG_ENZYME:4.1.1.7;K01576;GO:0030976|GO:0000287|GO:0003824|
Enterobacter_mori_CX01	FIG	CDS	1333424	1334122	-	ID=EM_1290;Name=Acetyltransferase;GO:0008080|
Enterobacter_mori_CX01	FIG	CDS	1334323	1335891	+	ID=EM_1291;Name=ABC transporter%2C substrate-binding protein (cluster 5%2C nickel/peptides/opines);K02035;GO:0043190|GO:0055085|
Enterobacter_mori_CX01	FIG	CDS	1335989	1337002	+	ID=EM_1292;Name=ABC transporter%2C permease protein 1 (cluster 5%2C nickel/peptides/opines);GO:0006810|GO:0016020|
Enterobacter_mori_CX01	FIG	CDS	1337002	1337835	+	ID=EM_1293;Name=ABC transporter%2C permease protein 2 (cluster 5%2C nickel/peptides/opines);K15586;GO:0006810|GO:0016020|
Enterobacter_mori_CX01	FIG	CDS	1337828	1338664	+	ID=EM_1294;Name=ABC transporter%2C ATP-binding protein (cluster 5%2C nickel/peptides/opines);GO:0016887|GO:0005524|
Enterobacter_mori_CX01	FIG	CDS	1338651	1339355	+	ID=EM_1295;Name=ABC transporter%2C ATP-binding protein (cluster 5%2C nickel/peptides/opines);GO:0005524|GO:0016887|
Enterobacter_mori_CX01	FIG	CDS	1339497	1339970	-	ID=EM_1296;Name=Putative cold-shock protein;GO:0006355|GO:0003677|
Enterobacter_mori_CX01	FIG	CDS	1340109	1340879	-	ID=EM_1297;Name=2%2C3-butanediol dehydrogenase%2C S-alcohol forming%2C (R)-acetoin-specific (EC 1.1.1.4) / Acetoin (diacetyl) reductase (EC 1.1.1.304);Ontology_term=KEGG_ENZYME:1.1.1.4,KEGG_ENZYME:1.1.1.304;K03366;GO:0045150|GO:0055114|GO:0019152|GO:0016491|
Enterobacter_mori_CX01	FIG	CDS	1340900	1342579	-	ID=EM_1298;Name=Acetolactate synthase%2C catabolic (EC 2.2.1.6);Ontology_term=KEGG_ENZYME:2.2.1.6;K01652;GO:0003984|GO:0003824|GO:0000287|GO:0034077|GO:0030976|
Enterobacter_mori_CX01	FIG	CDS	1342593	1343372	-	ID=EM_1299;Name=Alpha-acetolactate decarboxylase (EC 4.1.1.5);Ontology_term=KEGG_ENZYME:4.1.1.5;K01575;GO:0045151|GO:0047605|
Enterobacter_mori_CX01	FIG	CDS	1343478	1344359	+	ID=EM_1300;Name=LysR family transcriptional regulator STM3121;GO:0003700|GO:0006355|
Enterobacter_mori_CX01	FIG	CDS	1344590	1345045	+	ID=EM_1301;Name=hypothetical protein
Enterobacter_mori_CX01	FIG	CDS	1345185	1345775	+	ID=EM_1302;Name=hypothetical protein
Enterobacter_mori_CX01	FIG	CDS	1345910	1346095	+	ID=EM_1303;Name=hypothetical protein
Enterobacter_mori_CX01	FIG	CDS	1346386	1346772	-	ID=EM_1304;Name=hypothetical protein
Enterobacter_mori_CX01	FIG	CDS	1346932	1347516	-	ID=EM_1305;Name=hypothetical protein
Enterobacter_mori_CX01	FIG	CDS	1347626	1347970	-	ID=EM_1306;Name=hypothetical protein
Enterobacter_mori_CX01	FIG	CDS	1348123	1348680	-	ID=EM_1307;Name=hypothetical protein
Enterobacter_mori_CX01	FIG	CDS	1348714	1349997	-	ID=EM_1308;Name=Rhs-family protein;GO:0097264|
Enterobacter_mori_CX01	FIG	CDS	1350461	1351075	-	ID=EM_1309;Name=hypothetical protein
Enterobacter_mori_CX01	FIG	CDS	1351069	1351764	-	ID=EM_1310;Name=Rhs-family protein;GO:0097264|
Enterobacter_mori_CX01	FIG	CDS	1352768	1353145	-	ID=EM_1311;Name=hypothetical protein
Enterobacter_mori_CX01	FIG	CDS	1353142	1353783	-	ID=EM_1312;Name=Rhs-family protein;GO:0097264|
Enterobacter_mori_CX01	FIG	CDS	1353988	1354371	-	ID=EM_1313;Name=hypothetical protein
Enterobacter_mori_CX01	FIG	CDS	1356001	1356303	-	ID=EM_1314;Name=hypothetical protein
Enterobacter_mori_CX01	FIG	CDS	1356731	1357033	-	ID=EM_1315;Name=hypothetical protein
Enterobacter_mori_CX01	FIG	CDS	1357322	1357804	-	ID=EM_1316;Name=putative cytoplasmic protein
Enterobacter_mori_CX01	FIG	CDS	1358375	1358638	-	ID=EM_1317;Name=FIG01047741: hypothetical protein
Enterobacter_mori_CX01	FIG	CDS	1358632	1359060	-	ID=EM_1318;Name=Putative Rhs-family protein
Enterobacter_mori_CX01	FIG	CDS	1359259	1359579	-	ID=EM_1319;Name=hypothetical protein
Enterobacter_mori_CX01	FIG	CDS	1359584	1360837	-	ID=EM_1320;Name=Rhs-family protein;GO:0097264|
Enterobacter_mori_CX01	FIG	CDS	1361321	1361842	-	ID=EM_1321;Name=hypothetical protein
Enterobacter_mori_CX01	FIG	CDS	1362573	1362665	-	ID=EM_1322;Name=hypothetical protein
Enterobacter_mori_CX01	FIG	CDS	1362665	1363198	-	ID=EM_1323;Name=hypothetical protein
Enterobacter_mori_CX01	FIG	CDS	1363210	1367421	-	ID=EM_1324;Name=Rhs-family protein;GO:0097264|
Enterobacter_mori_CX01	FIG	CDS	1367439	1367876	-	ID=EM_1325;Name=hypothetical protein
Enterobacter_mori_CX01	FIG	CDS	1367949	1368812	-	ID=EM_1326;Name=Tetrapartite efflux system%2C membrane fusion component FusE-like;GO:0005215|GO:0016020|GO:0055085|
Enterobacter_mori_CX01	FIG	CDS	1368809	1369024	-	ID=EM_1327;Name=hypothetical protein
Enterobacter_mori_CX01	FIG	CDS	1369017	1370978	-	ID=EM_1328;Name=Tetrapartite efflux system%2C inner membrane component FusBC-like;GO:0005886|GO:0006810|
Enterobacter_mori_CX01	FIG	CDS	1371055	1371849	+	ID=EM_1329;Name=Transcriptional regulator%2C AraC family;GO:0003677|GO:0006355|GO:0043565|GO:0003700|
Enterobacter_mori_CX01	FIG	CDS	1371846	1372736	-	ID=EM_1330;Name=2-dehydropantoate 2-reductase (EC 1.1.1.169);Ontology_term=KEGG_ENZYME:1.1.1.169;K00077;GO:0016491|GO:0055114|GO:0005737|GO:0008677|GO:0050661|GO:0015940|
Enterobacter_mori_CX01	FIG	CDS	1372842	1373963	+	ID=EM_1331;Name=Putative glutamate--cysteine ligase (EC:6.3.2.2);Ontology_term=KEGG_ENZYME:6.3.2.2;K06048;GO:0016879|GO:0004357|GO:0042398|
Enterobacter_mori_CX01	FIG	CDS	1373914	1377048	-	ID=EM_1332;Name=RND efflux system%2C inner membrane transporter;GO:0016020|GO:0005215|GO:0006810|GO:0016021|
Enterobacter_mori_CX01	FIG	CDS	1377058	1378122	-	ID=EM_1333;Name=RND efflux system%2C membrane fusion protein;K03585;GO:0005215|GO:0016020|GO:0055085|
Enterobacter_mori_CX01	FIG	CDS	1378229	1380937	-	ID=EM_1334;Name=Cation transporting ATPase%2C N-terminal:Haloacid dehalogenase-like hydrolase:Cation transporting ATPase%2C C-terminal:E1-E2 ATPase- associated region;GO:0016021|GO:0000166|
Enterobacter_mori_CX01	FIG	CDS	1381135	1381245	+	ID=EM_1335;Name=hypothetical protein
Enterobacter_mori_CX01	FIG	CDS	1381417	1381665	+	ID=EM_1336;Name=Uncharacterized inner membrane protein YbdJ
Enterobacter_mori_CX01	FIG	CDS	1381651	1383219	-	ID=EM_1337;Name=Enterochelin esterase;GO:0005737|GO:0008849|GO:0005506|GO:0006826|
Enterobacter_mori_CX01	FIG	CDS	1383343	1385487	+	ID=EM_1338;Name=Ferrichrome-iron receptor;GO:0005506|GO:0016020|GO:0015891|GO:0006810|GO:0004872|
Enterobacter_mori_CX01	FIG	CDS	1385594	1385935	-	ID=EM_1339;Name=Transcriptional activator RamA;K18325;GO:0043565|GO:0003700|GO:0003677|GO:0006355|
Enterobacter_mori_CX01	FIG	CDS	1385968	1387047	-	ID=EM_1340;Name=Outer membrane protein;GO:0008270|GO:0070290|
Enterobacter_mori_CX01	FIG	CDS	1387263	1387853	+	ID=EM_1341;Name=Transcriptional regulator%2C AcrR family;GO:0003677|
Enterobacter_mori_CX01	FIG	CDS	1387843	1388211	+	ID=EM_1342;Name=Uncharacterized protein YbdF
Enterobacter_mori_CX01	FIG	CDS	1388332	1388985	+	ID=EM_1343;Name=Oxygen-insensitive NAD(P)H nitroreductase (EC 1.-.-.-) / Dihydropteridine reductase (EC 1.5.1.34);Ontology_term=KEGG_ENZYME:1.-.-.-,KEGG_ENZYME:1.5.1.34;K10679;GO:0016491|
Enterobacter_mori_CX01	FIG	CDS	1389013	1389615	-	ID=EM_1344;Name=hypothetical protein
Enterobacter_mori_CX01	FIG	CDS	1389769	1390638	-	ID=EM_1345;Name=Putative DNA-binding protein;GO:0043565|GO:0003677|
Enterobacter_mori_CX01	FIG	CDS	1390746	1392182	+	ID=EM_1346;Name=Uncharacterized MFS-type transporter;GO:0055085|GO:0016021|
Enterobacter_mori_CX01	FIG	CDS	1392248	1393492	+	ID=EM_1347;Name=Uncharacterized protein ybdG;K16053;GO:0016020|GO:0055085|
Enterobacter_mori_CX01	FIG	CDS	1393493	1394464	-	ID=EM_1348;Name=Transcriptional regulator%2C LacI family;GO:0006355|GO:0003677|
Enterobacter_mori_CX01	FIG	CDS	1394540	1395682	-	ID=EM_1349;Name=Oxidoreductase;GO:0055114|GO:0008152|GO:0016491|
Enterobacter_mori_CX01	FIG	CDS	1395675	1396700	-	ID=EM_1350;Name=Inosose isomerase (EC 5.3.99.11);Ontology_term=KEGG_ENZYME:5.3.99.11
Enterobacter_mori_CX01	FIG	CDS	1396717	1397955	-	ID=EM_1351;Name=Nucleoside permease NupG
Enterobacter_mori_CX01	FIG	CDS	1398214	1399599	-	ID=EM_1352;Name=Phenylalanine-specific permease;K11732;GO:0006810|GO:0016020|GO:0006865|GO:0015171|GO:0016021|GO:0055085|GO:0003333|
Enterobacter_mori_CX01	FIG	CDS	1399702	1401675	-	ID=EM_1353;Name=Putative phosphatase;K07093
Enterobacter_mori_CX01	FIG	CDS	1401802	1403985	-	ID=EM_1354;Name=Ferrichrome-iron receptor;K02014;GO:0016020|GO:0005506|GO:0004872|GO:0006810|GO:0015891|
Enterobacter_mori_CX01	FIG	CDS	1404201	1404476	-	ID=EM_1355;Name=putative secreted protein
Enterobacter_mori_CX01	FIG	CDS	1404627	1405658	-	ID=EM_1356;Name=Ferric iron ABC transporter%2C ATP-binding protein;K02010;GO:0015682|GO:0005524|GO:0016020|GO:0016887|GO:0005215|GO:0043190|GO:0016820|GO:0006810|GO:0015408|
Enterobacter_mori_CX01	FIG	CDS	1405660	1407234	-	ID=EM_1357;Name=Ferric iron ABC transporter%2C permease protein;K02011;GO:0006810|GO:0016020|
Enterobacter_mori_CX01	FIG	CDS	1407259	1408275	-	ID=EM_1358;Name=Ferric iron ABC transporter%2C iron-binding protein;K02012;GO:0005215|GO:0006810|
Enterobacter_mori_CX01	FIG	CDS	1408506	1408709	-	ID=EM_1359;Name=hypothetical protein
Enterobacter_mori_CX01	FIG	CDS	1408837	1409667	-	ID=EM_1360;Name=putative membrane protein;K07052;GO:0016020|
Enterobacter_mori_CX01	FIG	CDS	1410462	1411160	+	ID=EM_1361;Name=hypothetical protein
Enterobacter_mori_CX01	FIG	CDS	1411185	1411901	+	ID=EM_1362;Name=response regulator receiver protein;K08088;GO:0006355|GO:0003677|
Enterobacter_mori_CX01	FIG	CDS	1412712	1413344	+	ID=EM_1363;Name=Transcriptional regulator of fimbriae expression FimZ (LuxR/UhpA family);K07688;GO:0003677|GO:0000160|GO:0006355|
Enterobacter_mori_CX01	FIG	CDS	1413396	1413920	-	ID=EM_1364;Name=Uncharacterized fimbrial-like protein SfmF;K07348;GO:0007155|GO:0009289|
Enterobacter_mori_CX01	FIG	CDS	1413930	1414934	-	ID=EM_1365;Name=Uncharacterized fimbrial-like protein SfmH;K07350;GO:0007155|GO:0009289|
Enterobacter_mori_CX01	FIG	CDS	1414948	1417509	-	ID=EM_1366;Name=Outer membrane usher protein SfmD;K07347;GO:0005515|GO:0006810|GO:0016020|GO:0005215|
Enterobacter_mori_CX01	FIG	CDS	1417524	1418216	-	ID=EM_1367;Name=Probable fimbrial chaperone SfmC;K07346;GO:0071555|GO:0030288|GO:0043711|GO:0061077|
Enterobacter_mori_CX01	FIG	CDS	1418251	1418793	-	ID=EM_1368;Name=Fimbriae-like adhesin FimI;K07351;GO:0007155|GO:0009289|
Enterobacter_mori_CX01	FIG	CDS	1418863	1419426	-	ID=EM_1369;Name=Uncharacterized fimbrial-like protein SfmA;K07345;GO:0009289|GO:0007155|
Enterobacter_mori_CX01	FIG	CDS	1419736	1420602	+	ID=EM_1370;Name=Methenyltetrahydrofolate cyclohydrolase (EC 3.5.4.9) / Methylenetetrahydrofolate dehydrogenase (NADP+) (EC 1.5.1.5);Ontology_term=KEGG_ENZYME:3.5.4.9,KEGG_ENZYME:1.5.1.5;K01491;GO:0003824|GO:0055114|GO:0004488|
Enterobacter_mori_CX01	FIG	CDS	1420604	1420816	+	ID=EM_1371;Name=Uncharacterized protein YbcJ;K14761;GO:0003723|
Enterobacter_mori_CX01	FIG	CDS	1421098	1422597	+	ID=EM_1372;Name=PTS system%2C glucose-specific IIC component / PTS system%2C glucose-specific IIB component (EC 2.7.1.199);Ontology_term=KEGG_ENZYME:2.7.1.199;K20118;GO:0008982|GO:0009401|GO:0016020|
Enterobacter_mori_CX01	FIG	CDS	1422681	1423697	+	ID=EM_1373;Name=Maltose regulon regulatory protein MalI (repressor for malXY);GO:0006355|GO:0003677|
Enterobacter_mori_CX01	FIG	CDS	1423771	1424292	+	ID=EM_1374;Name=Inner membrane protein YbcI;K07038
Enterobacter_mori_CX01	FIG	CDS	1424383	1425768	-	ID=EM_1375;Name=Cysteinyl-tRNA synthetase (EC 6.1.1.16);Ontology_term=KEGG_ENZYME:6.1.1.16;K01883;GO:0006418|GO:0000166|GO:0004817|GO:0005737|GO:0005524|GO:0006423|GO:0004812|
Enterobacter_mori_CX01	FIG	CDS	1425943	1426437	+	ID=EM_1376;Name=Peptidyl-prolyl cis-trans isomerase PpiB (EC 5.2.1.8);Ontology_term=KEGG_ENZYME:5.2.1.8;K03768;GO:0000413|GO:0006457|GO:0003755|
Enterobacter_mori_CX01	FIG	CDS	1426441	1427163	+	ID=EM_1377;Name=UDP-2%2C3-diacylglucosamine diphosphatase (EC 3.6.1.54);Ontology_term=KEGG_ENZYME:3.6.1.54;K03269;GO:0016787|GO:0016462|GO:0009245|GO:0005737|
Enterobacter_mori_CX01	FIG	CDS	1427303	1427512	+	ID=EM_1378;Name=hypothetical protein
Enterobacter_mori_CX01	FIG	CDS	1427684	1428193	+	ID=EM_1379;Name=N5-carboxyaminoimidazole ribonucleotide mutase (EC 5.4.99.18);Ontology_term=KEGG_ENZYME:5.4.99.18;K01588;GO:0006189|
Enterobacter_mori_CX01	FIG	CDS	1428190	1429257	+	ID=EM_1380;Name=N5-carboxyaminoimidazole ribonucleotide synthase (EC 6.3.4.18);Ontology_term=KEGG_ENZYME:6.3.4.18;K01589;GO:0005524|GO:0003824|GO:0006189|GO:0004638|GO:0046872|
Enterobacter_mori_CX01	FIG	CDS	1429342	1430412	+	ID=EM_1381;Name=Selenophosphate-dependent tRNA 2-selenouridine synthase;K06917;GO:0043828|GO:0070329|GO:0016785|
Enterobacter_mori_CX01	FIG	CDS	1430506	1431651	-	ID=EM_1382;Name=Putative outer membrane protein
Enterobacter_mori_CX01	FIG	CDS	1431834	1434248	-	ID=EM_1383;Name=Uncharacterized metabolite ABC transporter in Enterobacteriaceae%2C permease protein EC-YbbP;K02004
Enterobacter_mori_CX01	FIG	CDS	1434245	1434931	-	ID=EM_1384;Name=Uncharacterized metabolite ABC transporter in Enterobacteriaceae%2C ATP-binding protein EC-YbbA;K02003;GO:0005524|GO:0016887|
Enterobacter_mori_CX01	FIG	CDS	1434902	1435525	+	ID=EM_1385;Name=Multifunctional acyl-CoA thioesterase I%2C protease I%2C lysophospholipase L1;K10804;GO:0006629|GO:0016298|
Enterobacter_mori_CX01	FIG	CDS	1435554	1436324	+	ID=EM_1386;Name=Putative NAD(P)-dependent oxidoreductase EC-YbbO;GO:0016491|
Enterobacter_mori_CX01	FIG	CDS	1436383	1437237	+	ID=EM_1387;Name=FIG000875: Thioredoxin domain-containing protein EC-YbbN;K05838;GO:0005515|GO:0045454|
Enterobacter_mori_CX01	FIG	CDS	1437288	1438070	-	ID=EM_1388;Name=Probable iron export permease protein FetB;K02069
Enterobacter_mori_CX01	FIG	CDS	1438063	1438734	-	ID=EM_1389;Name=Probable iron export ATP-binding protein FetA;K02068;GO:0016887|GO:0005524|
Enterobacter_mori_CX01	FIG	CDS	1439136	1442519	+	ID=EM_1390;Name=hypothetical protein
Enterobacter_mori_CX01	FIG	CDS	1442873	1443727	+	ID=EM_1391;Name=hypothetical protein
Enterobacter_mori_CX01	FIG	CDS	1443875	1444789	+	ID=EM_1392;Name=Protein QmcA (possibly involved in integral membrane quality control);GO:0016020|
Enterobacter_mori_CX01	FIG	CDS	1444786	1445238	+	ID=EM_1393;Name=Putative activity regulator of membrane protease YbbK;K07340
Enterobacter_mori_CX01	FIG	CDS	1445235	1445645	-	ID=EM_1394;Name=Copper resistance transcriptional regulator CueR (MerR family);K19591;GO:0006355|GO:0045893|GO:0003700|GO:0003677|GO:0005507|
Enterobacter_mori_CX01	FIG	CDS	1445754	1448252	+	ID=EM_1395;Name=Lead%2C cadmium%2C zinc and mercury transporting ATPase (EC 3.6.3.3) (EC 3.6.3.5)%3B Copper-translocating P-type ATPase (EC 3.6.3.4);Ontology_term=KEGG_ENZYME:3.6.3.3,KEGG_ENZYME:3.6.3.5,KEGG_ENZYME:3.6.3.4;K17686;GO:0030001|GO:0046872|GO:0019829|GO:0006812|GO:0016021|GO:0000166|
Enterobacter_mori_CX01	FIG	CDS	1448302	1449096	+	ID=EM_1396;Name=Uncharacterized protein YbaP;K09973
Enterobacter_mori_CX01	FIG	CDS	1449296	1449775	+	ID=EM_1397;Name=Cys-tRNA(Pro) deacylase YbaK;K03976;GO:0002161|
Enterobacter_mori_CX01	FIG	CDS	1449870	1451522	-	ID=EM_1398;Name=UDP-sugar hydrolase (EC 3.6.1.45)%3B 5'-nucleotidase (EC 3.1.3.5);Ontology_term=KEGG_ENZYME:3.6.1.45,KEGG_ENZYME:3.1.3.5;K11751;GO:0009166|GO:0000166|GO:0016787|GO:0016788|GO:0046872|
Enterobacter_mori_CX01	FIG	CDS	1451687	1452907	+	ID=EM_1399;Name=Fosmidomycin resistance protein;K08223;GO:0055085|GO:0016021|
Enterobacter_mori_CX01	FIG	CDS	1453140	1454816	+	ID=EM_1400;Name=Inner membrane protein YbaL%2C KefB/KefC family;K03455;GO:0015299|GO:0016021|GO:0006812|GO:0055085|GO:0008324|GO:0006813|
Enterobacter_mori_CX01	FIG	CDS	1455280	1456626	-	ID=EM_1401;Name=Inosine-guanosine kinase (EC 2.7.1.73);Ontology_term=KEGG_ENZYME:2.7.1.73;K00892;GO:0016773|
Enterobacter_mori_CX01	FIG	CDS	1456647	1457609	-	ID=EM_1402;Name=Ferrochelatase%2C protoheme ferro-lyase (EC 4.99.1.1);Ontology_term=KEGG_ENZYME:4.99.1.1;K01772;GO:0004325|GO:0006783|
Enterobacter_mori_CX01	FIG	CDS	1457735	1458379	-	ID=EM_1403;Name=Adenylate kinase (EC 2.7.4.3);Ontology_term=KEGG_ENZYME:2.7.4.3;K00939;GO:0004017|GO:0005524|GO:0016776|GO:0006139|GO:0019205|
Enterobacter_mori_CX01	FIG	CDS	1458597	1460471	-	ID=EM_1404;Name=Chaperone protein HtpG;K04079;GO:0005524|GO:0006950|GO:0051082|GO:0006457|
Enterobacter_mori_CX01	FIG	CDS	1460582	1461187	-	ID=EM_1405;Name=Recombination protein RecR;K06187;GO:0006310|GO:0003677|GO:0006281|
Enterobacter_mori_CX01	FIG	CDS	1461187	1461519	-	ID=EM_1406;Name=Nucleoid-associated protein YaaK;K09747
Enterobacter_mori_CX01	FIG	CDS	1461573	1463498	-	ID=EM_1407;Name=DNA polymerase III subunits gamma and tau (EC 2.7.7.7);Ontology_term=KEGG_ENZYME:2.7.7.7;K02343;GO:0003887|GO:0006260|GO:0003677|GO:0009360|GO:0005524|
Enterobacter_mori_CX01	FIG	CDS	1463587	1464138	-	ID=EM_1408;Name=Adenine phosphoribosyltransferase (EC 2.4.2.7);Ontology_term=KEGG_ENZYME:2.4.2.7;K00759;GO:0003999|GO:0006168|GO:0009116|GO:0005737|
Enterobacter_mori_CX01	FIG	CDS	1464290	1464667	-	ID=EM_1409;Name=Inner membrane protein YbaN;K09790
Enterobacter_mori_CX01	FIG	CDS	1464718	1465245	+	ID=EM_1410;Name=Primosomal replication protein N prime prime;K04067
Enterobacter_mori_CX01	FIG	CDS	1465260	1465418	+	ID=EM_1411;Name=Uncharacterized protein YbaM
Enterobacter_mori_CX01	FIG	CDS	1465470	1468817	-	ID=EM_1412;Name=Mechanosensitive channel MscK;K05802;GO:0016020|GO:0055085|
Enterobacter_mori_CX01	FIG	CDS	1468931	1469584	-	ID=EM_1413;Name=Transcriptional regulator of acrAB operon%2C AcrR;K03577;GO:0003677|
Enterobacter_mori_CX01	FIG	CDS	1469726	1470919	+	ID=EM_1414;Name=Multidrug efflux system AcrAB-TolC%2C membrane fusion component AcrA;K03585;GO:0016020|GO:0005215|GO:0055085|
Enterobacter_mori_CX01	FIG	CDS	1470942	1474088	+	ID=EM_1415;Name=Multidrug efflux system AcrAB-TolC%2C inner-membrane proton/drug antiporter AcrB (RND type);K18138;GO:0006810|GO:0005215|GO:0016020|GO:0016021|
Enterobacter_mori_CX01	FIG	CDS	1474598	1474972	+	ID=EM_1416;Name=Hha toxicity modulator TomB;K19162
Enterobacter_mori_CX01	FIG	CDS	1475000	1475218	+	ID=EM_1417;Name=Haemolysin expression modulating protein;K05839
Enterobacter_mori_CX01	FIG	CDS	1475428	1475979	+	ID=EM_1418;Name=Maltose O-acetyltransferase (EC 2.3.1.79);Ontology_term=KEGG_ENZYME:2.3.1.79;K00661;GO:0016407|GO:0016740|
Enterobacter_mori_CX01	FIG	CDS	1476097	1476564	+	ID=EM_1419;Name=Inner membrane protein YlaC
Enterobacter_mori_CX01	FIG	CDS	1476536	1477996	-	ID=EM_1420;Name=Transcriptional regulator%2C GntR family domain / Aspartate aminotransferase (EC 2.6.1.1);Ontology_term=KEGG_ENZYME:2.6.1.1;K00375;GO:0006355|GO:0030170|GO:0003700|GO:0009058|GO:0003824|
Enterobacter_mori_CX01	FIG	CDS	1478098	1478808	+	ID=EM_1421;Name=GNAT family acetyltransferase PA5433;GO:0008080|
Enterobacter_mori_CX01	FIG	CDS	1478805	1478945	-	ID=EM_1422;Name=LSU ribosomal protein L36p @ LSU ribosomal protein L36p%2C zinc-independent;K02919;GO:0005622|GO:0006412|GO:0003735|GO:0005840|
Enterobacter_mori_CX01	FIG	CDS	1478948	1479208	-	ID=EM_1423;Name=LSU ribosomal protein L31p @ LSU ribosomal protein L31p%2C zinc-independent;K02909;GO:0005622|GO:0006412|GO:0005840|GO:0003735|
Enterobacter_mori_CX01	FIG	CDS	1479440	1481005	+	ID=EM_1424;Name=c-di-GMP phosphodiesterase (EC 3.1.4.52) > PdeB;Ontology_term=KEGG_ENZYME:3.1.4.52
Enterobacter_mori_CX01	FIG	CDS	1480998	1481270	-	ID=EM_1425;Name=Transcriptional repressor RcnR;GO:0046872|GO:0003677|GO:0006355|
Enterobacter_mori_CX01	FIG	CDS	1481403	1482200	+	ID=EM_1426;Name=Nickel/cobalt efflux transporter RcnA;K08970;GO:0035444|GO:0046872|GO:0015099|GO:0016021|
Enterobacter_mori_CX01	FIG	CDS	1482237	1485329	-	ID=EM_1427;Name=beta-galactosidase (EC 3.2.1.23);Ontology_term=KEGG_ENZYME:3.2.1.23;K01190;GO:0004553|GO:0030246|GO:0004565|GO:0003824|GO:0005975|GO:0009341|GO:0016798|
Enterobacter_mori_CX01	FIG	CDS	1485433	1486503	-	ID=EM_1428;Name=Transcriptional repressor of the lac operon;GO:0003677|GO:0006355|
Enterobacter_mori_CX01	FIG	CDS	1486581	1487192	-	ID=EM_1429;Name=Integral membrane protein;K07149
Enterobacter_mori_CX01	FIG	CDS	1487280	1488701	+	ID=EM_1430;Name=Transcriptional regulator%2C GntR family domain / Aspartate aminotransferase (EC 2.6.1.1);Ontology_term=KEGG_ENZYME:2.6.1.1;GO:0030170|GO:0006355|GO:0003824|GO:0009058|GO:0003700|
Enterobacter_mori_CX01	FIG	CDS	1488771	1488986	-	ID=EM_1431;Name=hypothetical protein
Enterobacter_mori_CX01	FIG	CDS	1488983	1489234	-	ID=EM_1432;Name=hypothetical protein;GO:0006355|
Enterobacter_mori_CX01	FIG	CDS	1489768	1490079	+	ID=EM_1433;Name=DNA base-flipping protein;K07443;GO:0006281|GO:0003824|
Enterobacter_mori_CX01	FIG	CDS	1490113	1490640	-	ID=EM_1434;Name=Uncharacterized lipoprotein YbaY;K09914
Enterobacter_mori_CX01	FIG	CDS	1490844	1491704	+	ID=EM_1435;Name=Acyl-CoA thioesterase II (EC 3.1.2.-);Ontology_term=KEGG_ENZYME:3.1.2.-;K10805;GO:0006637|GO:0047617|
Enterobacter_mori_CX01	FIG	CDS	1491882	1493168	-	ID=EM_1436;Name=Ammonium transporter;K03320;GO:0016020|GO:0008519|GO:0015696|GO:0072488|
Enterobacter_mori_CX01	FIG	CDS	1493204	1493542	-	ID=EM_1437;Name=Nitrogen regulatory protein P-II%2C GlnK;K04752;GO:0006808|GO:0030234|
Enterobacter_mori_CX01	FIG	CDS	1493765	1495546	-	ID=EM_1438;Name=Efflux ABC transporter%2C permease/ATP-binding protein MdlB;K18890;GO:0042626|GO:0016887|GO:0006810|GO:0005524|GO:0055085|GO:0016021|
Enterobacter_mori_CX01	FIG	CDS	1495539	1497293	-	ID=EM_1439;Name=Efflux ABC transporter%2C permease/ATP-binding protein MdlA;K18889;GO:0006810|GO:0016021|GO:0042626|GO:0005524|GO:0016887|GO:0055085|
Enterobacter_mori_CX01	FIG	CDS	1497324	1497782	-	ID=EM_1440;Name=Uncharacterized transcriptional regulator YbaO%2C AsnC family;K05800;GO:0005622|GO:0003700|GO:0006355|GO:0043565|
Enterobacter_mori_CX01	FIG	CDS	1497898	1498944	+	ID=EM_1441;Name=Pyridoxal-5'-phosphate-dependent enzyme beta superfamily (fold type II);K01738
Enterobacter_mori_CX01	FIG	CDS	1498985	1499803	-	ID=EM_1442;Name=HMP-PP hydrolase (pyridoxal phosphatase) Cof%2C detected in genetic screen for thiamin metabolic genes;K11938;GO:0016818|GO:0016787|
Enterobacter_mori_CX01	FIG	CDS	1499906	1501606	+	ID=EM_1443;Name=Uncharacterized substrate-biding protein YbaE
Enterobacter_mori_CX01	FIG	CDS	1501673	1502368	+	ID=EM_1444;Name=7-cyano-7-deazaguanine synthase (EC 6.3.4.20);Ontology_term=KEGG_ENZYME:6.3.4.20;K06920
Enterobacter_mori_CX01	FIG	CDS	1502430	1502828	-	ID=EM_1445;Name=4-hydroxybenzoyl-CoA thioesterase family active site;K12500;GO:0016787|
Enterobacter_mori_CX01	FIG	CDS	1502928	1503308	-	ID=EM_1446;Name=hypothetical protein;K02237;GO:0006281|GO:0003677|
Enterobacter_mori_CX01	FIG	CDS	1503457	1505328	-	ID=EM_1447;Name=Peptidyl-prolyl cis-trans isomerase PpiD (EC 5.2.1.8);Ontology_term=KEGG_ENZYME:5.2.1.8;K03770;GO:0016853|
Enterobacter_mori_CX01	FIG	CDS	1505541	1505813	-	ID=EM_1448;Name=DNA-binding protein HU-beta;K03530;GO:0003677|
Enterobacter_mori_CX01	FIG	CDS	1506025	1508379	-	ID=EM_1449;Name=ATP-dependent protease La (EC 3.4.21.53) Type I;Ontology_term=KEGG_ENZYME:3.4.21.53;K01338;GO:0043565|GO:0006508|GO:0004252|GO:0004176|GO:0005524|
Enterobacter_mori_CX01	FIG	CDS	1508563	1509837	-	ID=EM_1450;Name=ATP-dependent Clp protease ATP-binding subunit ClpX;K03544;GO:0046983|GO:0005524|GO:0051082|GO:0008270|GO:0006457|
Enterobacter_mori_CX01	FIG	CDS	1509964	1510587	-	ID=EM_1451;Name=ATP-dependent Clp protease proteolytic subunit (EC 3.4.21.92);Ontology_term=KEGG_ENZYME:3.4.21.92;K01358;GO:0004252|GO:0006508|
Enterobacter_mori_CX01	FIG	CDS	1510847	1512145	-	ID=EM_1452;Name=Cell division trigger factor (EC 5.2.1.8);Ontology_term=KEGG_ENZYME:5.2.1.8;K03545;GO:0006457|GO:0015031|
Enterobacter_mori_CX01	FIG	CDS	1512476	1512790	-	ID=EM_1453;Name=Cell division protein BolA;K05527
Enterobacter_mori_CX01	FIG	CDS	1513099	1513677	+	ID=EM_1454;Name=Hypothetical lipoprotein YajG precursor;K07286
Enterobacter_mori_CX01	FIG	CDS	1513724	1515199	+	ID=EM_1455;Name=AmpG permease;K08218;GO:0016021|GO:0055085|GO:0016020|
Enterobacter_mori_CX01	FIG	CDS	1515677	1516624	+	ID=EM_1456;Name=Cytochrome O ubiquinol oxidase subunit II (EC 1.10.3.-);Ontology_term=KEGG_ENZYME:1.10.3.-;K02297;GO:0022900|GO:0004129|GO:0016682|GO:0055114|GO:0008827|GO:0016020|GO:0005507|GO:0016021|
Enterobacter_mori_CX01	FIG	CDS	1516641	1518632	+	ID=EM_1457;Name=Cytochrome O ubiquinol oxidase subunit I (EC 1.10.3.-);Ontology_term=KEGG_ENZYME:1.10.3.-;K02298;GO:0016021|GO:0009060|GO:0004129|GO:0009055|GO:0055114|GO:0020037|GO:0005506|GO:0016682|
Enterobacter_mori_CX01	FIG	CDS	1518622	1519239	+	ID=EM_1458;Name=Cytochrome O ubiquinol oxidase subunit III (EC 1.10.3.-);Ontology_term=KEGG_ENZYME:1.10.3.-;K02299;GO:0022904|GO:0016020|GO:0015002|GO:0004129|GO:0005886|GO:0008827|GO:0019646|
Enterobacter_mori_CX01	FIG	CDS	1519239	1519565	+	ID=EM_1459;Name=Cytochrome O ubiquinol oxidase subunit IV (EC 1.10.3.-);Ontology_term=KEGG_ENZYME:1.10.3.-;K02300;GO:0008827|GO:0015990|GO:0016021|
Enterobacter_mori_CX01	FIG	CDS	1519577	1520464	+	ID=EM_1460;Name=Heme O synthase%2C protoheme IX farnesyltransferase (EC 2.5.1.-) COX10-CtaB;Ontology_term=KEGG_ENZYME:2.5.1.-;K02257;GO:0008495|GO:0016021|GO:0048034|GO:0016765|
Enterobacter_mori_CX01	FIG	CDS	1520678	1522039	+	ID=EM_1461;Name=Inner membrane transport protein YajR;GO:0055085|GO:0016021|
Enterobacter_mori_CX01	FIG	CDS	1522072	1522563	-	ID=EM_1462;Name=UPF0234 protein Yitk;K09767
Enterobacter_mori_CX01	FIG	CDS	1522689	1523600	+	ID=EM_1463;Name=2-dehydropantoate 2-reductase (EC 1.1.1.169);Ontology_term=KEGG_ENZYME:1.1.1.169;K00077;GO:0016491|GO:0005737|GO:0050661|GO:0008677|GO:0055114|GO:0015940|
Enterobacter_mori_CX01	FIG	CDS	1523563	1524153	+	ID=EM_1464;Name=DJ-1/YajL/PfpI superfamily%2C includes chaperone protein YajL (former ThiJ)%2C parkinsonism-associated protein DJ-1%2C peptidases PfpI%2C Hsp31;K03152
Enterobacter_mori_CX01	FIG	CDS	1524271	1525719	-	ID=EM_1465;Name=tRNA 4-thiouridine synthase (EC 2.8.1.4) / Rhodanese-like domain required for thiamine synthesis;Ontology_term=KEGG_ENZYME:2.8.1.4;K03151;GO:0003723|GO:0034227|GO:0016783|GO:0005737|GO:0052837|GO:0004810|
Enterobacter_mori_CX01	FIG	CDS	1525759	1525884	+	ID=EM_1466;Name=hypothetical protein
Enterobacter_mori_CX01	FIG	CDS	1525898	1526140	+	ID=EM_1467;Name=Exodeoxyribonuclease VII small subunit (EC 3.1.11.6);Ontology_term=KEGG_ENZYME:3.1.11.6;K03602;GO:0006308|GO:0008855|GO:0009318|
Enterobacter_mori_CX01	FIG	CDS	1526141	1527040	+	ID=EM_1468;Name=(2E%2C6E)-farnesyl diphosphate synthase (EC 2.5.1.10) @ Dimethylallyltransferase (EC 2.5.1.1);Ontology_term=KEGG_ENZYME:2.5.1.10,KEGG_ENZYME:2.5.1.1;K00795;GO:0008299|
Enterobacter_mori_CX01	FIG	CDS	1527065	1528927	+	ID=EM_1469;Name=1-deoxy-D-xylulose 5-phosphate synthase (EC 2.2.1.7);Ontology_term=KEGG_ENZYME:2.2.1.7;K01662;GO:0003824|GO:0008152|GO:0016114|GO:0008661|
Enterobacter_mori_CX01	FIG	CDS	1528991	1529965	+	ID=EM_1470;Name=NADPH dependent aldo-keto reductase > YajO;K23107;GO:0055114|GO:0016491|
Enterobacter_mori_CX01	FIG	CDS	1530069	1531040	-	ID=EM_1471;Name=Thiamine-monophosphate kinase (EC 2.7.4.16);Ontology_term=KEGG_ENZYME:2.7.4.16;K00946;GO:0009228|GO:0009030|
Enterobacter_mori_CX01	FIG	CDS	1531118	1531537	-	ID=EM_1472;Name=Transcription termination protein NusB;K03625;GO:0006355|GO:0006353|GO:0003723|
Enterobacter_mori_CX01	FIG	CDS	1531558	1532028	-	ID=EM_1473;Name=6%2C7-dimethyl-8-ribityllumazine synthase (EC 2.5.1.78);Ontology_term=KEGG_ENZYME:2.5.1.78;K00794;GO:0000906|GO:0009231|GO:0009349|
Enterobacter_mori_CX01	FIG	CDS	1532116	1533219	-	ID=EM_1474;Name=Diaminohydroxyphosphoribosylaminopyrimidine deaminase (EC 3.5.4.26) / 5-amino-6-(5-phosphoribosylamino)uracil reductase (EC 1.1.1.193);Ontology_term=KEGG_ENZYME:3.5.4.26,KEGG_ENZYME:1.1.1.193;K11752;GO:0008703|GO:0009231|GO:0003824|GO:0016787|GO:0008835|GO:0008270|GO:0055114|GO:0050661|
Enterobacter_mori_CX01	FIG	CDS	1533224	1533673	-	ID=EM_1475;Name=Ribonucleotide reductase transcriptional regulator NrdR;K07738;GO:0008270|GO:0045892|
Enterobacter_mori_CX01	FIG	CDS	1533826	1534365	+	ID=EM_1476;Name=Hypothetical lipoprotein yajI
Enterobacter_mori_CX01	FIG	CDS	1534628	1535518	+	ID=EM_1477;Name=Nucleoside-specific channel-forming protein Tsx precursor;K05517;GO:0005337|GO:0009279|
Enterobacter_mori_CX01	FIG	CDS	1535637	1536317	-	ID=EM_1478;Name=Transcriptional regulator%2C DeoR family;GO:0006355|GO:0003700|GO:0005622|
Enterobacter_mori_CX01	FIG	CDS	1536332	1536697	-	ID=EM_1479;Name=Glyoxalase family protein;K06996
Enterobacter_mori_CX01	FIG	CDS	1536839	1537810	-	ID=EM_1480;Name=Protein translocase subunit SecF;K03074;GO:0006886|GO:0015450|
Enterobacter_mori_CX01	FIG	CDS	1537821	1539668	-	ID=EM_1481;Name=Protein translocase subunit SecD;K03072;GO:0015450|GO:0006886|
Enterobacter_mori_CX01	FIG	CDS	1539696	1540028	-	ID=EM_1482;Name=Protein translocase subunit YajC;K03210
Enterobacter_mori_CX01	FIG	CDS	1540051	1541178	-	ID=EM_1483;Name=Queuine tRNA-ribosyltransferase (EC 2.4.2.29);Ontology_term=KEGG_ENZYME:2.4.2.29;K00773;GO:0101030|GO:0016763|GO:0006400|GO:0008479|
Enterobacter_mori_CX01	FIG	CDS	1541234	1542304	-	ID=EM_1484;Name=S-adenosylmethionine:tRNA ribosyltransferase-isomerase (EC 2.4.99.17);Ontology_term=KEGG_ENZYME:2.4.99.17;K07568;GO:0008616|GO:0016853|GO:0016740|
Enterobacter_mori_CX01	FIG	CDS	1542397	1542978	+	ID=EM_1485;Name=Acyl carrier protein phosphodiesterase (EC 3.1.4.14);Ontology_term=KEGG_ENZYME:3.1.4.14;K08682;GO:0006633|GO:0008770|
Enterobacter_mori_CX01	FIG	CDS	1543226	1543828	+	ID=EM_1486;Name=Alkyl hydroperoxide reductase subunit C-like protein;K03386;GO:0016209|GO:0051920|GO:0016491|GO:0045454|GO:0055114|
Enterobacter_mori_CX01	FIG	CDS	1543872	1545257	-	ID=EM_1487;Name=Probable transmembrane protein
Enterobacter_mori_CX01	FIG	CDS	1545254	1547869	-	ID=EM_1488;Name=hypothetical protein
Enterobacter_mori_CX01	FIG	CDS	1547958	1549775	-	ID=EM_1489;Name=Maltodextrin glucosidase (EC 3.2.1.20);Ontology_term=KEGG_ENZYME:3.2.1.20;K01187;GO:0004553|GO:0003824|GO:0004558|GO:0005737|GO:0005975|
Enterobacter_mori_CX01	FIG	CDS	1549940	1551313	-	ID=EM_1490;Name=Proline-specific permease proY;K11736;GO:0003333|GO:0015171|GO:0006810|GO:0016021|GO:0006865|GO:0055085|GO:0016020|
Enterobacter_mori_CX01	FIG	CDS	1551395	1552714	-	ID=EM_1491;Name=Branched-chain amino acid transport system carrier protein;K03311;GO:0015658|GO:0015803|GO:0016021|
Enterobacter_mori_CX01	FIG	CDS	1553124	1554419	-	ID=EM_1492;Name=Phosphate regulon sensor protein PhoR (SphS) (EC 2.7.13.3);Ontology_term=KEGG_ENZYME:2.7.13.3;K07636;GO:0016772|GO:0006355|GO:0000155|GO:0004673|GO:0016021|GO:0007165|GO:0000160|GO:0016310|
Enterobacter_mori_CX01	FIG	CDS	1554441	1555130	-	ID=EM_1493;Name=Phosphate regulon transcriptional regulatory protein PhoB (SphR);K07657;GO:0006817|GO:0003677|GO:0000160|GO:0000156|GO:0006355|
Enterobacter_mori_CX01	FIG	CDS	1555318	1556523	+	ID=EM_1494;Name=Exonuclease SbcD;K03547;GO:0016787|GO:0006259|GO:0004519|GO:0008408|
Enterobacter_mori_CX01	FIG	CDS	1556520	1559651	+	ID=EM_1495;Name=Exonuclease SbcC;K03546
Enterobacter_mori_CX01	FIG	CDS	1559749	1560654	-	ID=EM_1496;Name=Cryptic sugar kinase Mak;K00847
Enterobacter_mori_CX01	FIG	CDS	1560778	1561692	+	ID=EM_1497;Name=DNA recombination-dependent growth factor RdgC;K03554;GO:0006310|
Enterobacter_mori_CX01	FIG	CDS	1561741	1562028	-	ID=EM_1498;Name=Cytoplasmic protein YaiE;K09913
Enterobacter_mori_CX01	FIG	CDS	1562100	1562777	-	ID=EM_1499;Name=AroM protein;K14591
Enterobacter_mori_CX01	FIG	CDS	1563015	1563206	-	ID=EM_1500;Name=Protein YaiA
Enterobacter_mori_CX01	FIG	CDS	1563251	1563775	-	ID=EM_1501;Name=Shikimate kinase III (EC 2.7.1.71);Ontology_term=KEGG_ENZYME:2.7.1.71;K00891
Enterobacter_mori_CX01	FIG	CDS	1563921	1564379	-	ID=EM_1502;Name=Protein YaiI;K09768
Enterobacter_mori_CX01	FIG	CDS	1564485	1565294	+	ID=EM_1503;Name=Pyrroline-5-carboxylate reductase (EC 1.5.1.2);Ontology_term=KEGG_ENZYME:1.5.1.2;K00286;GO:0004735|GO:0006561|GO:0055114|
Enterobacter_mori_CX01	FIG	CDS	1565311	1566414	-	ID=EM_1504;Name=Diguanylate cyclase (EC 2.7.7.65) > DgcC;Ontology_term=KEGG_ENZYME:2.7.7.65;K18968
Enterobacter_mori_CX01	FIG	CDS	1566517	1566837	-	ID=EM_1505;Name=Phosphate starvation-inducible protein PsiF
Enterobacter_mori_CX01	FIG	CDS	1566930	1568345	-	ID=EM_1506;Name=Alkaline phosphatase (EC 3.1.3.1);Ontology_term=KEGG_ENZYME:3.1.3.1;K01077;GO:0016791|GO:0008152|GO:0003824|
Enterobacter_mori_CX01	FIG	CDS	1568445	1568705	-	ID=EM_1507;Name=Cytoplasmic protein YaiB;GO:0005737|
Enterobacter_mori_CX01	FIG	CDS	1568912	1570126	-	ID=EM_1508;Name=Uncharacterized MFS-type transporter;K08161;GO:0055085|GO:0005215|GO:0022857|GO:0016021|
Enterobacter_mori_CX01	FIG	CDS	1570296	1570979	-	ID=EM_1509;Name=RNA binding S1 domain protein
Enterobacter_mori_CX01	FIG	CDS	1571082	1572182	+	ID=EM_1510;Name=D-alanine--D-alanine ligase (EC 6.3.2.4);Ontology_term=KEGG_ENZYME:6.3.2.4;K01921;GO:0005524|GO:0046872|GO:0003824|GO:0008716|GO:0005737|
Enterobacter_mori_CX01	FIG	CDS	1572179	1572415	-	ID=EM_1511;Name=Uncharacterized protein YaiZ
Enterobacter_mori_CX01	FIG	CDS	1572664	1572966	+	ID=EM_1512;Name=Inner membrane protein YaiY;GO:0016021|
Enterobacter_mori_CX01	FIG	CDS	1572963	1574060	-	ID=EM_1513;Name=Uncharacterized outer membrane protein YaiW
Enterobacter_mori_CX01	FIG	CDS	1574075	1575295	-	ID=EM_1514;Name=SbmA protein;K17938;GO:0042626|GO:0005215|GO:0055085|GO:0005524|GO:0006810|GO:0016021|
Enterobacter_mori_CX01	FIG	CDS	1575410	1575943	-	ID=EM_1515;Name=Isochorismatase (EC 3.3.2.1);Ontology_term=KEGG_ENZYME:3.3.2.1;GO:0008152|GO:0003824|
Enterobacter_mori_CX01	FIG	CDS	1576148	1577308	+	ID=EM_1516;Name=D-alanyl-D-alanine-carboxypeptidase/endopeptidase AmpH;K18988
Enterobacter_mori_CX01	FIG	CDS	1577310	1577939	-	ID=EM_1517;Name=hypothetical protein
Enterobacter_mori_CX01	FIG	CDS	1578032	1580806	-	ID=EM_1518;Name=Uncharacterized protein YaiT;GO:0007155|GO:0019867|
Enterobacter_mori_CX01	FIG	CDS	1581260	1582234	+	ID=EM_1519;Name=Porphobilinogen synthase (EC 4.2.1.24);Ontology_term=KEGG_ENZYME:4.2.1.24;K01698;GO:0033014|GO:0004655|GO:0003824|GO:0046872|
Enterobacter_mori_CX01	FIG	CDS	1582307	1584007	+	ID=EM_1520;Name=Putative hemolysin;GO:0008152|GO:0016746|
Enterobacter_mori_CX01	FIG	CDS	1584113	1584961	-	ID=EM_1521;Name=Alpha-ketoglutarate-dependent taurine dioxygenase (EC 1.14.11.17);Ontology_term=KEGG_ENZYME:1.14.11.17;K03119;GO:0016491|GO:0055114|
Enterobacter_mori_CX01	FIG	CDS	1584958	1585785	-	ID=EM_1522;Name=Taurine transport system permease protein TauC;K15552;GO:0016020|GO:0006810|
Enterobacter_mori_CX01	FIG	CDS	1585782	1586549	-	ID=EM_1523;Name=Taurine transport ATP-binding protein TauB;K10831;GO:0016887|GO:0015734|GO:0005524|GO:0015411|GO:0016020|
Enterobacter_mori_CX01	FIG	CDS	1586560	1587522	-	ID=EM_1524;Name=Taurine-binding periplasmic protein TauA;K15551;GO:0042597|GO:0005215|GO:0015734|GO:0006810|
Enterobacter_mori_CX01	FIG	CDS	1587763	1588392	+	ID=EM_1525;Name=Transcriptional regulatory protein UhpA;GO:0000160|GO:0003677|GO:0006355|
Enterobacter_mori_CX01	FIG	CDS	1588392	1589933	+	ID=EM_1526;Name=Sensor histidine protein kinase UhpB%2C glucose-6-phosphate specific (EC 2.7.13.3);Ontology_term=KEGG_ENZYME:2.7.13.3;K07683;GO:0046983|GO:0016021|GO:0000155|GO:0000160|
Enterobacter_mori_CX01	FIG	CDS	1590019	1591320	+	ID=EM_1527;Name=Hexose phosphate uptake regulatory protein UhpC;K13783;GO:0016021|GO:0006810|GO:0005215|GO:0055085|
Enterobacter_mori_CX01	FIG	CDS	1591334	1592365	+	ID=EM_1528;Name=ABC transporter%2C substrate-binding protein (cluster 1%2C maltose/g3p/polyamine/iron);K02012
Enterobacter_mori_CX01	FIG	CDS	1592431	1594509	+	ID=EM_1529;Name=Ferric iron ABC transporter%2C permease protein;K02011;GO:0016020|GO:0006810|
Enterobacter_mori_CX01	FIG	CDS	1594514	1595560	+	ID=EM_1530;Name=ABC transporter%2C ATP-binding protein (cluster 1%2C maltose/g3p/polyamine/iron)%3B ABC transporter%2C ATP-binding protein (cluster 10%2C nitrate/sulfonate/bicarbonate);K02010;GO:0005215|GO:0005524|GO:0016887|GO:0016820|GO:0015408|GO:0016020|GO:0015682|GO:0043190|GO:0006810|
Enterobacter_mori_CX01	FIG	CDS	1595601	1596533	-	ID=EM_1531;Name=Homocysteine S-methyltransferase (EC 2.1.1.10);Ontology_term=KEGG_ENZYME:2.1.1.10;K00547;GO:0047150|GO:0009086|GO:0008270|GO:0005737|
Enterobacter_mori_CX01	FIG	CDS	1596520	1597920	-	ID=EM_1532;Name=S-methylmethionine permease;K16235;GO:0016020|GO:0055085|GO:0003333|GO:0006865|GO:0016021|GO:0015171|GO:0006810|
Enterobacter_mori_CX01	FIG	CDS	1598284	1599393	+	ID=EM_1533;Name=Uncharacterized UPF0118 membrane protein
Enterobacter_mori_CX01	FIG	CDS	1599506	1601290	+	ID=EM_1534;Name=Sensor histidine kinase;GO:0004871|GO:0007165|GO:0016021|
Enterobacter_mori_CX01	FIG	CDS	1601313	1601822	-	ID=EM_1535;Name=hypothetical protein
Enterobacter_mori_CX01	FIG	CDS	1601841	1602476	+	ID=EM_1536;Name=hypothetical protein
Enterobacter_mori_CX01	FIG	CDS	1602823	1603317	+	ID=EM_1537;Name=hypothetical protein;GO:0042128|
Enterobacter_mori_CX01	FIG	CDS	1603335	1605266	+	ID=EM_1538;Name=diguanylate cyclase/phosphodiesterase (GGDEF & EAL domains) with PAS/PAC sensor(s)
Enterobacter_mori_CX01	FIG	CDS	1605322	1605999	+	ID=EM_1539;Name=Chloramphenicol acetyltransferase (EC 2.3.1.28);Ontology_term=KEGG_ENZYME:2.3.1.28;K19271;GO:0008811|
Enterobacter_mori_CX01	FIG	CDS	1606047	1606253	-	ID=EM_1540;Name=Transposase InsO for insertion sequence element IS911;K07497;GO:0003676|GO:0015074|
Enterobacter_mori_CX01	FIG	CDS	1606697	1607503	+	ID=EM_1541;Name=putative membrane protein
Enterobacter_mori_CX01	FIG	CDS	1607500	1607814	-	ID=EM_1542;Name=hypothetical protein
Enterobacter_mori_CX01	FIG	CDS	1608340	1608807	-	ID=EM_1543;Name=hypothetical protein
Enterobacter_mori_CX01	FIG	CDS	1608845	1609240	-	ID=EM_1544;Name=Putative VGR-related protein
Enterobacter_mori_CX01	FIG	CDS	1609742	1610995	-	ID=EM_1545;Name=Gamma-glutamyl phosphate reductase (EC 1.2.1.41);Ontology_term=KEGG_ENZYME:1.2.1.41;K00147;GO:0016491|GO:0050661|GO:0004350|GO:0006561|GO:0055114|GO:0008152|
Enterobacter_mori_CX01	FIG	CDS	1611007	1612110	-	ID=EM_1546;Name=Glutamate 5-kinase (EC 2.7.2.11) / RNA-binding C-terminal domain PUA;Ontology_term=KEGG_ENZYME:2.7.2.11;K00931;GO:0005737|GO:0004349|GO:0003723|GO:0006561|
Enterobacter_mori_CX01	FIG	CDS	1612415	1613467	+	ID=EM_1547;Name=Outer membrane porin PhoE;K11929;GO:0016020|GO:0015288|GO:0006810|
Enterobacter_mori_CX01	FIG	CDS	1613567	1613968	-	ID=EM_1548;Name=Curlin genes transcriptional activator;K11926;GO:0045893|GO:0005737|
Enterobacter_mori_CX01	FIG	CDS	1614026	1615270	-	ID=EM_1549;Name=Fermentation/respiration switch protein;K11750
Enterobacter_mori_CX01	FIG	CDS	1615375	1615833	-	ID=EM_1550;Name=Xanthine-guanine phosphoribosyltransferase (EC 2.4.2.22);Ontology_term=KEGG_ENZYME:2.4.2.22;K00769;GO:0000310|GO:0009116|
Enterobacter_mori_CX01	FIG	CDS	1616094	1617551	+	ID=EM_1551;Name=Cytosol nonspecific dipeptidase (EC 3.4.13.18);Ontology_term=KEGG_ENZYME:3.4.13.18;K01270;GO:0008152|GO:0016787|GO:0006508|
Enterobacter_mori_CX01	FIG	CDS	1617627	1618685	-	ID=EM_1552;Name=DNA polymerase IV (EC 2.7.7.7);Ontology_term=KEGG_ENZYME:2.7.7.7;K02346;GO:0003684|GO:0006281|GO:0003887|
Enterobacter_mori_CX01	FIG	CDS	1618794	1618994	-	ID=EM_1553;Name=Probable exported or periplasmic protein in ApbE locus;K05952
Enterobacter_mori_CX01	FIG	CDS	1618997	1620220	-	ID=EM_1554;Name=Na(+)-translocating NADH-quinone reductase subunit F (EC 1.6.5.8);Ontology_term=KEGG_ENZYME:1.6.5.8;K00351;GO:0051537|GO:0009055|GO:0051536|GO:0055114|GO:0006814|GO:0016655|GO:0016491|GO:0016021|
Enterobacter_mori_CX01	FIG	CDS	1620231	1620827	-	ID=EM_1555;Name=Na(+)-translocating NADH-quinone reductase subunit E (EC 1.6.5.8);Ontology_term=KEGG_ENZYME:1.6.5.8;K00350;GO:0016021|GO:0016020|GO:0055114|GO:0009276|GO:0016655|GO:0022904|
Enterobacter_mori_CX01	FIG	CDS	1620834	1621472	-	ID=EM_1556;Name=Na(+)-translocating NADH-quinone reductase subunit D (EC 1.6.5.8);Ontology_term=KEGG_ENZYME:1.6.5.8;K00349;GO:0055114|GO:0016655|GO:0016020|
Enterobacter_mori_CX01	FIG	CDS	1621465	1622259	-	ID=EM_1557;Name=Na(+)-translocating NADH-quinone reductase subunit C (EC 1.6.5.8);Ontology_term=KEGG_ENZYME:1.6.5.8;K00348;GO:0016655|GO:0010181|GO:0009276|GO:0016021|GO:0055114|GO:0006814|GO:0016020|
Enterobacter_mori_CX01	FIG	CDS	1622252	1623487	-	ID=EM_1558;Name=Na(+)-translocating NADH-quinone reductase subunit B (EC 1.6.5.8);Ontology_term=KEGG_ENZYME:1.6.5.8;K00347;GO:0003824|GO:0055114|GO:0016655|GO:0009276|GO:0022904|GO:0008152|GO:0016021|GO:0016020|GO:0010181|GO:0006810|
Enterobacter_mori_CX01	FIG	CDS	1623490	1624833	-	ID=EM_1559;Name=Na(+)-translocating NADH-quinone reductase subunit A (EC 1.6.5.8);Ontology_term=KEGG_ENZYME:1.6.5.8;K00346;GO:0006814|GO:0055114|GO:0016655|
Enterobacter_mori_CX01	FIG	CDS	1625133	1625873	+	ID=EM_1560;Name=Putative L%2CD-transpeptidase YafK;GO:0016740|
Enterobacter_mori_CX01	FIG	CDS	1625844	1626611	-	ID=EM_1561;Name=Putative glutamine amidotransferase YafJ
Enterobacter_mori_CX01	FIG	CDS	1626762	1627340	-	ID=EM_1562;Name=D-sedoheptulose 7-phosphate isomerase (EC 5.3.1.28);Ontology_term=KEGG_ENZYME:5.3.1.28;K03271;GO:1901135|GO:0008968|GO:0097367|GO:0005737|
Enterobacter_mori_CX01	FIG	CDS	1627580	1630024	+	ID=EM_1563;Name=Acyl-coenzyme A dehydrogenase FadE;K06445;GO:0050660|GO:0008152|GO:0055114|GO:0016627|GO:0003995|GO:0033539|
Enterobacter_mori_CX01	FIG	CDS	1630133	1630903	+	ID=EM_1564;Name=Aliphatic amidase AmiE (EC 3.5.1.4);Ontology_term=KEGG_ENZYME:3.5.1.4;K13566;GO:0016810|GO:0006807|
Enterobacter_mori_CX01	FIG	CDS	1631394	1632995	-	ID=EM_1565;Name=Gamma-glutamyltranspeptidase (EC 2.3.2.2) @ Glutathione hydrolase (EC 3.4.19.13);Ontology_term=KEGG_ENZYME:2.3.2.2,KEGG_ENZYME:3.4.19.13;K00681;GO:0036374|GO:0006751|
Enterobacter_mori_CX01	FIG	CDS	1633005	1633880	-	ID=EM_1566;Name=ABC transporter%2C permease protein 2 (cluster 5%2C nickel/peptides/opines);GO:0016020|GO:0006810|
Enterobacter_mori_CX01	FIG	CDS	1633883	1634824	-	ID=EM_1567;Name=ABC transporter%2C permease protein 1 (cluster 5%2C nickel/peptides/opines);K02033;GO:0006810|GO:0016020|
Enterobacter_mori_CX01	FIG	CDS	1634843	1636357	-	ID=EM_1568;Name=ABC transporter%2C substrate-binding protein (cluster 5%2C nickel/peptides/opines);K02035;GO:0055085|GO:0043190|
Enterobacter_mori_CX01	FIG	CDS	1636360	1637442	-	ID=EM_1569;Name=ABC transporter%2C ATP-binding protein (cluster 5%2C nickel/peptides/opines);K02032;GO:0005524|GO:0000166|GO:0016887|GO:0015833|
Enterobacter_mori_CX01	FIG	CDS	1637439	1638452	-	ID=EM_1570;Name=ABC transporter%2C ATP-binding protein (cluster 5%2C nickel/peptides/opines);K02031;GO:0005524|GO:0015833|GO:0000166|GO:0016887|
Enterobacter_mori_CX01	FIG	CDS	1638449	1639168	-	ID=EM_1571;Name=Transcriptional regulator%2C GntR family;GO:0006355|GO:0003700|
Enterobacter_mori_CX01	FIG	CDS	1640053	1640715	+	ID=EM_1572;Name=FIGfam014588: Predicted regulator of CFA/I fimbriae;GO:0003677|GO:0006355|
Enterobacter_mori_CX01	FIG	CDS	1640901	1641536	+	ID=EM_1573;Name=FIGfam014588: Predicted regulator of CFA/I fimbriae
Enterobacter_mori_CX01	FIG	CDS	1641788	1644037	+	ID=EM_1574;Name=Type I secretion system ATPase%2C LssB family LapB;K11004;GO:0005524|GO:0006810|GO:0006508|GO:0016021|GO:0008233|GO:0042626|GO:0016887|GO:0055085|
Enterobacter_mori_CX01	FIG	CDS	1644034	1645383	+	ID=EM_1575;Name=Type I secretion membrane fusion protein%2C HlyD family @ Type I secretion system%2C membrane fusion protein LapC;K12542;GO:0015031|GO:0009306|GO:0016020|GO:0008565|GO:0016021|
Enterobacter_mori_CX01	FIG	CDS	1645388	1647136	+	ID=EM_1576;Name=hypothetical protein;GO:0006810|GO:0005215|
Enterobacter_mori_CX01	FIG	CDS	1647209	1648210	-	ID=EM_1577;Name=hypothetical protein
Enterobacter_mori_CX01	FIG	CDS	1648221	1649153	-	ID=EM_1578;Name=Malonyl CoA-acyl carrier protein transacylase (EC 2.3.1.39);Ontology_term=KEGG_ENZYME:2.3.1.39;GO:0003824|GO:0008152|
Enterobacter_mori_CX01	FIG	CDS	1649164	1650552	-	ID=EM_1579;Name=hypothetical protein
Enterobacter_mori_CX01	FIG	CDS	1650549	1651337	-	ID=EM_1580;Name=hypothetical protein
Enterobacter_mori_CX01	FIG	CDS	1651347	1652657	-	ID=EM_1581;Name=LolE-like permease protein;GO:0016020|
Enterobacter_mori_CX01	FIG	CDS	1652658	1653305	-	ID=EM_1582;Name=FIG00639645: hypothetical protein
Enterobacter_mori_CX01	FIG	CDS	1653289	1653996	-	ID=EM_1583;Name=ABC-type antimicrobial peptide transport system%2C ATPase component;K02003;GO:0005524|GO:0016887|
Enterobacter_mori_CX01	FIG	CDS	1654007	1654957	-	ID=EM_1584;Name=hypothetical protein
Enterobacter_mori_CX01	FIG	CDS	1654976	1656193	-	ID=EM_1585;Name=3-oxoacyl-[acyl-carrier-protein] synthase%2C KASII (EC 2.3.1.179);Ontology_term=KEGG_ENZYME:2.3.1.179;GO:0003824|GO:0008152|
Enterobacter_mori_CX01	FIG	CDS	1656198	1658756	-	ID=EM_1586;Name=3-oxoacyl-[acyl-carrier-protein] synthase%2C KASII (EC 2.3.1.179);Ontology_term=KEGG_ENZYME:2.3.1.179;GO:0003824|GO:0008152|
Enterobacter_mori_CX01	FIG	CDS	1658856	1660016	-	ID=EM_1587;Name=putative aminomethyltransferase
Enterobacter_mori_CX01	FIG	CDS	1660046	1660327	-	ID=EM_1588;Name=Acyl carrier protein
Enterobacter_mori_CX01	FIG	CDS	1660349	1660897	-	ID=EM_1589;Name=FIG00946785: hypothetical protein
Enterobacter_mori_CX01	FIG	CDS	1660901	1661656	-	ID=EM_1590;Name=3-oxoacyl-[acyl-carrier protein] reductase (EC 1.1.1.100);Ontology_term=KEGG_ENZYME:1.1.1.100;K00059;GO:0016491|
Enterobacter_mori_CX01	FIG	CDS	1661677	1662045	-	ID=EM_1591;Name=Holo-[acyl-carrier-protein] synthase (EC 2.7.8.7);Ontology_term=KEGG_ENZYME:2.7.8.7;K00997;GO:0006633|GO:0008897|GO:0000287|
Enterobacter_mori_CX01	FIG	CDS	1662063	1663682	-	ID=EM_1592;Name=Channel-forming transporter/cytolysins activator of TpsB family;GO:0015031|
Enterobacter_mori_CX01	FIG	CDS	1663772	1667644	-	ID=EM_1593;Name=Putative haemolysin/cytolysin secreted via TPS pathway
Enterobacter_mori_CX01	FIG	CDS	1667928	1670075	-	ID=EM_1594;Name=Tyrosine-protein kinase (EC 2.7.10.2);Ontology_term=KEGG_ENZYME:2.7.10.2;GO:0016020|GO:0009103|GO:0045226|
Enterobacter_mori_CX01	FIG	CDS	1670093	1670389	-	ID=EM_1595;Name=Low molecular weight protein-tyrosine-phosphatase (EC 3.1.3.48) > Wzb;Ontology_term=KEGG_ENZYME:3.1.3.48;GO:0006470|GO:0004725|
Enterobacter_mori_CX01	FIG	CDS	1670545	1671684	-	ID=EM_1596;Name=Putative polysaccharide export protein YccZ precursor;K01991;GO:0016020|GO:0015159|GO:0015774|
Enterobacter_mori_CX01	FIG	CDS	1672241	1672936	+	ID=EM_1597;Name=hypothetical protein;GO:0003677|GO:0006355|
Enterobacter_mori_CX01	FIG	CDS	1673028	1673969	-	ID=EM_1598;Name=hypothetical protein;GO:0016021|GO:0009279|
Enterobacter_mori_CX01	FIG	CDS	1674060	1691834	-	ID=EM_1599;Name=T1SS secreted agglutinin RTX;GO:0005618|GO:0007155|
Enterobacter_mori_CX01	FIG	CDS	1692511	1693251	-	ID=EM_1600;Name=DNA polymerase III epsilon subunit (EC 2.7.7.7);Ontology_term=KEGG_ENZYME:2.7.7.7;K02342;GO:0003677|GO:0006260|GO:0003887|GO:0003676|
Enterobacter_mori_CX01	FIG	CDS	1693307	1693774	+	ID=EM_1601;Name=Ribonuclease HI (EC 3.1.26.4);Ontology_term=KEGG_ENZYME:3.1.26.4;K03469;GO:0003676|GO:0004523|
Enterobacter_mori_CX01	FIG	CDS	1693775	1694491	-	ID=EM_1602;Name=FIG005121: SAM-dependent methyltransferase (EC 2.1.1.-);Ontology_term=KEGG_ENZYME:2.1.1.-;GO:0008152|GO:0008168|
Enterobacter_mori_CX01	FIG	CDS	1694524	1695282	+	ID=EM_1603;Name=Hydroxyacylglutathione hydrolase (EC 3.1.2.6);Ontology_term=KEGG_ENZYME:3.1.2.6;K01069;GO:0019243|GO:0004416|
Enterobacter_mori_CX01	FIG	CDS	1695531	1696715	+	ID=EM_1604;Name=Membrane-bound lytic murein transglycosylase D;K08307;GO:0000270|GO:0016020|GO:0008933|
Enterobacter_mori_CX01	FIG	CDS	1696769	1697545	-	ID=EM_1605;Name=SAM-dependent methyltransferase YafE (UbiE paralog);GO:0008152|GO:0008168|
Enterobacter_mori_CX01	FIG	CDS	1697623	1698423	-	ID=EM_1606;Name=UPF0294 protein YafD
Enterobacter_mori_CX01	FIG	CDS	1698562	1699737	-	ID=EM_1607;Name=Uncharacterized MFS-type transporter YtbD;GO:0055085|GO:0016021|GO:0005215|
Enterobacter_mori_CX01	FIG	CDS	1699842	1700756	+	ID=EM_1608;Name=LysR family transcriptional regulator YafC;GO:0003700|GO:0006355|
Enterobacter_mori_CX01	FIG	CDS	1700779	1701582	-	ID=EM_1609;Name=Methylglyoxal reductase%2C dihydroxyacetone producing @ 2%2C5-didehydrogluconate reductase (2-dehydro-L-gulonate-forming) (EC 1.1.1.346);Ontology_term=KEGG_ENZYME:1.1.1.346;K06222;GO:0016491|GO:0055114|
Enterobacter_mori_CX01	FIG	CDS	1707396	1707962	-	ID=EM_1610;Name=D-glycero-beta-D-manno-heptose-1%2C7-bisphosphate 7-phosphatase (EC 3.1.3.82);Ontology_term=KEGG_ENZYME:3.1.3.82;K03273;GO:0005975|GO:0016791|
Enterobacter_mori_CX01	FIG	CDS	1708151	1709182	+	ID=EM_1611;Name=Methionine ABC transporter ATP-binding protein;K02071;GO:0005524|GO:0048474|GO:0009276|GO:0048473|GO:0016887|
Enterobacter_mori_CX01	FIG	CDS	1709175	1709828	+	ID=EM_1612;Name=Methionine ABC transporter permease protein;K02072;GO:0016020|GO:0006810|
Enterobacter_mori_CX01	FIG	CDS	1709869	1710684	+	ID=EM_1613;Name=Methionine ABC transporter substrate-binding protein;K02073
Enterobacter_mori_CX01	FIG	CDS	1710791	1711195	+	ID=EM_1614;Name=Protein RcsF;K06080;GO:0035556|GO:0009279|
Enterobacter_mori_CX01	FIG	CDS	1711192	1711899	+	ID=EM_1615;Name=tRNA (adenine(37)-N6)-methyltransferase;K22900
Enterobacter_mori_CX01	FIG	CDS	1712012	1713730	+	ID=EM_1616;Name=Prolyl-tRNA synthetase (EC 6.1.1.15)%2C bacterial type;Ontology_term=KEGG_ENZYME:6.1.1.15;K01881;GO:0000166|GO:0005524|GO:0006433|GO:0004827|GO:0005737|GO:0002161|GO:0004812|GO:0006418|
Enterobacter_mori_CX01	FIG	CDS	1713781	1714479	-	ID=EM_1617;Name=Copper homeostasis protein CutF precursor / Lipoprotein NlpE involeved in surface adhesion;K06079
Enterobacter_mori_CX01	FIG	CDS	1714514	1714936	-	ID=EM_1618;Name=Hypothetical protein YaeJ with similarity to translation release factor;K15034;GO:0006415|GO:0003747|
Enterobacter_mori_CX01	FIG	CDS	1714933	1715478	-	ID=EM_1619;Name=YaeQ protein
Enterobacter_mori_CX01	FIG	CDS	1715675	1715875	+	ID=EM_1620;Name=UPF0253 protein YaeP
Enterobacter_mori_CX01	FIG	CDS	1715862	1716122	+	ID=EM_1621;Name=Rho-specific inhibitor of transcription termination (YaeO);K19000
Enterobacter_mori_CX01	FIG	CDS	1716151	1717437	-	ID=EM_1622;Name=tRNA(Ile)-lysidine synthetase (EC 6.3.4.19);Ontology_term=KEGG_ENZYME:6.3.4.19;K04075;GO:0005737|GO:0016879|GO:0008033|GO:0005524|GO:0000166|
Enterobacter_mori_CX01	FIG	CDS	1717496	1717885	-	ID=EM_1623;Name=Uncharacterized protein YaeR with similarity to glyoxylase family;K08234
Enterobacter_mori_CX01	FIG	CDS	1717951	1720083	-	ID=EM_1624;Name=Lysine decarboxylase 2%2C constitutive (EC 4.1.1.18);Ontology_term=KEGG_ENZYME:4.1.1.18;K01582;GO:0006520|GO:0016831|GO:0003824|GO:0005737|
Enterobacter_mori_CX01	FIG	CDS	1720184	1721143	-	ID=EM_1625;Name=Acetyl-coenzyme A carboxyl transferase alpha chain (EC 6.4.1.2);Ontology_term=KEGG_ENZYME:6.4.1.2;K01962;GO:0016874|GO:0009317|GO:0003989|GO:0006633|
Enterobacter_mori_CX01	FIG	CDS	1721156	1724638	-	ID=EM_1626;Name=DNA polymerase III alpha subunit (EC 2.7.7.7);Ontology_term=KEGG_ENZYME:2.7.7.7;K02337;GO:0008408|GO:0003676|GO:0003824|GO:0006260|
Enterobacter_mori_CX01	FIG	CDS	1724677	1725273	-	ID=EM_1627;Name=Ribonuclease HII (EC 3.1.26.4);Ontology_term=KEGG_ENZYME:3.1.26.4;K03470;GO:0004523|GO:0003676|
Enterobacter_mori_CX01	FIG	CDS	1725270	1726418	-	ID=EM_1628;Name=Lipid-A-disaccharide synthase (EC 2.4.1.182);Ontology_term=KEGG_ENZYME:2.4.1.182;K00748;GO:0008915|GO:0009245|
Enterobacter_mori_CX01	FIG	CDS	1726418	1727206	-	ID=EM_1629;Name=Acyl-[acyl-carrier-protein]--UDP-N-acetylglucosamine O-acyltransferase (EC 2.3.1.129);Ontology_term=KEGG_ENZYME:2.3.1.129;K00677;GO:0008610|GO:0008780|GO:0016740|
Enterobacter_mori_CX01	FIG	CDS	1727210	1727665	-	ID=EM_1630;Name=3-hydroxyacyl-[acyl-carrier-protein] dehydratase%2C FabZ form (EC 4.2.1.59);Ontology_term=KEGG_ENZYME:4.2.1.59;K02372;GO:0005737|GO:0016836|GO:0006633|
Enterobacter_mori_CX01	FIG	CDS	1727769	1728794	-	ID=EM_1631;Name=UDP-3-O-[3-hydroxymyristoyl] glucosamine N-acyltransferase (EC 2.3.1.191);Ontology_term=KEGG_ENZYME:2.3.1.191;K02536;GO:0016410|GO:0016747|GO:0016740|GO:0009245|
Enterobacter_mori_CX01	FIG	CDS	1728798	1729292	-	ID=EM_1632;Name=Periplasmic chaperone of outer membrane proteins Skp @ Outer membrane protein H precursor;K06142;GO:0051082|
Enterobacter_mori_CX01	FIG	CDS	1729415	1731832	-	ID=EM_1633;Name=Outer membrane protein assembly factor YaeT;K07277;GO:0019867|GO:0071709|
Enterobacter_mori_CX01	FIG	CDS	1731864	1733216	-	ID=EM_1634;Name=Intramembrane protease RasP/YluC%2C implicated in cell division based on FtsL cleavage;K11749;GO:0004222|GO:0005515|GO:0006508|GO:0016021|
Enterobacter_mori_CX01	FIG	CDS	1733228	1734085	-	ID=EM_1635;Name=Phosphatidate cytidylyltransferase (EC 2.7.7.41);Ontology_term=KEGG_ENZYME:2.7.7.41;K00981;GO:0016772|GO:0016020|
Enterobacter_mori_CX01	FIG	CDS	1734098	1734856	-	ID=EM_1636;Name=Undecaprenyl diphosphate synthase (EC 2.5.1.31);Ontology_term=KEGG_ENZYME:2.5.1.31;K00806;GO:0016765|
Enterobacter_mori_CX01	FIG	CDS	1735043	1736242	-	ID=EM_1637;Name=1-deoxy-D-xylulose 5-phosphate reductoisomerase (EC 1.1.1.267);Ontology_term=KEGG_ENZYME:1.1.1.267;K00099;GO:0005515|GO:0046872|GO:0055114|GO:0008299|GO:0070402|GO:0030604|
Enterobacter_mori_CX01	FIG	CDS	1736338	1736895	-	ID=EM_1638;Name=Ribosome recycling factor;K02838;GO:0006412|
Enterobacter_mori_CX01	FIG	CDS	1737063	1737788	-	ID=EM_1639;Name=Uridine monophosphate kinase (EC 2.7.4.22);Ontology_term=KEGG_ENZYME:2.7.4.22;K09903;GO:0005737|GO:0006221|GO:0033862|GO:0009041|
Enterobacter_mori_CX01	FIG	CDS	1737938	1738789	-	ID=EM_1640;Name=Translation elongation factor Ts;K02357;GO:0003746|GO:0005622|GO:0006414|GO:0005515|
Enterobacter_mori_CX01	FIG	CDS	1738907	1739632	-	ID=EM_1641;Name=SSU ribosomal protein S2p (SAe);K02967;GO:0006412|GO:0005622|GO:0005840|GO:0003735|GO:0015935|
Enterobacter_mori_CX01	FIG	CDS	1739952	1740746	+	ID=EM_1642;Name=Methionine aminopeptidase (EC 3.4.11.18);Ontology_term=KEGG_ENZYME:3.4.11.18;K01265;GO:0004177|GO:0008235|GO:0006508|
Enterobacter_mori_CX01	FIG	CDS	1740762	1743485	+	ID=EM_1643;Name=[Protein-PII] uridylyltransferase (EC 2.7.7.59) / [Protein-PII]-UMP uridylyl-removing enzyme;Ontology_term=KEGG_ENZYME:2.7.7.59;K00990;GO:0006807|GO:0008773|GO:0016779|
Enterobacter_mori_CX01	FIG	CDS	1743518	1744342	+	ID=EM_1644;Name=2%2C3%2C4%2C5-tetrahydropyridine-2%2C6-dicarboxylate N-succinyltransferase (EC 2.3.1.117);Ontology_term=KEGG_ENZYME:2.3.1.117;K00674;GO:0008666|GO:0009089|GO:0016740|
Enterobacter_mori_CX01	FIG	CDS	1744454	1744843	+	ID=EM_1645;Name=UPF0325 protein YaeH
Enterobacter_mori_CX01	FIG	CDS	1744948	1746105	-	ID=EM_1646;Name=Sugar diacid utilization regulator SdaR;K02647
Enterobacter_mori_CX01	FIG	CDS	1746252	1747688	-	ID=EM_1647;Name=HtrA protease/chaperone protein;K04771;GO:0006508|GO:0005515|GO:0004252|
Enterobacter_mori_CX01	FIG	CDS	1747821	1749335	-	ID=EM_1648;Name=Deoxyguanosinetriphosphate triphosphohydrolase (EC 3.1.5.1)%2C subgroup 1;Ontology_term=KEGG_ENZYME:3.1.5.1;K01129;GO:0016793|GO:0008832|GO:0000287|GO:0006203|
Enterobacter_mori_CX01	FIG	CDS	1749418	1750116	+	ID=EM_1649;Name=5'-methylthioadenosine nucleosidase (EC 3.2.2.16) @ S-adenosylhomocysteine nucleosidase (EC 3.2.2.9);Ontology_term=KEGG_ENZYME:3.2.2.16,KEGG_ENZYME:3.2.2.9;K01243;GO:0009164|GO:0019509|GO:0008930|GO:0008782|GO:0009116|GO:0003824|
Enterobacter_mori_CX01	FIG	CDS	1750175	1750909	+	ID=EM_1650;Name=Vitamin B12 ABC transporter%2C substrate-binding protein BtuF;K06858;GO:0005488|
Enterobacter_mori_CX01	FIG	CDS	1750940	1751557	+	ID=EM_1651;Name=UPF0126 inner membrane protein YadS
Enterobacter_mori_CX01	FIG	CDS	1751651	1751998	-	ID=EM_1652;Name=Iron-sulfur cluster insertion protein ErpA;K15724;GO:0051536|GO:0005198|GO:0097428|
Enterobacter_mori_CX01	FIG	CDS	1752085	1753485	-	ID=EM_1653;Name=Voltage-gated H(+)/2Cl(-) exchange transporter ClcA;K03281;GO:0055085|GO:0016020|GO:0006821|GO:0005887|GO:0015108|GO:0005247|GO:0005216|
Enterobacter_mori_CX01	FIG	CDS	1753662	1754942	+	ID=EM_1654;Name=Glutamate-1-semialdehyde 2%2C1-aminomutase (EC 5.4.3.8);Ontology_term=KEGG_ENZYME:5.4.3.8;K01845;GO:0033014|GO:0008483|GO:0030170|GO:0042286|GO:0003824|
Enterobacter_mori_CX01	FIG	CDS	1755027	1757009	-	ID=EM_1655;Name=Ferric hydroxamate ABC transporter (TC 3.A.1.14.3)%2C permease component FhuB;K02015;GO:0016020|GO:0005215|
Enterobacter_mori_CX01	FIG	CDS	1757006	1757896	-	ID=EM_1656;Name=Ferric hydroxamate ABC transporter (TC 3.A.1.14.3)%2C periplasmic substrate binding protein FhuD;K02016;GO:0005488|
Enterobacter_mori_CX01	FIG	CDS	1757896	1758693	-	ID=EM_1657;Name=Ferric hydroxamate ABC transporter (TC 3.A.1.14.3)%2C ATP-binding protein FhuC;K02013;GO:0005524|GO:0016887|
Enterobacter_mori_CX01	FIG	CDS	1758744	1760954	-	ID=EM_1658;Name=Ferric hydroxamate outer membrane receptor FhuA;K02014;GO:0006810|GO:0005506|GO:0015891|GO:0004872|GO:0016020|
Enterobacter_mori_CX01	FIG	CDS	1761186	1763711	-	ID=EM_1659;Name=Multimodular transpeptidase-transglycosylase (EC 2.4.1.129) (EC 3.4.-.-);Ontology_term=KEGG_ENZYME:2.4.1.129,KEGG_ENZYME:3.4.-.-;K05365;GO:0008658|GO:0009274|GO:0046677|GO:0008233|GO:0008955|GO:0009252|
Enterobacter_mori_CX01	FIG	CDS	1763901	1766330	-	ID=EM_1660;Name=ATP-dependent helicase HrpB;K03579;GO:0005524|GO:0004386|GO:0003676|
Enterobacter_mori_CX01	FIG	CDS	1766404	1766958	+	ID=EM_1661;Name=2'-5' RNA ligase;K01975;GO:0004113|GO:0008664|
Enterobacter_mori_CX01	FIG	CDS	1766948	1767652	+	ID=EM_1662;Name=Sugar fermentation stimulation protein SfsA;K06206
Enterobacter_mori_CX01	FIG	CDS	1767829	1768284	+	ID=EM_1663;Name=RNA polymerase-binding transcription factor DksA;K06204;GO:0008270|
Enterobacter_mori_CX01	FIG	CDS	1768342	1769232	+	ID=EM_1664;Name=Glutamyl-Q tRNA(Asp) synthetase;K01894;GO:0000166|GO:0005524|GO:0006400|GO:0005737|GO:0043039|GO:0016876|
Enterobacter_mori_CX01	FIG	CDS	1769329	1770672	+	ID=EM_1665;Name=Poly(A) polymerase (EC 2.7.7.19);Ontology_term=KEGG_ENZYME:2.7.7.19;K00970;GO:0006396|GO:0006378|GO:0016779|GO:0004652|GO:0003723|
Enterobacter_mori_CX01	FIG	CDS	1770669	1771148	+	ID=EM_1666;Name=2-amino-4-hydroxy-6-hydroxymethyldihydropteridine pyrophosphokinase (EC 2.7.6.3);Ontology_term=KEGG_ENZYME:2.7.6.3;K00950;GO:0003848|GO:0009396|
Enterobacter_mori_CX01	FIG	CDS	1771272	1772063	+	ID=EM_1667;Name=3-methyl-2-oxobutanoate hydroxymethyltransferase (EC 2.1.2.11);Ontology_term=KEGG_ENZYME:2.1.2.11;K00606;GO:0003864|GO:0003824|GO:0015940|
Enterobacter_mori_CX01	FIG	CDS	1772075	1772926	+	ID=EM_1668;Name=Pantoate--beta-alanine ligase (EC 6.3.2.1);Ontology_term=KEGG_ENZYME:6.3.2.1;K01918;GO:0015940|GO:0004592|GO:0009058|GO:0003824|
Enterobacter_mori_CX01	FIG	CDS	1772958	1773338	+	ID=EM_1669;Name=Aspartate 1-decarboxylase (EC 4.1.1.11);Ontology_term=KEGG_ENZYME:4.1.1.11;K01579;GO:0004068|GO:0006523|
Enterobacter_mori_CX01	FIG	CDS	1773340	1774584	-	ID=EM_1670;Name=Uncharacterized protein YadE;GO:0005975|GO:0016810|GO:0003824|
Enterobacter_mori_CX01	FIG	CDS	1774907	1775644	+	ID=EM_1671;Name=Fimbria adhesin EcpD;K15540;GO:0071555|GO:0030288|GO:0043711|GO:0061077|
Enterobacter_mori_CX01	FIG	CDS	1775678	1778254	+	ID=EM_1672;Name=Outer membrane usher protein HtrE;K07347;GO:0005215|GO:0006810|GO:0005515|GO:0016020|
Enterobacter_mori_CX01	FIG	CDS	1778257	1778853	+	ID=EM_1673;Name=hypothetical protein;GO:0009289|GO:0007155|
Enterobacter_mori_CX01	FIG	CDS	1778872	1779426	+	ID=EM_1674;Name=Fimbrial protein YadL;GO:0007155|GO:0009289|
Enterobacter_mori_CX01	FIG	CDS	1779447	1780589	+	ID=EM_1675;Name=hypothetical protein;GO:0009289|GO:0007155|
Enterobacter_mori_CX01	FIG	CDS	1780601	1781041	-	ID=EM_1676;Name=Putative PTS system IIA component YadI;GO:0016021|GO:0009401|
Enterobacter_mori_CX01	FIG	CDS	1781147	1781917	-	ID=EM_1677;Name=Uncharacterized ABC transporter inner membrane permease YadH;K01992;GO:0006810|GO:0016020|
Enterobacter_mori_CX01	FIG	CDS	1781914	1782840	-	ID=EM_1678;Name=Uncharacterized ABC transporter ATP-binding protein YadG;K01990;GO:0016887|GO:0005524|
Enterobacter_mori_CX01	FIG	CDS	1782948	1783610	+	ID=EM_1679;Name=Carbonic anhydrase%2C beta class (EC 4.2.1.1);Ontology_term=KEGG_ENZYME:4.2.1.1;K01673;GO:0015976|GO:0004089|GO:0008270|
Enterobacter_mori_CX01	FIG	CDS	1783672	1784220	-	ID=EM_1680;Name=Hypoxanthine-guanine phosphoribosyltransferase (EC 2.4.2.8);Ontology_term=KEGG_ENZYME:2.4.2.8;K00760;GO:0006166|GO:0004422|GO:0009116|GO:0005737|
Enterobacter_mori_CX01	FIG	CDS	1784417	1786807	+	ID=EM_1681;Name=Glucose dehydrogenase%2C PQQ-dependent (EC 1.1.5.2);Ontology_term=KEGG_ENZYME:1.1.5.2;K00117;GO:0016614|GO:0030288|GO:0016021|GO:0055114|GO:0048038|
Enterobacter_mori_CX01	FIG	CDS	1786939	1788546	-	ID=EM_1682;Name=Blue copper oxidase CueO precursor;K14588;GO:0016491|GO:0005507|GO:0055114|
Enterobacter_mori_CX01	FIG	CDS	1788614	1789000	+	ID=EM_1683;Name=Predicted chaperone lipoprotein YacC%2C potentially involved in protein secretion
Enterobacter_mori_CX01	FIG	CDS	1789103	1789972	+	ID=EM_1684;Name=Spermidine synthase (EC 2.5.1.16);Ontology_term=KEGG_ENZYME:2.5.1.16;K00797;GO:0003824|
Enterobacter_mori_CX01	FIG	CDS	1789973	1790767	+	ID=EM_1685;Name=S-adenosylmethionine decarboxylase proenzyme (EC 4.1.1.50)%2C prokaryotic class 1A;Ontology_term=KEGG_ENZYME:4.1.1.50;K01611;GO:0004014|GO:0008295|
Enterobacter_mori_CX01	FIG	CDS	1790799	1791161	-	ID=EM_1686;Name=UPF0231 protein YacL;K09910
Enterobacter_mori_CX01	FIG	CDS	1791352	1793949	-	ID=EM_1687;Name=Aconitate hydratase 2 (EC 4.2.1.3) @ 2-methylisocitrate dehydratase (EC 4.2.1.99);Ontology_term=KEGG_ENZYME:4.2.1.3,KEGG_ENZYME:4.2.1.99;K01682;GO:0003994|GO:0005829|GO:0051539|GO:0006099|GO:0008152|
Enterobacter_mori_CX01	FIG	CDS	1794521	1794637	+	ID=EM_1688;Name=hypothetical protein
Enterobacter_mori_CX01	FIG	CDS	1794843	1796396	+	ID=EM_1689;Name=Uncharacterized protein YacH
Enterobacter_mori_CX01	FIG	CDS	1796407	1797198	+	ID=EM_1690;Name=putative secreted protein
Enterobacter_mori_CX01	FIG	CDS	1797243	1797974	-	ID=EM_1691;Name=IncF plasmid conjugative transfer surface exclusion protein TraT;GO:0046999|GO:0019867|
Enterobacter_mori_CX01	FIG	CDS	1798171	1799595	-	ID=EM_1692;Name=Dihydrolipoamide dehydrogenase of pyruvate dehydrogenase complex (EC 1.8.1.4) @ Dihydrolipoamide dehydrogenase (EC 1.8.1.4);Ontology_term=KEGG_ENZYME:1.8.1.4,KEGG_ENZYME:1.8.1.4;K00382;GO:0016491|GO:0016668|GO:0004148|GO:0050660|GO:0045454|GO:0055114|
Enterobacter_mori_CX01	FIG	CDS	1799771	1801672	-	ID=EM_1693;Name=Dihydrolipoamide acetyltransferase component of pyruvate dehydrogenase complex (EC 2.3.1.12);Ontology_term=KEGG_ENZYME:2.3.1.12;K00627;GO:0016746|GO:0004742|GO:0008152|GO:0006096|GO:0045254|
Enterobacter_mori_CX01	FIG	CDS	1801687	1804350	-	ID=EM_1694;Name=Pyruvate dehydrogenase E1 component (EC 1.2.4.1);Ontology_term=KEGG_ENZYME:1.2.4.1;K00163;GO:0055114|GO:0016491|GO:0003824|GO:0008152|
Enterobacter_mori_CX01	FIG	CDS	1804474	1805238	-	ID=EM_1695;Name=Transcriptional repressor for pyruvate dehydrogenase complex;K05799;GO:0003700|GO:0006355|
Enterobacter_mori_CX01	FIG	CDS	1805577	1805729	+	ID=EM_1696;Name=hypothetical protein
Enterobacter_mori_CX01	FIG	CDS	1805776	1807146	+	ID=EM_1697;Name=Aromatic amino acid transport protein AroP;K11734;GO:0003333|GO:0015171|GO:0016021|GO:0006865|GO:0055085|GO:0016020|GO:0006810|
Enterobacter_mori_CX01	FIG	CDS	1807312	1808709	+	ID=EM_1698;Name=Possible GPH family transporter (TC 2.A.2) for arabinosides;K03292;GO:0016020|GO:0006814|GO:0005215|
Enterobacter_mori_CX01	FIG	CDS	1808720	1809670	+	ID=EM_1699;Name=alpha-L-arabinofuranosidase II (EC 3.2.1.55);Ontology_term=KEGG_ENZYME:3.2.1.55;GO:0004553|GO:0005975|
Enterobacter_mori_CX01	FIG	CDS	1809689	1810543	-	ID=EM_1700;Name=AmpE protein;K03807
Enterobacter_mori_CX01	FIG	CDS	1810553	1811104	-	ID=EM_1701;Name=1%2C6-anhydro-N-acetylmuramyl-L-alanine amidase;K03806;GO:0009253|GO:0008745|
Enterobacter_mori_CX01	FIG	CDS	1811192	1812085	+	ID=EM_1702;Name=Quinolinate phosphoribosyltransferase [decarboxylating] (EC 2.4.2.19);Ontology_term=KEGG_ENZYME:2.4.2.19;K00767;GO:0004514|GO:0019363|GO:0003824|GO:0009435|GO:0016763|
Enterobacter_mori_CX01	FIG	CDS	1812259	1812696	+	ID=EM_1703;Name=Type IV pilin PilA;K02682;GO:0008565|GO:0015627|GO:0015628|
Enterobacter_mori_CX01	FIG	CDS	1812709	1814091	+	ID=EM_1704;Name=Type IV fimbrial assembly%2C ATPase PilB;K02504;GO:0005524|GO:0006810|
Enterobacter_mori_CX01	FIG	CDS	1814081	1815265	+	ID=EM_1705;Name=Type IV fimbrial assembly protein PilC;K02505;GO:0009306|GO:0016020|
Enterobacter_mori_CX01	FIG	CDS	1815309	1816352	-	ID=EM_1706;Name=GMP reductase (EC 1.7.1.7);Ontology_term=KEGG_ENZYME:1.7.1.7;K00364;GO:0003824|GO:0003920|GO:0009117|GO:1902560|GO:0016491|GO:0055114|
Enterobacter_mori_CX01	FIG	CDS	1816581	1817201	+	ID=EM_1707;Name=Dephospho-CoA kinase (EC 2.7.1.24);Ontology_term=KEGG_ENZYME:2.7.1.24;K00859;GO:0015937|GO:0004140|GO:0005524|
Enterobacter_mori_CX01	FIG	CDS	1817201	1817944	+	ID=EM_1708;Name=Cell division protein ZapD;K18778
Enterobacter_mori_CX01	FIG	CDS	1817954	1818148	+	ID=EM_1709;Name=DNA gyrase inhibitor YacG;K09862;GO:0008270|GO:0006355|
Enterobacter_mori_CX01	FIG	CDS	1818183	1818575	-	ID=EM_1710;Name=Mutator MutT protein (7%2C8-dihydro-8-oxoguanine-triphosphatase) (EC 3.6.1.-);Ontology_term=KEGG_ENZYME:3.6.1.-;K03574;GO:0016787|GO:0006281|GO:0008413|
Enterobacter_mori_CX01	FIG	CDS	1818633	1821338	-	ID=EM_1711;Name=Protein translocase subunit SecA;K03070;GO:0017038|GO:0016020|GO:0006886|GO:0006605|GO:0005524|
Enterobacter_mori_CX01	FIG	CDS	1821398	1821910	-	ID=EM_1712;Name=Secretion monitor SecM;K13301;GO:0045182|
Enterobacter_mori_CX01	FIG	CDS	1822179	1823096	-	ID=EM_1713;Name=UDP-3-O-[3-hydroxymyristoyl] N-acetylglucosamine deacetylase (EC 3.5.1.108);Ontology_term=KEGG_ENZYME:3.5.1.108;K02535;GO:0008759|GO:0009245|
Enterobacter_mori_CX01	FIG	CDS	1823198	1824349	-	ID=EM_1714;Name=Cell division protein FtsZ;K03531;GO:0005737|GO:0005525|GO:0003924|
Enterobacter_mori_CX01	FIG	CDS	1824413	1825669	-	ID=EM_1715;Name=Cell division protein FtsA;K03590;GO:0005515|GO:0007049|
Enterobacter_mori_CX01	FIG	CDS	1825666	1826508	-	ID=EM_1716;Name=Cell division protein FtsQ;K03589;GO:0090529|
Enterobacter_mori_CX01	FIG	CDS	1826510	1827430	-	ID=EM_1717;Name=D-alanine--D-alanine ligase (EC 6.3.2.4);Ontology_term=KEGG_ENZYME:6.3.2.4;K01921;GO:0046872|GO:0003824|GO:0005524|GO:0008716|GO:0005737|
Enterobacter_mori_CX01	FIG	CDS	1827423	1828898	-	ID=EM_1718;Name=UDP-N-acetylmuramate--L-alanine ligase (EC 6.3.2.8);Ontology_term=KEGG_ENZYME:6.3.2.8;K01924;GO:0016874|GO:0009058|GO:0009252|GO:0005524|GO:0008763|
Enterobacter_mori_CX01	FIG	CDS	1828956	1830020	-	ID=EM_1719;Name=UDP-N-acetylglucosamine--N-acetylmuramyl-(pentapeptide) pyrophosphoryl-undecaprenol N-acetylglucosamine transferase (EC 2.4.1.227);Ontology_term=KEGG_ENZYME:2.4.1.227;K02563;GO:0016758|GO:0009252|GO:0005975|GO:0050511|GO:0030259|
Enterobacter_mori_CX01	FIG	CDS	1830017	1831261	-	ID=EM_1720;Name=Cell division protein FtsW;K03588;GO:0051301|GO:0016021|GO:0009252|GO:0007049|
Enterobacter_mori_CX01	FIG	CDS	1831261	1832577	-	ID=EM_1721;Name=UDP-N-acetylmuramoylalanine--D-glutamate ligase (EC 6.3.2.9);Ontology_term=KEGG_ENZYME:6.3.2.9;K01925;GO:0008360|GO:0008764|GO:0051301|GO:0005524|GO:0005737|GO:0009058|GO:0016874|
Enterobacter_mori_CX01	FIG	CDS	1832580	1833662	-	ID=EM_1722;Name=Phospho-N-acetylmuramoyl-pentapeptide-transferase (EC 2.7.8.13);Ontology_term=KEGG_ENZYME:2.7.8.13;K01000;GO:0008963|GO:0016021|GO:0016020|
Enterobacter_mori_CX01	FIG	CDS	1833656	1835014	-	ID=EM_1723;Name=UDP-N-acetylmuramoyl-tripeptide--D-alanyl-D-alanine ligase (EC 6.3.2.10);Ontology_term=KEGG_ENZYME:6.3.2.10;K01929;GO:0005524|GO:0016874|GO:0005737|GO:0071555|GO:0047480|GO:0009058|
Enterobacter_mori_CX01	FIG	CDS	1835011	1836498	-	ID=EM_1724;Name=UDP-N-acetylmuramoylalanyl-D-glutamate--2%2C6-diaminopimelate ligase (EC 6.3.2.13);Ontology_term=KEGG_ENZYME:6.3.2.13;K01928;GO:0005524|GO:0009058|GO:0016881|GO:0005737|GO:0016874|GO:0051301|GO:0008360|
Enterobacter_mori_CX01	FIG	CDS	1836485	1838251	-	ID=EM_1725;Name=Cell division protein FtsI [Peptidoglycan synthetase] (EC 2.4.1.129);Ontology_term=KEGG_ENZYME:2.4.1.129;K03587;GO:0008658|
Enterobacter_mori_CX01	FIG	CDS	1838267	1838632	-	ID=EM_1726;Name=Cell division protein FtsL;K03586;GO:0051301|GO:0007049|GO:0016021|
Enterobacter_mori_CX01	FIG	CDS	1838629	1839570	-	ID=EM_1727;Name=16S rRNA (cytosine(1402)-N(4))-methyltransferase (EC 2.1.1.199);Ontology_term=KEGG_ENZYME:2.1.1.199;K03438;GO:0008168|
Enterobacter_mori_CX01	FIG	CDS	1839573	1840067	-	ID=EM_1728;Name=Cell division protein MraZ;K03925;GO:0006355|GO:0003677|GO:0003700|
Enterobacter_mori_CX01	FIG	CDS	1840315	1840458	-	ID=EM_1729;Name=hypothetical protein
Enterobacter_mori_CX01	FIG	CDS	1840634	1841638	-	ID=EM_1730;Name=Fructose repressor FruR%2C LacI family;K03435;GO:0006355|GO:0003677|GO:0009750|
Enterobacter_mori_CX01	FIG	CDS	1841818	1842309	-	ID=EM_1731;Name=Acetolactate synthase small subunit (EC 2.2.1.6);Ontology_term=KEGG_ENZYME:2.2.1.6;K01653;GO:0009082|GO:0003984|
Enterobacter_mori_CX01	FIG	CDS	1842311	1844035	-	ID=EM_1732;Name=Acetolactate synthase large subunit (EC 2.2.1.6);Ontology_term=KEGG_ENZYME:2.2.1.6;K01652;GO:0050660|GO:0009082|GO:0030976|GO:0003824|GO:0003984|GO:0000287|
Enterobacter_mori_CX01	FIG	CDS	1844415	1845359	-	ID=EM_1733;Name=LysR family transcriptional activator LeuO;K05798;GO:0006355|GO:0003700|
Enterobacter_mori_CX01	FIG	CDS	1845707	1845826	-	ID=EM_1734;Name=hypothetical protein
Enterobacter_mori_CX01	FIG	CDS	1846175	1847746	+	ID=EM_1735;Name=2-isopropylmalate synthase (EC 2.3.3.13);Ontology_term=KEGG_ENZYME:2.3.3.13;K01649;GO:0003852|GO:0003824|GO:0009098|GO:0046912|GO:0019752|
Enterobacter_mori_CX01	FIG	CDS	1847746	1848837	+	ID=EM_1736;Name=3-isopropylmalate dehydrogenase (EC 1.1.1.85);Ontology_term=KEGG_ENZYME:1.1.1.85;K00052;GO:0055114|GO:0000287|GO:0016616|GO:0051287|GO:0009098|GO:0003862|GO:0005737|
Enterobacter_mori_CX01	FIG	CDS	1848840	1850240	+	ID=EM_1737;Name=3-isopropylmalate dehydratase large subunit (EC 4.2.1.33);Ontology_term=KEGG_ENZYME:4.2.1.33;K01703;GO:0003861|GO:0051539|GO:0009098|GO:0008152|
Enterobacter_mori_CX01	FIG	CDS	1850251	1850856	+	ID=EM_1738;Name=3-isopropylmalate dehydratase small subunit (EC 4.2.1.33);Ontology_term=KEGG_ENZYME:4.2.1.33;K01704;GO:0009098|GO:0009316|GO:0003861|GO:0008152|
Enterobacter_mori_CX01	FIG	CDS	1850948	1851100	-	ID=EM_1739;Name=putative membrane permeability altering protein;GO:0016020|
Enterobacter_mori_CX01	FIG	CDS	1851318	1852496	-	ID=EM_1740;Name=Sugar efflux transporter A;K03291;GO:0015542|GO:0016021|GO:0055085|GO:0008643|
Enterobacter_mori_CX01	FIG	CDS	1852617	1852769	-	ID=EM_1741;Name=Sugar-phosphate stress protein SgrT (embedded in SgrS);GO:0046325|
Enterobacter_mori_CX01	FIG	CDS	1852858	1854513	+	ID=EM_1742;Name=SgrR%2C sugar-phosphate stress%2C transcriptional activator of SgrS small RNA;K11925
Enterobacter_mori_CX01	FIG	CDS	1854682	1855665	+	ID=EM_1743;Name=Thiamin ABC transporter%2C substrate-binding component;K02064;GO:0006810|GO:0015234|GO:0005215|GO:0048502|GO:0030975|GO:0005524|GO:0015888|GO:0030288|
Enterobacter_mori_CX01	FIG	CDS	1855641	1857251	+	ID=EM_1744;Name=Thiamin ABC transporter%2C transmembrane component;K02063;GO:0016021|GO:0015888|GO:0005215|GO:0006810|GO:0016020|
Enterobacter_mori_CX01	FIG	CDS	1857235	1857936	+	ID=EM_1745;Name=Thiamin ABC transporter%2C ATPase component;K02062;GO:0006810|GO:0016021|GO:0016887|GO:0005524|GO:0042626|
Enterobacter_mori_CX01	FIG	CDS	1858059	1858826	-	ID=EM_1746;Name=DedA family inner membrane protein YabI
Enterobacter_mori_CX01	FIG	CDS	1858945	1859790	-	ID=EM_1747;Name=Arabinose operon regulatory protein AraC;K02099;GO:0003700|GO:0006355|GO:0003677|GO:0043565|
Enterobacter_mori_CX01	FIG	CDS	1860127	1861836	+	ID=EM_1748;Name=Ribulokinase (EC 2.7.1.16);Ontology_term=KEGG_ENZYME:2.7.1.16;K00853;GO:0005524|GO:0016773|GO:0005975|GO:0008741|GO:0019569|
Enterobacter_mori_CX01	FIG	CDS	1861847	1863349	+	ID=EM_1749;Name=L-arabinose isomerase (EC 5.3.1.4);Ontology_term=KEGG_ENZYME:5.3.1.4;K01804;GO:0005737|GO:0008733|GO:0016861|GO:0008152|GO:0005996|
Enterobacter_mori_CX01	FIG	CDS	1863436	1864131	+	ID=EM_1750;Name=L-ribulose-5-phosphate 4-epimerase (EC 5.1.3.4);Ontology_term=KEGG_ENZYME:5.1.3.4;K03077;GO:0019569|GO:0008270|GO:0019572|GO:0008742|
Enterobacter_mori_CX01	FIG	CDS	1864248	1866605	+	ID=EM_1751;Name=DNA polymerase II (EC 2.7.7.7);Ontology_term=KEGG_ENZYME:2.7.7.7;K02336;GO:0008408|GO:0003887|GO:0000166|GO:0003677|GO:0003676|
Enterobacter_mori_CX01	FIG	CDS	1866733	1869639	+	ID=EM_1752;Name=RNA polymerase associated protein RapA;K03580;GO:0006355|GO:0005524|GO:0016817|
Enterobacter_mori_CX01	FIG	CDS	1869652	1870311	+	ID=EM_1753;Name=Ribosomal large subunit pseudouridine(746) synthase (EC 5.4.99.29) @ tRNA pseudouridine(32) synthase (EC 5.4.99.28);Ontology_term=KEGG_ENZYME:5.4.99.29,KEGG_ENZYME:5.4.99.28;K06177;GO:0009982|GO:0009451|GO:0001522|GO:0003723|
Enterobacter_mori_CX01	FIG	CDS	1870343	1871158	-	ID=EM_1754;Name=DnaJ-like protein DjlA;K05801;GO:0051087|
Enterobacter_mori_CX01	FIG	CDS	1871399	1873750	+	ID=EM_1755;Name=LPS-assembly protein LptD @ Organic solvent tolerance protein precursor;K04744;GO:0043165|GO:0061024|GO:0009279|GO:0015920|GO:0010033|GO:0019867|
Enterobacter_mori_CX01	FIG	CDS	1873804	1875090	+	ID=EM_1756;Name=Periplasmic chaperone and peptidyl-prolyl cis-trans isomerase of outer membrane proteins SurA (EC 5.2.1.8);Ontology_term=KEGG_ENZYME:5.2.1.8;K03771;GO:0060274|GO:0042277|GO:0050821|GO:0006457|GO:0043165|GO:0016853|GO:0003755|GO:0030288|GO:0051082|GO:0051085|GO:0042710|
Enterobacter_mori_CX01	FIG	CDS	1875090	1876076	+	ID=EM_1757;Name=4-hydroxythreonine-4-phosphate dehydrogenase (EC 1.1.1.262);Ontology_term=KEGG_ENZYME:1.1.1.262;K00097;GO:0055114|GO:0051287|
Enterobacter_mori_CX01	FIG	CDS	1876073	1876894	+	ID=EM_1758;Name=SSU rRNA (adenine(1518)-N(6)/adenine(1519)-N(6))-dimethyltransferase (EC 2.1.1.182);Ontology_term=KEGG_ENZYME:2.1.1.182;K02528;GO:0006364|GO:0000154|GO:0000179|GO:0008649|
Enterobacter_mori_CX01	FIG	CDS	1876898	1877275	+	ID=EM_1759;Name=ApaG protein;K06195
Enterobacter_mori_CX01	FIG	CDS	1877280	1878128	+	ID=EM_1760;Name=Bis(5'-nucleosyl)-tetraphosphatase%2C symmetrical (EC 3.6.1.41);Ontology_term=KEGG_ENZYME:3.6.1.41;K01525;GO:0008803|GO:0016787|
Enterobacter_mori_CX01	FIG	CDS	1878285	1878764	-	ID=EM_1761;Name=Dihydrofolate reductase (EC 1.5.1.3);Ontology_term=KEGG_ENZYME:1.5.1.3;K00287;GO:0050661|GO:0009165|GO:0004146|GO:0006545|GO:0055114|
Enterobacter_mori_CX01	FIG	CDS	1878879	1880744	-	ID=EM_1762;Name=Glutathione-regulated potassium-efflux system protein KefC;K11745;GO:0019899|GO:0006812|GO:0015503|GO:0016021|GO:0015079|GO:0005886|GO:0051595|GO:0055085|GO:0006813|GO:0015643|GO:0008324|GO:0015299|GO:0005887|
Enterobacter_mori_CX01	FIG	CDS	1880737	1881267	-	ID=EM_1763;Name=Glutathione-regulated potassium-efflux system ancillary protein KefF;K11746;GO:0006813|
Enterobacter_mori_CX01	FIG	CDS	1881642	1884647	+	ID=EM_1764;Name=hypothetical protein;K07279;GO:0019867|
Enterobacter_mori_CX01	FIG	CDS	1884696	1884929	-	ID=EM_1765;Name=Putative outer membrane lipoprotein STM0080
Enterobacter_mori_CX01	FIG	CDS	1885069	1888293	-	ID=EM_1766;Name=Carbamoyl-phosphate synthase large chain (EC 6.3.5.5);Ontology_term=KEGG_ENZYME:6.3.5.5;K01955;GO:0005524|GO:0003824|GO:0046872|GO:0006807|
Enterobacter_mori_CX01	FIG	CDS	1888312	1889460	-	ID=EM_1767;Name=Carbamoyl-phosphate synthase small chain (EC 6.3.5.5);Ontology_term=KEGG_ENZYME:6.3.5.5;K01956;GO:0004088|GO:0006541|GO:0006207|
Enterobacter_mori_CX01	FIG	CDS	1889580	1889732	+	ID=EM_1768;Name=hypothetical protein
Enterobacter_mori_CX01	FIG	CDS	1889915	1890736	-	ID=EM_1769;Name=4-hydroxy-tetrahydrodipicolinate reductase (EC 1.17.1.8);Ontology_term=KEGG_ENZYME:1.17.1.8;K00215;GO:0008839|GO:0055114|GO:0009089|
Enterobacter_mori_CX01	FIG	CDS	1890942	1891892	-	ID=EM_1770;Name=4-hydroxy-3-methylbut-2-enyl diphosphate reductase (EC 1.17.7.4);Ontology_term=KEGG_ENZYME:1.17.7.4;K03527;GO:0046872|GO:0051745|GO:0050992|GO:0019288|
Enterobacter_mori_CX01	FIG	CDS	1891894	1892343	-	ID=EM_1771;Name=FKBP-type peptidyl-prolyl cis-trans isomerase SlpA (EC 5.2.1.8);Ontology_term=KEGG_ENZYME:5.2.1.8;K03774
Enterobacter_mori_CX01	FIG	CDS	1892462	1892962	-	ID=EM_1772;Name=Lipoprotein signal peptidase (EC 3.4.23.36);Ontology_term=KEGG_ENZYME:3.4.23.36;K03101;GO:0004190|GO:0016020|GO:0006508|
Enterobacter_mori_CX01	FIG	CDS	1892962	1895778	-	ID=EM_1773;Name=Isoleucyl-tRNA synthetase (EC 6.1.1.5);Ontology_term=KEGG_ENZYME:6.1.1.5;K01870;GO:0002161|GO:0005737|GO:0005524|GO:0004812|GO:0000166|GO:0006428|GO:0004822|GO:0000049|GO:0006418|
Enterobacter_mori_CX01	FIG	CDS	1895824	1896750	-	ID=EM_1774;Name=FMN adenylyltransferase (EC 2.7.7.2) / Riboflavin kinase (EC 2.7.1.26);Ontology_term=KEGG_ENZYME:2.7.7.2,KEGG_ENZYME:2.7.1.26;K11753;GO:0003919|GO:0008531|GO:0009231|
Enterobacter_mori_CX01	FIG	CDS	1897078	1897341	+	ID=EM_1775;Name=SSU ribosomal protein S20p;K02968;GO:0006412|GO:0003723|GO:0005622|GO:0003735|GO:0005840|
Enterobacter_mori_CX01	FIG	CDS	1897399	1898298	-	ID=EM_1776;Name=Transcriptional activator NhaR;K03717;GO:0003700|GO:0006355|
Enterobacter_mori_CX01	FIG	CDS	1898357	1899532	-	ID=EM_1777;Name=Na+/H+ antiporter NhaA type;K03313;GO:0016021|GO:0006885|GO:0006814|
Enterobacter_mori_CX01	FIG	CDS	1899706	1900851	-	ID=EM_1778;Name=Chaperone protein DnaJ;K03686;GO:0006457|GO:0051082|GO:0009408|GO:0005524|GO:0031072|
Enterobacter_mori_CX01	FIG	CDS	1900936	1902849	-	ID=EM_1779;Name=Chaperone protein DnaK;K04043;GO:0006457|GO:0005524|GO:0051082|
Enterobacter_mori_CX01	FIG	CDS	1902880	1903011	+	ID=EM_1780;Name=hypothetical protein
Enterobacter_mori_CX01	FIG	CDS	1903145	1903711	+	ID=EM_1781;Name=Succinate-acetate/proton symporter SatP;K07034;GO:0016021|
Enterobacter_mori_CX01	FIG	CDS	1903688	1905010	-	ID=EM_1782;Name=L-Proline/Glycine betaine transporter ProP;GO:0016021|GO:0055085|
Enterobacter_mori_CX01	FIG	CDS	1905133	1905720	-	ID=EM_1783;Name=Molybdopterin adenylyltransferase (EC 2.7.7.75);Ontology_term=KEGG_ENZYME:2.7.7.75;K03831;GO:0006777|
Enterobacter_mori_CX01	FIG	CDS	1905830	1906783	-	ID=EM_1784;Name=Transaldolase (EC 2.2.1.2);Ontology_term=KEGG_ENZYME:2.2.1.2;K00616;GO:0006098|GO:0003824|GO:0004801|GO:0005737|GO:0005975|
Enterobacter_mori_CX01	FIG	CDS	1907046	1908476	+	ID=EM_1785;Name=Putative alanine/glycine transport protein;K03310;GO:0006814|GO:0032328|GO:0015655|GO:0016020|
Enterobacter_mori_CX01	FIG	CDS	1908543	1909316	+	ID=EM_1786;Name=UPF0246 protein YaaA;K09861
Enterobacter_mori_CX01	FIG	CDS	1909349	1909651	-	ID=EM_1787;Name=Uncharacterized protein YaaX
Enterobacter_mori_CX01	FIG	CDS	1909896	1911182	-	ID=EM_1788;Name=Threonine synthase (EC 4.2.3.1);Ontology_term=KEGG_ENZYME:4.2.3.1;K01733;GO:0006520|GO:0030170|
Enterobacter_mori_CX01	FIG	CDS	1911186	1912115	-	ID=EM_1789;Name=Homoserine kinase (EC 2.7.1.39);Ontology_term=KEGG_ENZYME:2.7.1.39;K00872;GO:0005524|GO:0004413|GO:0006566|
Enterobacter_mori_CX01	FIG	CDS	1912117	1914579	-	ID=EM_1790;Name=Aspartokinase (EC 2.7.2.4) / Homoserine dehydrogenase (EC 1.1.1.3);Ontology_term=KEGG_ENZYME:2.7.2.4,KEGG_ENZYME:1.1.1.3;K12524;GO:0008652|GO:0016491|GO:0050661|GO:0009067|GO:0006520|GO:0004072|GO:0055114|GO:0004412|
Enterobacter_mori_CX01	FIG	CDS	1914688	1914801	+	ID=EM_1791;Name=hypothetical protein
Enterobacter_mori_CX01	FIG	CDS	1914940	1915626	-	ID=EM_1792;Name=Uncharacterized tRNA/rRNA methyltransferase LasT;K02533;GO:0008173|GO:0006396|GO:0003723|
Enterobacter_mori_CX01	FIG	CDS	1916262	1916978	+	ID=EM_1793;Name=Aerobic respiration control protein arcA;K07773;GO:0003677|GO:0000160|GO:0006355|
Enterobacter_mori_CX01	FIG	CDS	1917025	1918374	-	ID=EM_1794;Name=Inner membrane protein CreD;K06143
Enterobacter_mori_CX01	FIG	CDS	1918434	1919858	-	ID=EM_1795;Name=Sensory histidine kinase CreC of two-component signal transduction system CreBC;K07641;GO:0004871|GO:0016021|GO:0000155|GO:0007165|GO:0016310|GO:0016772|
Enterobacter_mori_CX01	FIG	CDS	1919858	1920547	-	ID=EM_1796;Name=Response regulator CreB of two-component signal transduction system CreBC;K07663;GO:0000160|GO:0006355|GO:0003677|
Enterobacter_mori_CX01	FIG	CDS	1920562	1921032	-	ID=EM_1797;Name=Conserved uncharacterized protein CreA;K05805
Enterobacter_mori_CX01	FIG	CDS	1921244	1922113	+	ID=EM_1798;Name=DNA-binding transcriptional dual regulator Rob;K05804;GO:0006355|GO:0003700|GO:0043565|GO:0003677|
Enterobacter_mori_CX01	FIG	CDS	1922110	1922757	-	ID=EM_1799;Name=Phosphoglycerate mutase (EC 5.4.2.11);Ontology_term=KEGG_ENZYME:5.4.2.11;K15634;GO:0003824|GO:0006096|GO:0008152|GO:0004619|
Enterobacter_mori_CX01	FIG	CDS	1922808	1923323	+	ID=EM_1800;Name=Inosine/xanthosine triphosphatase (EC 3.6.1.-);Ontology_term=KEGG_ENZYME:3.6.1.-
Enterobacter_mori_CX01	FIG	CDS	1923351	1923680	-	ID=EM_1801;Name=Transcriptional repressor protein TrpR;K03720;GO:0005622|GO:0043565|GO:0006355|GO:0003700|
Enterobacter_mori_CX01	FIG	CDS	1923736	1925673	-	ID=EM_1802;Name=Soluble lytic murein transglycosylase precursor (EC 3.2.1.-);Ontology_term=KEGG_ENZYME:3.2.1.-;K08309;GO:0000270|GO:0016020|GO:0004553|GO:0008933|GO:0042597|
Enterobacter_mori_CX01	FIG	CDS	1925900	1927567	+	ID=EM_1803;Name=Energy-dependent translational throttle protein EttA;GO:0005524|GO:0016887|
Enterobacter_mori_CX01	FIG	CDS	1927659	1928558	-	ID=EM_1804;Name=Transcriptional regulator%2C LysR family;GO:0003700|GO:0006355|
Enterobacter_mori_CX01	FIG	CDS	1928667	1929668	+	ID=EM_1805;Name=Bifunctional protein: zinc-containing alcohol dehydrogenase%3B quinone oxidoreductase ( NADPH:quinone reductase) (EC 1.1.1.-)%3B Similar to arginate lyase;Ontology_term=KEGG_ENZYME:1.1.1.-;GO:0008270|GO:0055114|GO:0016491|
Enterobacter_mori_CX01	FIG	CDS	1929766	1930998	-	ID=EM_1806;Name=NadR transcriptional regulator / Nicotinamide-nucleotide adenylyltransferase%2C NadR family (EC 2.7.7.1) / Ribosylnicotinamide kinase (EC 2.7.1.22);Ontology_term=KEGG_ENZYME:2.7.7.1,KEGG_ENZYME:2.7.1.22;K06211;GO:0003677|GO:0006355|GO:0009058|GO:0006810|GO:0043565|GO:0003824|GO:0019363|GO:0045892|
Enterobacter_mori_CX01	FIG	CDS	1931034	1932419	-	ID=EM_1807;Name=DNA repair protein RadA;K04485;GO:0003684|GO:0006281|GO:0005524|GO:0003677|GO:0008094|
Enterobacter_mori_CX01	FIG	CDS	1932431	1933399	-	ID=EM_1808;Name=Phosphoserine phosphatase (EC 3.1.3.3);Ontology_term=KEGG_ENZYME:3.1.3.3;K01079;GO:0004647|GO:0006564|
Enterobacter_mori_CX01	FIG	CDS	1933517	1934161	+	ID=EM_1809;Name=Protein Smp;K07186
Enterobacter_mori_CX01	FIG	CDS	1934201	1935217	+	ID=EM_1810;Name=Lipoate-protein ligase A;K03800;GO:0018055|GO:0009249|GO:0016979|GO:0006464|
Enterobacter_mori_CX01	FIG	CDS	1935279	1936001	-	ID=EM_1811;Name=Purine nucleoside phosphorylase (EC 2.4.2.1);Ontology_term=KEGG_ENZYME:2.4.2.1;K03784;GO:0006139|GO:0009116|GO:0004731|GO:0016763|GO:0003824|
Enterobacter_mori_CX01	FIG	CDS	1936130	1937353	-	ID=EM_1812;Name=Phosphopentomutase (EC 5.4.2.7);Ontology_term=KEGG_ENZYME:5.4.2.7;K01839;GO:0008973|GO:0003824|GO:0046872|GO:0000287|GO:0008152|GO:0043094|GO:0005737|GO:0009117|
Enterobacter_mori_CX01	FIG	CDS	1937407	1938741	-	ID=EM_1813;Name=Thymidine phosphorylase (EC 2.4.2.4);Ontology_term=KEGG_ENZYME:2.4.2.4;K00758;GO:0016763|GO:0006206|GO:0004645|GO:0008152|GO:0009032|GO:0006213|GO:0016154|GO:0016757|
Enterobacter_mori_CX01	FIG	CDS	1938830	1939609	-	ID=EM_1814;Name=Deoxyribose-phosphate aldolase (EC 4.1.2.4);Ontology_term=KEGG_ENZYME:4.1.2.4;K01619;GO:0009264|GO:0016829|GO:0003824|GO:0004139|GO:0005737|
Enterobacter_mori_CX01	FIG	CDS	1939872	1941419	+	ID=EM_1815;Name=Uncharacterized glycyl radical protein YjjI
Enterobacter_mori_CX01	FIG	CDS	1941394	1942254	+	ID=EM_1816;Name=Uncharacterized radical SAM protein YjjW;GO:0051536|GO:0003824|GO:0055114|GO:0016491|GO:0051539|
Enterobacter_mori_CX01	FIG	CDS	1942249	1943031	-	ID=EM_1817;Name=Putative deoxyribonuclease YjjV;K03424;GO:0016888|GO:0016788|
Enterobacter_mori_CX01	FIG	CDS	1943028	1944080	-	ID=EM_1818;Name=Uncharacterized protein YjjU;GO:0006629|GO:0008152|
Enterobacter_mori_CX01	FIG	CDS	1944203	1944364	-	ID=EM_1819;Name=UPF0391 membrane protein YtjA;GO:0005886|
Enterobacter_mori_CX01	FIG	CDS	1944492	1945109	-	ID=EM_1820;Name=Osmotically inducible protein OsmY;K04065
Enterobacter_mori_CX01	FIG	CDS	1945414	1947003	-	ID=EM_1821;Name=Peptide chain release factor 3;K02837;GO:0006415|GO:0005737|GO:0016149|GO:0005525|GO:0003924|
Enterobacter_mori_CX01	FIG	CDS	1947095	1947772	-	ID=EM_1822;Name=Pyrimidine 5'-nucleotidase YjjG (EC 3.1.3.5);Ontology_term=KEGG_ENZYME:3.1.3.5;K08723;GO:0016787|GO:0008152|
Enterobacter_mori_CX01	FIG	CDS	1947793	1948236	-	ID=EM_1823;Name=Ribosomal-protein-S18p-alanine acetyltransferase (EC 2.3.1.128);Ontology_term=KEGG_ENZYME:2.3.1.128;K03789;GO:0006474|GO:0016407|GO:0008080|
Enterobacter_mori_CX01	FIG	CDS	1948205	1948618	-	ID=EM_1824;Name=DNA polymerase III psi subunit (EC 2.7.7.7);Ontology_term=KEGG_ENZYME:2.7.7.7;K02344;GO:0003887|GO:0006260|GO:0008408|
Enterobacter_mori_CX01	FIG	CDS	1948721	1949749	+	ID=EM_1825;Name=16S rRNA (guanine(1207)-N(2))-methyltransferase (EC 2.1.1.172);Ontology_term=KEGG_ENZYME:2.1.1.172;K00564;GO:0008990|GO:0008168|GO:0006364|GO:0008649|GO:0003676|GO:0032259|
Enterobacter_mori_CX01	FIG	CDS	1950285	1950581	-	ID=EM_1826;Name=FIG00626394: hypothetical protein
Enterobacter_mori_CX01	FIG	CDS	1950793	1951833	+	ID=EM_1827;Name=Putative membrane protein
Enterobacter_mori_CX01	FIG	CDS	1951925	1952713	+	ID=EM_1828;Name=Ferric reductase (1.6.99.14);K13255;GO:0051537|
Enterobacter_mori_CX01	FIG	CDS	1952809	1954155	-	ID=EM_1829;Name=PTS system%2C cellobiose-specific IIC component;K02761;GO:0016020|GO:0008982|GO:0009401|GO:0016021|
Enterobacter_mori_CX01	FIG	CDS	1954484	1954942	+	ID=EM_1830;Name=tRNA proofreading protein STM4549;GO:0002161|
Enterobacter_mori_CX01	FIG	CDS	1955615	1956349	-	ID=EM_1831;Name=Putative regulatory protein;GO:0006355|GO:0003677|
Enterobacter_mori_CX01	FIG	CDS	1956763	1957536	+	ID=EM_1832;Name=FIG023911: putative membrane protein
Enterobacter_mori_CX01	FIG	CDS	1957527	1958000	+	ID=EM_1833;Name=FIG001826: putative inner membrane protein
Enterobacter_mori_CX01	FIG	CDS	1958068	1958709	+	ID=EM_1834;Name=Transcriptional regulator%2C AcrR family;GO:0003677|
Enterobacter_mori_CX01	FIG	CDS	1958751	1959203	+	ID=EM_1835;Name=Organic hydroperoxide resistance transcriptional regulator;GO:0003700|GO:0006355|
Enterobacter_mori_CX01	FIG	CDS	1959288	1959716	+	ID=EM_1836;Name=Organic hydroperoxide resistance protein;GO:0006979|
Enterobacter_mori_CX01	FIG	CDS	1959866	1960411	+	ID=EM_1837;Name=Primosomal protein I;K02317;GO:0006260|
Enterobacter_mori_CX01	FIG	CDS	1960408	1961145	+	ID=EM_1838;Name=DNA replication helicase loader DnaC/DnaI;K02315;GO:0005524|
Enterobacter_mori_CX01	FIG	CDS	1961230	1961712	+	ID=EM_1839;Name=Putative glycoprotein/receptor
Enterobacter_mori_CX01	FIG	CDS	1961983	1964274	+	ID=EM_1840;Name=Phosphatidylglycerol--membrane-oligosaccharide glycerophosphotransferase (EC 2.7.8.20);Ontology_term=KEGG_ENZYME:2.7.8.20;K01002;GO:0003824|GO:0008152|GO:0008484|
Enterobacter_mori_CX01	FIG	CDS	1964476	1965027	+	ID=EM_1841;Name=hypothetical protein;GO:0006355|GO:0003677|
Enterobacter_mori_CX01	FIG	CDS	1965174	1965917	+	ID=EM_1842;Name=hypothetical protein;GO:0000160|GO:0003677|GO:0006355|
Enterobacter_mori_CX01	FIG	CDS	1965921	1966394	+	ID=EM_1843;Name=hypothetical protein
Enterobacter_mori_CX01	FIG	CDS	1966419	1966925	+	ID=EM_1844;Name=Acetyltransferase%2C GNAT family;GO:0008080|
Enterobacter_mori_CX01	FIG	CDS	1967018	1968682	-	ID=EM_1845;Name=Methyl-accepting chemotaxis protein I (serine chemoreceptor protein);K05874;GO:0007165|GO:0016020|GO:0006935|GO:0016021|GO:0004888|GO:0004871|
Enterobacter_mori_CX01	FIG	CDS	1968765	1969205	-	ID=EM_1846;Name=Homoprotocatechuate degradative operon repressor;GO:0006355|GO:0003677|GO:0045892|GO:0003700|GO:0010124|
Enterobacter_mori_CX01	FIG	CDS	1969476	1970753	+	ID=EM_1847;Name=5-carboxymethyl-2-oxo-hex-3- ene-1%2C7-dioate decarboxylase (EC 4.1.1.68) / 2-hydroxyhepta-2%2C4-diene-1%2C7-dioate isomerase (EC 5.3.3.-);Ontology_term=KEGG_ENZYME:4.1.1.68,KEGG_ENZYME:5.3.3.-;K05921;GO:0008704|GO:1901023|GO:0008152|GO:0003824|GO:0018800|
Enterobacter_mori_CX01	FIG	CDS	1970750	1972216	+	ID=EM_1848;Name=5-carboxymethyl-2-hydroxymuconate semialdehyde dehydrogenase (EC 1.2.1.60);Ontology_term=KEGG_ENZYME:1.2.1.60;K00151;GO:1901023|GO:0008152|GO:0055114|GO:0016491|GO:0018480|
Enterobacter_mori_CX01	FIG	CDS	1972219	1973070	+	ID=EM_1849;Name=3%2C4-dihydroxyphenylacetate 2%2C3-dioxygenase (EC 1.13.11.15);Ontology_term=KEGG_ENZYME:1.13.11.15;K00455;GO:0016491|GO:0006725|GO:0008198|GO:0008687|
Enterobacter_mori_CX01	FIG	CDS	1973080	1973460	+	ID=EM_1850;Name=5-carboxymethyl-2-hydroxymuconate delta-isomerase (EC 5.3.3.10);Ontology_term=KEGG_ENZYME:5.3.3.10;K01826;GO:0008704|GO:0019439|
Enterobacter_mori_CX01	FIG	CDS	1973561	1974364	+	ID=EM_1851;Name=2-oxo-hepta-3-ene-1%2C7-dioic acid hydratase (EC 4.2.-.-);Ontology_term=KEGG_ENZYME:4.2.-.-;K02509;GO:0018817|GO:0008152|GO:0019439|GO:0003824|
Enterobacter_mori_CX01	FIG	CDS	1974374	1975171	+	ID=EM_1852;Name=2%2C4-dihydroxyhept-2-ene-1%2C7-dioic acid aldolase (EC 4.1.2.52);Ontology_term=KEGG_ENZYME:4.1.2.52;K02510;GO:0018802|GO:0003824|GO:0010124|
Enterobacter_mori_CX01	FIG	CDS	1975193	1976545	+	ID=EM_1853;Name=4-hydroxyphenylacetate symporter%2C major facilitator superfamily (MFS);K02511;GO:1901241|GO:0055085|GO:1900754|GO:0016021|
Enterobacter_mori_CX01	FIG	CDS	1976517	1977407	+	ID=EM_1854;Name=Transcriptional activator of 4-hydroxyphenylacetate 3-monooxygenase operon%2C XylS/AraC family;K02508;GO:0006355|GO:0003700|GO:0043565|GO:0003677|
Enterobacter_mori_CX01	FIG	CDS	1977507	1978664	+	ID=EM_1855;Name=Integrase;GO:0015074|GO:0003676|GO:0003677|
Enterobacter_mori_CX01	FIG	CDS	1978924	1980486	+	ID=EM_1856;Name=4-hydroxyphenylacetate 3-monooxygenase (EC 1.14.14.9);Ontology_term=KEGG_ENZYME:1.14.14.9;K00483;GO:0008152|GO:0016712|GO:0050660|GO:0055114|GO:0010124|GO:0016627|
Enterobacter_mori_CX01	FIG	CDS	1980504	1981016	+	ID=EM_1857;Name=4-hydroxyphenylacetate 3-monooxygenase%2C reductase component (EC 1.6.8.-);Ontology_term=KEGG_ENZYME:1.6.8.-;K00484;GO:0010181|GO:0055114|GO:0048037|GO:0051287|GO:0016651|GO:0042537|
Enterobacter_mori_CX01	FIG	CDS	1981196	1982086	+	ID=EM_1858;Name=Transcriptional regulator
Enterobacter_mori_CX01	FIG	CDS	1982304	1984457	+	ID=EM_1859;Name=Inner membrane protein YjiY;GO:0016020|GO:0009267|
Enterobacter_mori_CX01	FIG	CDS	1984554	1984757	+	ID=EM_1860;Name=Uncharacterized proteins YbdD and YjiX
Enterobacter_mori_CX01	FIG	CDS	1984768	1985721	+	ID=EM_1861;Name=Uncharacterized GTP-binding protein YjiA
Enterobacter_mori_CX01	FIG	CDS	1985809	1987167	-	ID=EM_1862;Name=hypothetical protein
Enterobacter_mori_CX01	FIG	CDS	1987578	1988123	+	ID=EM_1863;Name=Uncharacterized outer membrane protein YfaZ;GO:0016021|
Enterobacter_mori_CX01	FIG	CDS	1988123	1988443	+	ID=EM_1864;Name=putative lipoprotein
Enterobacter_mori_CX01	FIG	CDS	1988528	1989265	-	ID=EM_1865;Name=hypothetical protein
Enterobacter_mori_CX01	FIG	CDS	1989269	1991554	-	ID=EM_1866;Name=hypothetical protein;GO:0005524|
Enterobacter_mori_CX01	FIG	CDS	1992122	1993492	-	ID=EM_1867;Name=Succinate-semialdehyde dehydrogenase [NAD] (EC 1.2.1.24)%3B Succinate-semialdehyde dehydrogenase [NADP+] (EC 1.2.1.79);Ontology_term=KEGG_ENZYME:1.2.1.24,KEGG_ENZYME:1.2.1.79;K00135;GO:0008152|GO:0016491|GO:0055114|
Enterobacter_mori_CX01	FIG	CDS	1993643	1994386	+	ID=EM_1868;Name=Transcriptional regulator%2C AraC family;GO:0003700|GO:0006355|GO:0043565|GO:0003677|
Enterobacter_mori_CX01	FIG	CDS	1994434	1995087	+	ID=EM_1869;Name=Threonine efflux protein;GO:0016020|GO:0006865|
Enterobacter_mori_CX01	FIG	CDS	1995091	1996362	+	ID=EM_1870;Name=Uncharacterized inner membrane protein YjiN
Enterobacter_mori_CX01	FIG	CDS	1996359	1997435	-	ID=EM_1871;Name=Uncharacterized MFS-type transporter
Enterobacter_mori_CX01	FIG	CDS	1997425	1998489	-	ID=EM_1872;Name=putative secretion protein
Enterobacter_mori_CX01	FIG	CDS	1998489	1998959	-	ID=EM_1873;Name=Transcriptional regulator SlyA;GO:0003700|GO:0006355|
Enterobacter_mori_CX01	FIG	CDS	1999107	1999802	-	ID=EM_1874;Name=Transcriptional regulator%2C ArsR family;GO:0003700|GO:0006355|
Enterobacter_mori_CX01	FIG	CDS	1999777	2000172	-	ID=EM_1875;Name=hypothetical protein
Enterobacter_mori_CX01	FIG	CDS	2000165	2000488	-	ID=EM_1876;Name=Antibiotic biosynthesis monooxygenase
Enterobacter_mori_CX01	FIG	CDS	2000640	2002055	-	ID=EM_1877;Name=Aldehyde dehydrogenase (EC 1.2.1.3);Ontology_term=KEGG_ENZYME:1.2.1.3;K00128;GO:0055114|GO:0016491|GO:0008152|
Enterobacter_mori_CX01	FIG	CDS	2002156	2003058	+	ID=EM_1878;Name=Transcriptional regulator%2C LysR family;GO:0006355|GO:0003700|
Enterobacter_mori_CX01	FIG	CDS	2003045	2003524	-	ID=EM_1879;Name=4-carboxymuconolactone decarboxylase domain/alkylhydroperoxidase AhpD family core domain protein;GO:0051920|GO:0055114|
Enterobacter_mori_CX01	FIG	CDS	2003628	2005016	+	ID=EM_1880;Name=Transcriptional regulator%2C GntR family domain / Aspartate aminotransferase (EC 2.6.1.1);Ontology_term=KEGG_ENZYME:2.6.1.1;K00375;GO:0009058|GO:0006355|GO:0030170|GO:0003700|GO:0003824|
Enterobacter_mori_CX01	FIG	CDS	2005103	2005264	-	ID=EM_1881;Name=hypothetical protein
Enterobacter_mori_CX01	FIG	CDS	2005441	2006856	+	ID=EM_1882;Name=DNA-binding transcriptional regulator%2C MocR family / aminotransferase domain;GO:0030170|GO:0003824|GO:0003700|GO:0009058|GO:0006355|
Enterobacter_mori_CX01	FIG	CDS	2006932	2009022	-	ID=EM_1883;Name=Ferrichrome-iron receptor;K02014;GO:0006810|GO:0004872|GO:0005506|GO:0015891|GO:0016020|
Enterobacter_mori_CX01	FIG	CDS	2009162	2010115	-	ID=EM_1884;Name=Transcriptional regulator%2C AraC family;GO:0043565|GO:0006355|GO:0003677|GO:0003700|
Enterobacter_mori_CX01	FIG	CDS	2010374	2010559	+	ID=EM_1885;Name=hypothetical protein
Enterobacter_mori_CX01	FIG	CDS	2010598	2011719	-	ID=EM_1886;Name=LSU ribosomal protein L16p arginine hydroxylase;K18850
Enterobacter_mori_CX01	FIG	CDS	2011856	2012458	-	ID=EM_1887;Name=ATP-dependent Clp protease proteolytic subunit (EC 3.4.21.92);Ontology_term=KEGG_ENZYME:3.4.21.92;K01358;GO:0004252|GO:0006508|
Enterobacter_mori_CX01	FIG	CDS	2012547	2012933	+	ID=EM_1888;Name=Possible glyoxylase family protein (Lactoylglutathione lyase) (EC 4.4.1.5);Ontology_term=KEGG_ENZYME:4.4.1.5;K01759
Enterobacter_mori_CX01	FIG	CDS	2013113	2013712	+	ID=EM_1889;Name=Two-component transcriptional response regulator%2C LuxR family;GO:0006355|GO:0003677|GO:0000160|
Enterobacter_mori_CX01	FIG	CDS	2013734	2019316	-	ID=EM_1890;Name=hypothetical protein;GO:0005515|GO:0000155|GO:0007165|GO:0005524|GO:0016310|GO:0004672|GO:0016772|GO:0000160|GO:0006468|
Enterobacter_mori_CX01	FIG	CDS	2019326	2019706	-	ID=EM_1891;Name=two-component response regulator;GO:0000160|
Enterobacter_mori_CX01	FIG	CDS	2019730	2019990	-	ID=EM_1892;Name=FIG026426: Hypothetical protein
Enterobacter_mori_CX01	FIG	CDS	2019987	2020208	-	ID=EM_1893;Name=Protein of unknown function DUF1427
Enterobacter_mori_CX01	FIG	CDS	2020270	2020956	-	ID=EM_1894;Name=FIG002283: Isochorismatase family protein;GO:0003824|GO:0008152|
Enterobacter_mori_CX01	FIG	CDS	2021174	2023045	+	ID=EM_1895;Name=Exoenzymes regulatory protein AepA precursor;GO:0016810|
Enterobacter_mori_CX01	FIG	CDS	2023045	2023452	+	ID=EM_1896;Name=DoxX
Enterobacter_mori_CX01	FIG	CDS	2023449	2025068	+	ID=EM_1897;Name=Uncharacterized MFS-type transporter
Enterobacter_mori_CX01	FIG	CDS	2025099	2025920	+	ID=EM_1898;Name=Non-heme chloroperoxidase (EC 1.11.1.10);Ontology_term=KEGG_ENZYME:1.11.1.10;GO:0003824|
Enterobacter_mori_CX01	FIG	CDS	2025962	2027356	-	ID=EM_1899;Name=Galactose permease;K11104;GO:0005215|GO:0016020|GO:0006814|
Enterobacter_mori_CX01	FIG	CDS	2027407	2028495	-	ID=EM_1900;Name=hypothetical protein;GO:0005975|GO:0004553|
Enterobacter_mori_CX01	FIG	CDS	2028681	2029688	+	ID=EM_1901;Name=hypothetical protein;K02529;GO:0006355|GO:0003677|
Enterobacter_mori_CX01	FIG	CDS	2029674	2030255	-	ID=EM_1902;Name=Fosfomycin resistance protein FosA;K21253
Enterobacter_mori_CX01	FIG	CDS	2030299	2031300	+	ID=EM_1903;Name=Tryptophanyl-tRNA synthetase (EC 6.1.1.2);Ontology_term=KEGG_ENZYME:6.1.1.2;K01867;GO:0000166|GO:0004830|GO:0006436|GO:0004812|GO:0006418|GO:0005524|GO:0005737|
Enterobacter_mori_CX01	FIG	CDS	2031386	2031649	-	ID=EM_1904;Name=hypothetical protein
Enterobacter_mori_CX01	FIG	CDS	2031624	2032154	-	ID=EM_1905;Name=hypothetical protein
Enterobacter_mori_CX01	FIG	CDS	2032322	2032789	-	ID=EM_1906;Name=hypothetical protein;GO:0005737|GO:0003723|GO:0016070|GO:0016788|
Enterobacter_mori_CX01	FIG	CDS	2033089	2033958	+	ID=EM_1907;Name=hypothetical protein;K07454
Enterobacter_mori_CX01	FIG	CDS	2034469	2035026	-	ID=EM_1908;Name=Putative transcription regulator;GO:0003677|GO:0043565|
Enterobacter_mori_CX01	FIG	CDS	2035175	2035672	+	ID=EM_1909;Name=FIG01220739: hypothetical protein
Enterobacter_mori_CX01	FIG	CDS	2035748	2036320	-	ID=EM_1910;Name=hypothetical protein
Enterobacter_mori_CX01	FIG	CDS	2036465	2037022	-	ID=EM_1911;Name=putative resolvase;K14060;GO:0000150|GO:0006310|GO:0003677|
Enterobacter_mori_CX01	FIG	CDS	2037214	2037681	+	ID=EM_1912;Name=hypothetical protein
Enterobacter_mori_CX01	FIG	CDS	2037837	2038850	+	ID=EM_1913;Name=hypothetical protein
Enterobacter_mori_CX01	FIG	CDS	2039488	2039820	+	ID=EM_1914;Name=hypothetical protein
Enterobacter_mori_CX01	FIG	CDS	2040195	2041436	+	ID=EM_1915;Name=hypothetical protein
Enterobacter_mori_CX01	FIG	CDS	2041529	2042488	+	ID=EM_1916;Name=hypothetical protein
Enterobacter_mori_CX01	FIG	CDS	2042574	2042705	-	ID=EM_1917;Name=hypothetical protein
Enterobacter_mori_CX01	FIG	CDS	2042879	2043037	-	ID=EM_1918;Name=hypothetical protein
Enterobacter_mori_CX01	FIG	CDS	2043319	2045259	-	ID=EM_1919;Name=Integrase;GO:0015074|GO:0006310|GO:0003677|
Enterobacter_mori_CX01	FIG	CDS	2045541	2046263	-	ID=EM_1920;Name=hypothetical protein
Enterobacter_mori_CX01	FIG	CDS	2046294	2047052	-	ID=EM_1921;Name=tRNA-(ms[2]io[6]A)-hydroxylase;K06169;GO:0045301|GO:0006400|
Enterobacter_mori_CX01	FIG	CDS	2047099	2047524	-	ID=EM_1922;Name=Ribonuclease E inhibitor RraB;K09893
Enterobacter_mori_CX01	FIG	CDS	2047689	2048693	+	ID=EM_1923;Name=Ornithine carbamoyltransferase (EC 2.1.3.3);Ontology_term=KEGG_ENZYME:2.1.3.3;K00611;GO:0006591|GO:0016743|GO:0004585|GO:0006520|GO:0016597|
Enterobacter_mori_CX01	FIG	CDS	2048868	2049626	+	ID=EM_1924;Name=Uncharacterized transcriptional regulator YagI%2C IclR family;GO:0006355|GO:0003677|
Enterobacter_mori_CX01	FIG	CDS	2049631	2051241	-	ID=EM_1925;Name=Xylan 1%2C4-beta-xylosidase (EC 3.2.1.37);Ontology_term=KEGG_ENZYME:3.2.1.37;K01198;GO:0005975|GO:0004553|
Enterobacter_mori_CX01	FIG	CDS	2051253	2052635	-	ID=EM_1926;Name=Proposed xyloside/Na+ symporter YagG;GO:0016020|GO:0005215|GO:0006814|
Enterobacter_mori_CX01	FIG	CDS	2052692	2052865	+	ID=EM_1927;Name=hypothetical protein
Enterobacter_mori_CX01	FIG	CDS	2052862	2054829	-	ID=EM_1928;Name=Uncharacterized dehydratase YagF;K22396;GO:0008152|GO:0003824|
Enterobacter_mori_CX01	FIG	CDS	2054844	2055752	-	ID=EM_1929;Name=Uncharacterized lyase YjhH;K22397;GO:0008152|GO:0016829|GO:0003824|
Enterobacter_mori_CX01	FIG	CDS	2055961	2056413	-	ID=EM_1930;Name=Protein YjgK%2C linked to biofilm formation;K19334
Enterobacter_mori_CX01	FIG	CDS	2057089	2058309	+	ID=EM_1931;Name=Arginine deiminase (EC 3.5.3.6);Ontology_term=KEGG_ENZYME:3.5.3.6;K01478;GO:0016990|GO:0006527|
Enterobacter_mori_CX01	FIG	CDS	2058319	2059230	+	ID=EM_1932;Name=Carbamate kinase (EC 2.7.2.2);Ontology_term=KEGG_ENZYME:2.7.2.2;K00926;GO:0008804|GO:0006525|
Enterobacter_mori_CX01	FIG	CDS	2059352	2060356	+	ID=EM_1933;Name=Ornithine carbamoyltransferase (EC 2.1.3.3);Ontology_term=KEGG_ENZYME:2.1.3.3;K00611;GO:0006591|GO:0016743|GO:0004585|GO:0006520|GO:0016597|
Enterobacter_mori_CX01	FIG	CDS	2060403	2061806	+	ID=EM_1934;Name=Arginine/ornithine antiporter ArcD;GO:0016021|
Enterobacter_mori_CX01	FIG	CDS	2061878	2062366	+	ID=EM_1935;Name=Arginine pathway regulatory protein ArgR%2C repressor of arg regulon;GO:0006525|GO:0006355|GO:0003700|GO:0034618|GO:0051259|
Enterobacter_mori_CX01	FIG	CDS	2062606	2063538	+	ID=EM_1936;Name=Aspartate carbamoyltransferase (EC 2.1.3.2);Ontology_term=KEGG_ENZYME:2.1.3.2;K00609;GO:0006207|GO:0006520|GO:0004070|GO:0016597|GO:0016743|
Enterobacter_mori_CX01	FIG	CDS	2063551	2064012	+	ID=EM_1937;Name=Aspartate carbamoyltransferase regulatory chain (PyrI);K00610;GO:0009347|GO:0006207|
Enterobacter_mori_CX01	FIG	CDS	2064087	2064473	+	ID=EM_1938;Name=2-iminobutanoate/2-iminopropanoate deaminase RidA/TdcF (EC 3.5.99.10);Ontology_term=KEGG_ENZYME:3.5.99.10;K09022
Enterobacter_mori_CX01	FIG	CDS	2064610	2066070	+	ID=EM_1939;Name=Chitin binding protein;K03933
Enterobacter_mori_CX01	FIG	CDS	2066159	2068543	-	ID=EM_1940;Name=beta-N-acetylglucosaminidase (EC 3.2.1.52);Ontology_term=KEGG_ENZYME:3.2.1.52;K12373;GO:0005975|GO:0004563|GO:0004553|
Enterobacter_mori_CX01	FIG	CDS	2068756	2071464	-	ID=EM_1941;Name=Mg(2+) transport ATPase%2C P-type (EC 3.6.3.2);Ontology_term=KEGG_ENZYME:3.6.3.2;K01531;GO:0000166|GO:0016021|GO:0015693|GO:0015444|
Enterobacter_mori_CX01	FIG	CDS	2071854	2072801	+	ID=EM_1942;Name=Trehalose operon transcriptional repressor;K03485;GO:0005991|GO:0003677|GO:0045892|GO:0006355|
Enterobacter_mori_CX01	FIG	CDS	2072930	2074348	+	ID=EM_1943;Name=PTS system%2C trehalose-specific IIB component (EC 2.7.1.201) / PTS system%2C trehalose-specific IIC component;Ontology_term=KEGG_ENZYME:2.7.1.201;K02818;GO:0009401|GO:0008982|GO:0016020|GO:0015574|GO:0015771|GO:0016021|
Enterobacter_mori_CX01	FIG	CDS	2074399	2076042	+	ID=EM_1944;Name=Trehalose-6-phosphate hydrolase (EC 3.2.1.93);Ontology_term=KEGG_ENZYME:3.2.1.93;K01226;GO:0005993|GO:0005975|GO:0008788|GO:0005737|GO:0003824|
Enterobacter_mori_CX01	FIG	CDS	2076418	2078556	+	ID=EM_1945;Name=Ribonucleotide reductase of class III (anaerobic)%2C large subunit (EC 1.17.4.2);Ontology_term=KEGG_ENZYME:1.17.4.2;K21636;GO:0008152|GO:0008998|GO:0003824|GO:0055114|GO:0016491|GO:0006260|
Enterobacter_mori_CX01	FIG	CDS	2078655	2079119	+	ID=EM_1946;Name=Ribonucleotide reductase of class III (anaerobic)%2C activating protein (EC 1.97.1.4);Ontology_term=KEGG_ENZYME:1.97.1.4;K04068;GO:0055114|GO:0051539|GO:0003824|GO:0016491|GO:0005737|GO:0043365|
Enterobacter_mori_CX01	FIG	CDS	2079123	2079407	-	ID=EM_1947;Name=mRNA interferase RelE;K06218
Enterobacter_mori_CX01	FIG	CDS	2079397	2079639	-	ID=EM_1948;Name=RelB/StbD replicon stabilization protein (antitoxin to RelE/StbE);K18918
Enterobacter_mori_CX01	FIG	CDS	2079717	2081627	-	ID=EM_1949;Name=Transcription antiterminator STM4448%2C BglG family;GO:0005215|GO:0006810|GO:0009401|GO:0008982|GO:0003700|GO:0006355|
Enterobacter_mori_CX01	FIG	CDS	2081647	2082783	-	ID=EM_1950;Name=Putative hemagglutinin-related protein;K07404;GO:0005515|
Enterobacter_mori_CX01	FIG	CDS	2082899	2083639	-	ID=EM_1951;Name=2-dehydro-3-deoxyphosphogluconate aldolase-like protein STM4447;GO:0003824|
Enterobacter_mori_CX01	FIG	CDS	2083636	2084754	-	ID=EM_1952;Name=D-glucosaminate-6-phosphate ammonia-lyase related protein STM4446;K01042;GO:0003824|
Enterobacter_mori_CX01	FIG	CDS	2084738	2085871	-	ID=EM_1953;Name=Uncharacterized metal-dependent hydrolase STM4445;K01465;GO:0016810|GO:0016787|
Enterobacter_mori_CX01	FIG	CDS	2085914	2086555	-	ID=EM_1954;Name=Uncharacterized inner membrane protein STM4444
Enterobacter_mori_CX01	FIG	CDS	2086569	2087345	-	ID=EM_1955;Name=Uncharacterized inner membrane protein STM4443
Enterobacter_mori_CX01	FIG	CDS	2087368	2087667	-	ID=EM_1956;Name=Uncharacterized protein STM4442
Enterobacter_mori_CX01	FIG	CDS	2087670	2088032	-	ID=EM_1957;Name=Uncharacterized protein STM4441;GO:0005975|GO:0016853|
Enterobacter_mori_CX01	FIG	CDS	2088043	2088363	-	ID=EM_1958;Name=Uncharacterized protein STM4440;GO:0006355|
Enterobacter_mori_CX01	FIG	CDS	2088798	2088953	+	ID=EM_1959;Name=hypothetical protein;GO:0016020|
Enterobacter_mori_CX01	FIG	CDS	2089024	2089410	-	ID=EM_1960;Name=Soluble cytochrome b562;K15536;GO:0005506|GO:0042597|GO:0022900|GO:0009055|GO:0020037|
Enterobacter_mori_CX01	FIG	CDS	2089449	2090801	-	ID=EM_1961;Name=TldE protein%2C part of TldE/TldD proteolytic complex;K03592;GO:0006508|GO:0008237|
Enterobacter_mori_CX01	FIG	CDS	2090897	2091448	+	ID=EM_1962;Name=UPF0307 protein YjgA;K09889
Enterobacter_mori_CX01	FIG	CDS	2091538	2092914	-	ID=EM_1963;Name=UDP-N-acetylmuramate:L-alanyl-gamma-D-glutamyl-meso-diaminopimelate ligase (EC 6.3.2.-);Ontology_term=KEGG_ENZYME:6.3.2.-;K02558;GO:0071555|GO:0009252|GO:0016874|GO:0016881|GO:0009058|GO:0005524|
Enterobacter_mori_CX01	FIG	CDS	2093112	2094110	+	ID=EM_1964;Name=Fructose-1%2C6-bisphosphatase%2C type I (EC 3.1.3.11);Ontology_term=KEGG_ENZYME:3.1.3.11;K03841;GO:0016791|GO:0042578|GO:0005975|GO:0042132|
Enterobacter_mori_CX01	FIG	CDS	2094259	2094615	+	ID=EM_1965;Name=Transcriptional regulator;GO:0003700|GO:0006355|
Enterobacter_mori_CX01	FIG	CDS	2094587	2096158	-	ID=EM_1966;Name=Methyl-accepting chemotaxis sensor/transducer protein;K13487;GO:0016020|GO:0007165|GO:0004871|GO:0004888|GO:0016021|GO:0006935|
Enterobacter_mori_CX01	FIG	CDS	2096252	2097253	-	ID=EM_1967;Name=Galactofuranose ABC transporter%2C permease protein 2;K02057;GO:0016020|GO:0005215|GO:0006810|
Enterobacter_mori_CX01	FIG	CDS	2097240	2098262	-	ID=EM_1968;Name=Galactofuranose ABC transporter%2C permease protein 1;K02057;GO:0016020|GO:0005215|GO:0006810|
Enterobacter_mori_CX01	FIG	CDS	2098276	2099778	-	ID=EM_1969;Name=Galactofuranose ABC transporter%2C ATP-binding protein;K02056;GO:0005524|GO:0016887|
Enterobacter_mori_CX01	FIG	CDS	2099882	2100838	-	ID=EM_1970;Name=Galactofuranose ABC transporter%2C substrate-binding protein;K02058;GO:0015757|GO:0005534|
Enterobacter_mori_CX01	FIG	CDS	2101148	2101678	+	ID=EM_1971;Name=Inorganic pyrophosphatase (EC 3.6.1.1);Ontology_term=KEGG_ENZYME:3.6.1.1;K01507;GO:0005737|GO:0000287|GO:0004427|GO:0006796|
Enterobacter_mori_CX01	FIG	CDS	2101857	2102201	-	ID=EM_1972;Name=UPF0131 protein YtfP
Enterobacter_mori_CX01	FIG	CDS	2102204	2105980	-	ID=EM_1973;Name=Inner membrane component of TAM transport system;K09800
Enterobacter_mori_CX01	FIG	CDS	2105977	2107710	-	ID=EM_1974;Name=Outer membrane component of TAM transport system;K07278;GO:0019867|
Enterobacter_mori_CX01	FIG	CDS	2107936	2108577	+	ID=EM_1975;Name=Peptide-methionine (S)-S-oxide reductase MsrA (EC 1.8.4.11);Ontology_term=KEGG_ENZYME:1.8.4.11;K07304;GO:0008113|GO:0055114|
Enterobacter_mori_CX01	FIG	CDS	2108578	2109636	-	ID=EM_1976;Name=hypothetical protein;GO:0003677|GO:0006355|
Enterobacter_mori_CX01	FIG	CDS	2109829	2110980	+	ID=EM_1977;Name=Gluconokinase (EC 2.7.1.12) / oxidoreductase domain;Ontology_term=KEGG_ENZYME:2.7.1.12;GO:0016491|GO:0055114|GO:0008152|
Enterobacter_mori_CX01	FIG	CDS	2110997	2112181	+	ID=EM_1978;Name=Oxidoreductase;GO:0016491|GO:0008152|GO:0055114|
Enterobacter_mori_CX01	FIG	CDS	2112178	2113245	+	ID=EM_1979;Name=oxidoreductase domain protein;GO:0008152|GO:0055114|GO:0016491|
Enterobacter_mori_CX01	FIG	CDS	2113257	2114279	+	ID=EM_1980;Name=predicted dehydrogenase;GO:0016491|GO:0055114|GO:0008152|
Enterobacter_mori_CX01	FIG	CDS	2114359	2115906	+	ID=EM_1981;Name=Rhamnogalacturonide transporter RhiT;K16210
Enterobacter_mori_CX01	FIG	CDS	2116103	2117440	+	ID=EM_1982;Name=UPF0053 inner membrane protein YtfL;GO:0055114|GO:0003824|GO:0016614|GO:0050660|
Enterobacter_mori_CX01	FIG	CDS	2117511	2117717	-	ID=EM_1983;Name=Uncharacterized protein YtfK
Enterobacter_mori_CX01	FIG	CDS	2118043	2118600	+	ID=EM_1984;Name=Uncharacterized protein YtfJ;K07109
Enterobacter_mori_CX01	FIG	CDS	2118594	2119334	-	ID=EM_1985;Name=3'(2')%2C5'-bisphosphate nucleotidase (EC 3.1.3.7);Ontology_term=KEGG_ENZYME:3.1.3.7;K01082;GO:0016020|GO:0046854|GO:0000287|
Enterobacter_mori_CX01	FIG	CDS	2119525	2121468	+	ID=EM_1986;Name=2'%2C3'-cyclic-nucleotide 2'-phosphodiesterase (EC 3.1.4.16) / 3'-nucleotidase (EC 3.1.3.6);Ontology_term=KEGG_ENZYME:3.1.4.16,KEGG_ENZYME:3.1.3.6;K01119;GO:0000166|GO:0008663|GO:0009166|GO:0009117|GO:0016787|GO:0046872|GO:0016788|
Enterobacter_mori_CX01	FIG	CDS	2121525	2121911	-	ID=EM_1987;Name=Redox-sensing transcriptional regulator QorR
Enterobacter_mori_CX01	FIG	CDS	2121996	2122844	+	ID=EM_1988;Name=NAD(P)H dehydrogenase (quinone) 2 (EC 1.6.5.2);Ontology_term=KEGG_ENZYME:1.6.5.2;K19267
Enterobacter_mori_CX01	FIG	CDS	2122926	2123750	+	ID=EM_1989;Name=Transcriptional regulator%2C AraC family;GO:0006355|GO:0003700|GO:0003677|GO:0043565|
Enterobacter_mori_CX01	FIG	CDS	2123826	2124791	+	ID=EM_1990;Name=Inner membrane protein YtfF;GO:0016021|GO:0016020|
Enterobacter_mori_CX01	FIG	CDS	2124879	2126528	-	ID=EM_1991;Name=Methyl-accepting chemotaxis sensor/transducer protein;K03406;GO:0004888|GO:0004871|GO:0006935|GO:0007165|GO:0016021|GO:0016020|
Enterobacter_mori_CX01	FIG	CDS	2126621	2126758	-	ID=EM_1992;Name=hypothetical protein
Enterobacter_mori_CX01	FIG	CDS	2126774	2127436	+	ID=EM_1993;Name=Repair of Iron Centers di-iron protein;K07322;GO:0030091|GO:0006950|
Enterobacter_mori_CX01	FIG	CDS	2127533	2128942	-	ID=EM_1994;Name=D-serine/D-alanine/glycine transporter;K11737;GO:0016021|GO:0006810|GO:0015171|GO:0003333|GO:0055085|GO:0006865|GO:0016020|
Enterobacter_mori_CX01	FIG	CDS	2129253	2129873	-	ID=EM_1995;Name=FKBP-type peptidyl-prolyl cis-trans isomerase FklB (EC 5.2.1.8);Ontology_term=KEGG_ENZYME:5.2.1.8;K03773;GO:0006457|
Enterobacter_mori_CX01	FIG	CDS	2130009	2130122	+	ID=EM_1996;Name=hypothetical protein
Enterobacter_mori_CX01	FIG	CDS	2130106	2130741	+	ID=EM_1997;Name=Uncharacterized protein YtfB;K07269
Enterobacter_mori_CX01	FIG	CDS	2130787	2131716	-	ID=EM_1998;Name=putative membrane protein;GO:0016020|GO:0016021|
Enterobacter_mori_CX01	FIG	CDS	2131869	2132318	-	ID=EM_1999;Name=LSU ribosomal protein L9p;K02939;GO:0003735|GO:0005622|GO:0005840|GO:0006412|
[truncated: 2,750 more rows]
