# Supplementary material for: Whole genome sequencing of Enterobacter mori, an emerging pathogen of kiwifruit and the potential genetic adaptation to pathogenic lifestyle
Source: AMB Express. 2021 Sep 17;11:129. doi: 10.1186/s13568-021-01290-w (PMC8448808; doi:10.1186/s13568-021-01290-w)
Supplement: Supplementary file 4 — Additional file 4. Nucleic acid and protein sequences derived from Enterobacter mori CX01 open reading frames. [file 13568_2021_1290_MOESM4_ESM.xlsx]

## Sheet: Sheet1
AMB Express
Whole genome sequencing of Enterobacter mori, an emerging pathogen of kiwifruit and the potential genetic adaptation to pathogenic lifestyle
Mingyang Zhang1,2,#, Yilin Zhang3,#, Xue Han3, Juan Wang1,2, Yu Yang3, Biao Ren1,2,4, Mian Xia5, Gang Li5,6, Rongxiang Fang1,2, Hang He3,*, Yantao Jia1,2,*
1State Key Laboratory of Plant Genomics, Institute of Microbiology, Chinese Academy of Sciences, Beijing 100101, China
2National Plant Gene Research Center, Beijing 100101, China
3 School of Advanced Agriculture Sciences and School of Life Sciences, State Key Laboratory of Protein and Plant Gene Research, Peking University, Beijing 100871, China
4College of Life Sciences, University of the Chinese Academy of Sciences, Beijing 100049, China 4
5 Cangxi Xingke Modern Agricultural Science and Technology Research Institute Co., Ltd., Cangxi, 628400, China
6Guangxi Key Laboratory of Medicinal Resource Protection and Genetic Improvement, Guangxi Botanical Garden of Medicinal Plant, Nanning, 530023, China
#Co-first authors
*Corresponding authors
hehang@pku.edu.cn Tel and Fax: 8610-62764981; jiayt@im.ac.cn Tel: 8610-64806884

## Sheet: Enterobacter_mori_CX01.CDS
ID	Strand	Sequence
>EM_0001	+	ATGCACGGGCTGATGGGCTTTGCGGGCTGGCAGTGGATGTTTGTTCTCGAAGCCGTTCCGGCGGTCATTCTGGGCGTAGTGGTGCTGTTCTGGCTGACCGAGGCGCCCGGAAAAGGCCAAATGGCTCAACGATGA
>EM_0002	+	ATGTCGGTCGGCCTGCTGAATGTCATTCCCGCCGTGATTGCCGTCTGCGCGATGGTGCTGTGGGCGCGGCACTCGGATAAAACCGGCGAACGTCCGTGGCACGTTATCGGTGCCTGTCTGCTGGCGGCGGTAGGGCTGTTTATGGCCGGAAATGCGGCAACCATTGTCGGGGTTATCTTCGCTCTGACCATCGTGAACTGCGGGATCAGCGCCTCTAAACCACCGCTGTGGAGTATGCCAACGCTGTTCTTATCCGGCTCTGCGGCGGCGGCGGGGATCGCCACTATTAACTCGCTGGGCAATCTGGGCGGTTTCGTCGGACCGTTCATGATTGGCCTCATAAAACAGCAGACCGGCAGTTACACCTGGGGCTGTGGTTTGTGGCCGGGCTGCTCATTC…
>EM_0003	+	ATGAAAGAGTATTCTATTGCCGCTATTCCCGCAGACGGTATCGGTCCGGAAGTGATTTCCGCAGGGGGTGGATGTGCTTCACGCGCTGGCCGAGCGCCAGAGAAATATCCGTTTTTCGGTTCACACCTTTGA
>EM_0004	+	ATGCCATCTATTTTGGTGCGTGGCGCGCCGGATGTGCCGGACCACATCACGCTGTGGGGCCTGCGCCTGCCGATTGGTCAGGGGTTTGACCAGTACGCTAACGTGCGTCCAACCAAAATCCTGCCGGGCATTCAGTCGCCGCTGCGCAAGGCCGTGCCGGGCATGCCTGGACTGGGTGATTGTGCGTGA
>EM_0005	+	TTGCCGGAGGAAGTGGGGAGGGAGGTGGCTATTTTTACCCGTACCGCGTCACGCCGCATTATGCGCTACGCGTTTCGACTGGCGCAGTCTCGCCCGCGCAAGCTGTTAACGGGGTGA
>EM_0006	+	GTGGCACCGACGGCGAATATCGATCCTGAGCGTCGTTTCCCGTCGATGTTTGAACCGATCCACGGCTCTGCGTTTGATATCACCGGTAAAGGCATTGCTAACCGGATGGGGAGGTTGTGGAGGGGGGGGAAATGGTGGAGGAGGTGGGGGAAAGGGAGGGGGGAAGGTGGGTGA
>EM_0007	+	ATGGGGGGTGTAAAAAGTGGGGAGGGGGAGGAAGGGGTGATGGGGGGGGTGGGGGAAAAAGGGGGGGGGGGGGTGGGTGGTGGGAGGAGGGAAGGGGAGGGGGAATGGGGGGGGGGTGGAAGGGGGGTGGGGTGA
>EM_0008	+	ATGGGGTGGATGGTGATGATGGAAGAGGTTAAGGGGTTGCGCGAGGAGGATTGCGTCATTGCGCTGATATCTCCGGTGAGGATCATCGCTGCTGGCTTTGCCAAGACAAGGGATCACCTGGCCGTAAAGCAGGCGGTGAACAAAGCTCTATTGAAAGCGGTGCCACCATCCATGAATGAAATACCGTTCGTAAGCAGTTATCGGATATGAAGGGGGGGGTGGGGGTGGCCGCGCGTCCTGCGCGAGTGTGACCTTAATCATGCAGCGACGTGCCTGGGGGACGACCCGCAGAGTATTGCCTCTGGCCCGACAGTTGCGGACAGTTCAACGCCTGCCCAGGCGCTGGAGATCGTGCGGCGCTACGGCATTACCCTGCCTGAGCACATCATAAAGGTGCTT…
>EM_0009	+	GTGCCGGTTAAAGGCCCGGCGGTGCTGCTGAGTGGCGGAGAAACGACGGTGACGATTGGCGCAAGCGGAGCCGGGCACGGCGGACGTAATACCCGAGTTTTTGCTCTCGCTGGCGTGCGCGCTCAAGGGTGA
>EM_0010	+	ATGACCACCCGAGTCGATTACCAGATTGAAAAATATCTCCTTACCGAAGCCGCCGAGCCGGAACGCCTGACGCGCCAGTGGGCAGAGGTGCTGGAAGAGTGTCGTGAGCAAAAATCCGGTGCTGAAGAGCGCTTGCGCCTCGCGCTGCTAAATGTGGATTATGTGACCAGCTTCGAGCTTCCCTTCAGCTTCTCCTCACCCGTGCGCCACAGCTGA
>EM_0011	+	GTGAAAGCGCCCCGCGAACGACTCAAGCTGGCGCTGGAAAACGGGCTGTCCGTGACGGCGCTAGACGGGCTTTTCTGGTTTGGTATTCAGCGCATCGCGGCGGATGTTCAGAGGTTAAGGAGAATGGGCGTGCGCATTGTGACGTCGGAAACCGAGGTCTTTGATACGCTGACAAAGACCAGCCGGCGGGTTCCTGTTTATAGCCTTGCTCGCCCGGAATGA
>EM_0012	-	TCAAACAAGACGAAAAATTGCGGCCAGTTTTTTTACAGCGTCTTCTATTTCCCTCTCCGTATAGGCAGCAAACCCCATCAAAAAACCGGAGGCGGCGGGGGAACCTGCATATAAACCGGTAAGCTCTAATATATCAACGCCCGCATGGCGAGCGGCGGCGGCAATCTCTTTCTCAGATATACCGTGCTTCAGGAGACAAGGCATCTGCATTCCACCCGCAGGCGTTATGCACGCAACATAATCAGAAAGATACTCTTCCATCAGGCTAGCCAGTTTGTCGCGACGAGCGACATAAACGCTCCGCATCTTGCGAATGTAGGCACCAAAATGCCCACCTTCCAAAAATTTAGCCAGCGTCAATTGGTTTATTGAGGCTGTATGGCCATCCATTAATGTCCT…
>EM_0013	-	TCAGAGAATTAAGACCGTCAACTGAGATGCCTTTTTCATCAAGAGATACCGGAATACGGTGCAATCCTGCGGCGTTGAACGCTTTGTGTGCCCCTGATAGGAGGGATCTTCAATGACAATGCCATCCCCGGTGTCCATCAGCACGTGGGAACAGAGCGCAAGCGCCTGCTGAGAACTTGTCAGAATGATGACCTGTTCTGCATTCGCCCGTGTCCCGCGCTCAAGATTGACATATTCCACGATTGCTTGCCGCAGGCGCTCCATACCCTGCGGAGGGCTTTGCGCTAATATCTGGTGCTGATATTCCTTCAGAACCTGTCGTTGAAGACGTTCCCAGGTTGGAATGGGAAACATGCGGGTTTCAGGAATACCGGGTGCCAGCGGACGGGGTGAGGAAAA…
>EM_0014	+	ATGAACAAGACGAGCGTGACGGTTGAGGCAGTTAAAGAACGTGATTTTGAAAGCTGGATGCCACTGTGGGGTAAATACCAGGAATTTTATAATGTCGACCTCTCAGGGGCCGTCACTCAACGAACCTGGCAACGATTTTTCAGCCCCGTAGAACCGCTATTCTGCGTGGTGGCGCGATGTGATGGAGACGTAGTGGGTTTTGCGCATTATCTTTTTCACCGTTCGACCTGGGCTGAGAGCGATTACTGCTACCTCGAAGATTTATATGTCTGTGAGACCATCAGAGGCAAACACGTTGGCAAACAGTTAATAGAATATGTTCAGAAAGAAGCGAGGAAACATCATGCCGCCCATCTTTACTGGCATACGCATGAAGCCAATTATCGCGGGCAACGATTG…
>EM_0015	-	TTATGATTTCGCCTGTAAAAGTATCTCCATCAGCCCCGGAAAGCGGGCGTCCAGATCCTCTCTTCGCAATGAAATCATATTTTCCCGCCCCTGCGGGCGCTGCCAGATAACGCCGCTGTCGCGCAGTACGCGCCAGTGGTGTGTCATGGTGGATTTCACTACATCCTCCGGGCGTAGCGCGTTGCAACTCAGTTCACTGCCGTCGGCCAGTCTGCGAATAATCGAGAGGCGGAGCGGGTTACCGAGGGCGAACAGCACGTTTTCCAGGAGTATTTGTTCAGGTTCGGGGTGGTTTGGGATCAT
>EM_0016	+	ATGAGCCACAAGCTGGGTGAAGTACACGATGGCGCGGCAACCACCGACTGGATGGCGCAGGAGCAAGAGCGCGGTATCACCATTACCTCCGCGGCGGTCAGCTGCTTCTGGCCGGGTATGGACCGGGGGTTTGAGCCGCACCGGATCAACATCATCGACACTCCGGGGCACGTGGATTTCACCATAGAGGTAGAACGTTCCATGCGCGTACTCGATGGTGCCGTGATGGTGTATGACTCCGTGGGCGGCGTGCAGCCGCAGTCGGAAACCGTCTGGCGTCAGGCGAACAAATACAAGGTTCCACGCATTGCGTTCGTCAACAAAATGGACCGTCCGGGTGCCGATTTCTTCCGCGTCGTGCGGATGATGCAGGAGCGCCTGAAGGCCAATCCGGTGCCG…
>EM_0017	-	TCAATCCAACGCCTTCACAATCTTCCCACTCGCCACAAACGTCCCGGCACCAAGATGATGCAGCGTATTCAGCTTTTCCCCGTCAAACTGCCAGCGGCCAGCGACAAACGCGCGTTCGTCTGCTGCTGCTGAAACCACTTCACCAAACAGGGTGTCATATTTTTCTGCCGCAGAAGTTACAGGTAATAACCGGCACTCCATCCACGCCAGGCATTTCTCTTCAATAACCGGCAGGCCAAGCTCAGGGCCGTTCACGACCGGGATCCCATAGCAGTTGAATTTGTCTTCATCGCGTCCGCTGACGCTACCGACCGCGTATGTCCAGTTGGCCGCTGCCACACCGGGGATGACGATGCCAAATTTCCCGCTGCGCTCAATCAGCTCACGTGACCAGGTACT…
>EM_0018	+	ATGTCCCCATTTCTGACCGCCTATTTCGCTCGCATCGGCTGGACGCAACCGGCCGCTGTTGATATCGACACGCTGCGCGCGCTGCATTTACACCACAACTGTGCGATCCCGTTTGAAAATATTGATGTCGTTCTGCCGCGAGAGATCCACCTTGAGGATCAGAGTCTGGCCGACAAGCTGGTCTCCGCGCGCCGCGGAGGCTATTGCTTTGAGCAAAACGGCCTGTTCGAACGCGTATTGCGCGAAGTTGGCTTTACGGTACGCAGCGTGCTGGGGCGCGTCGTTCTGGCGAATCCGTCGCAAATGCCGCCGCGTACGCACCGCCTGCTGCTGGTGGAGCTTAACGGTGAACGCTGGATTGCCGACGTAGGGTTTGGCGGCCAGACGTTGACTGCGCCG…
>EM_0019	-	TCAGCACCCCTTGCCGTCATCCTGATCGCGCGTTGCCGTTGCATCTTCAGGAATAATCATGCTGTAACCCAGCGGTACAGCGTCACGCGCGGTGGACGAAATGCACATGTGCGGCATCAGGCCAATCACAATCAC
>EM_0020	-	TCACCTTTTTAATCCTTTTTTCTTTAATTGCGCATCCAGATCGGTGCCAACAAAAGCGCTCGGGATCGCTTTGGTGATAATGGCGTCTTGCGCAGAAGGCTGCAGATCGTTATGGAACATCATGCCGATCATCACTGTCGTACGAAAAAATGGTTTCAT
>EM_0021	-	TTACTGCATAAACTTGCTGAACCAGGGGCTGTTGTTTTCACCAGACCAAAGCTGAATAAGCAGCTCTCTGAATTTTTCCGCAGCCGGGCTGAGCGGCGTTTCACGGCGCTGGACCAGCCCCAGCGTACGGCGTATGACGGGCTCAATCAGCGGACGGCTGACAAGGACATGATGCTCATCGGTCGGCATCGCCAGGCTGGGAACGACCGACACGCCAAGACCCGCTTCGACCATCCCCAGCGACGTTGACAGATGACGCACTTCATAAAACCAGTTCGGTTTCCAGGCCATCTTCTCGAACGCCTGATCGATAAGTGAACGGTTCCCGCTGGAGCGCCTTACGCCAATCAGCTTCATGCCTGCCAGATCGTCCCATGTCACCAGCGGTTTCTTCGCCAG…
>EM_0022	+	ATGTTAAAGATCCCTTGCGTATTAATGCGTGGCGGTACCTCAAAAGGCCCAGTCATTCTGGCCAGCGATCTGCCTGCTGAAACCGAAGCGCGTGATGCGGTTTTACTCAGCTTGATGGGTGCAGGCCACGAGCTCGAAATTGACGGTATTGGCGGTGGAAGCCCGCAAACCAGTAAGGTGGCGATCGTCAGTCCGTCCGACAGCCCGGATGCGGATGTGGATTACTTATTCGCCCAGGTGATGGTGAACGAACGTCGCGTCGATACCACGCCTAACTGCGGCAATATGCTTTGTGCCGTGGGCCCCTTTGCCATTGAAAAAGGGCTGGTGAAGGCGCAGAGCCCGGTGACGACGGTGCGTATCCGCAATCTTAACACCGGGACACTGGTGGATGCCGAA…
>EM_0023	+	ATGGCGTTAACGCATGCTAACAATACCCTGAAAGCTCCCGATCCGGTAAAAGCCAGCGCGCATATTCGCGTAATTCTGGCGCTGGCATTATCCGGGCTTGCGGAACTTGCTTCGTTGTTTTTTATTCAACCGCTGCTCCCGACGCTTGCTGTAGAATATAATGTCCCGGTCAGCCAGGTGAGTATAATCTTATCCGCAGAAACGGCACTGCTGGCAATTGGGCTGCTGTTTACCGGAACGTTATCCGATCACTATGGCAGGAAGCGGTTAATTATCGTCTCCCTCCTGCTGGGCGGCATTCTGACGCTGCTATGCCCGCTGGTGGAATCCTGGACGATGCTGGTGGCGCTGCGTGCGGTGATTGGTCTGGCGCTGAGCGGCATCGCGGCGGCGGCAACC…
>EM_0024	+	ATGAAATTAGCAAGCTATATTCATCAGGGCCGTAAAAGCTACGGAATTTATACACAGTCCGGCATTATCGATCTGGGTAATAAAATTGGCCATCACTATGCGACATTGAAAGACCTTCTGCAATGGGATGCGGTTGACGTCGCCAGGCAATATCACGATTGCCCTGTGGATATGATGCCAGAAGACATCACCTTCCTGCCCGTAATAGAAGAGCCGGGAAAGATTTTCTGCGTGGGGATGAATTACGCAGAAAAAAGAAAAGAATTTGCCGAGACGAATAATGCTCCCACGCTTTTTATCCGCTTTCCTGATTCCCAAACCGGACATGCGCGGCCGGTTCTAAAACCGGTTCTCTCCAGCGAGTTTGATTACGAAGGCGAGCTGGCCGTGATCGTCGGT…
>EM_0025	+	ATGTACACCGCCACCACGCCAGAATTTGAGGTGATTAAAGCCGGTAACGCTCAGGCCAGAGAGGAGGTTGCCTGCTTCCTGGCCCGCAACGGTTTAGGCATTGATAACGATATTGAGCAATTTATCGTTGCGCGCAACCAGCGTCAGCTTGTCGGCTGCACCGGCATTGCGGGTAACACGCTAAAATGCATCGCCGTGGATGCCGGGTGGCGGGGCACGTCGTTAAGCCTGACGTTAATTCATGAGGCCGAGCTGCTGGCGGTACAAAACGGCGAACATCAGCTCTTTCTTTTTACCTGTCCGGATAACGTAAAGGCATTTCGCGGATGCGGGTTTTATCCGCTGGTGACGATCGAGAACTGTGCGGCGTTAATGGAGAATACCCCGGTCGGTATTCAT…
>EM_0026	+	ATGAAAATTGTGCAAGCCGCCATGGCGGGAACGCTGGAGTCCAGCGACCTGATGGTGAAGGTGAGCCCCGTCGAGAGCGGGCTGGATGTGGTCATCCAGAGCGAAGTGTATAAGCAATTTGGCGACCGAATTACTGAGGTTGTCAATGAAACCCTGGCCGCGTTCAACATCGAGCAGGGGCTTGTCGTTATTGATGATAAAGGCGCGCTGGACTGCGTGATCCGCGCCCGCGTGCAGGCTGCTCTGCTCAGAGGAATGGCCCGGGAAGACATTGCATGGGAAACGTTATAA
>EM_0027	+	ATGAAAAAGTTACGCCGCAGTATGTTATTTATTCCCGGTTCAAGTGCCGCCATGCTGTCAACGGCATTTATCTATAAACCTGATTCCATAATGTTTGATCTCGAAGATGCCGTCGCGCTAAAAGAAAAAGACAGCGCCCGTCTTCTGGTATTTCATGCCCTGCAACATCCGATGTACAACGATATTGAAACCGTTGTCAGAATTAATCCGCTGAACACATCTTTTGGATTAAAAGATCTGGAAGCCGCCGTCAGGGCGGGTGTCGATGTCATTCGTTTACCCAAAACCGATTCCCCGGAAGATATTCATCAGCTCGAACGCGAAATCGTCCGCATCGAAGAAACCTGCGGGCGCCCCGTTGGCTCAACGAAATTAATGGCCGCGATAGAATCTGCCGTT…
>EM_0028	+	ATGAAAAACCAAACTGAAACCCTGCACCACATTCCTGGCTCTCGCCGTGAGTACGTCGCCTTCAGCGGCGCTAACGCGACGACGCCTTACCTTGCTGACGCTGAGCAAAAGTCTCAGCGCAAACTGTTTGCCAGCGTGGACGATGTGCTGGCTCGCTGCGATCTGCATGACGGCATGACCGTGTCTTTTCATCACGCCTTTCGCGAAGGGGATAAGGTCATCAATTACGTGATGGATAAGCTGGCTCAGCGCGGCCTGAAGGGGATTACGCTCGCGTCCAGTTCGTTGATGTCGTGCAATTCGCCGCTTATAGCGCACATTCGCAATGGCGTGATCGGCAAAATCTATACCTCCGGGATGCGCGGCGAACTGGCGGATGCGATTTCGCACGGCCTGATG…
>EM_0029	+	ATGACGGATAAAGCCTCGAACGCGAAAGTCTCTCTGGAACAGGTGTTGAGCGCCAGAGAGCAGCGAGCCCGTCGGCAGCAGGCGTGGCTGTTTCAGTCGGAACATACGGTTGTATCCGTCACGCTGGTCTGGCCGGGGGAGGTGAAGGATACCGACCTGGCCAGGCGGGTGATGGCCGCCGCGGATCAGGCGCTCGGCGAGGTATTCCGCACCCATCAATGGACGCTCTGCCGGCATCAGATCCTGCAGTTGGTCACCGGCCCCGAAGCGCTCTGGTCGGTGTCGGCACCCGCGTGGATGATCAAACACGTCACGGCGCATCTGGAGGATAACCATCCTCTGGGACGCCTGTGGGACATCGACGTGCTCTCTCCGAGAACAGGGCTGCTGAAAAGAAAC…
>EM_0030	+	ATGACTACTTCGCTTGCCAGATGTAAAGCGCCGGACGCTCAGCGCACCGTCGCTGAGCTGGCTGTCGAGGCCATGTATCGGGAAATTCACTTAACCCCGAAGCCGGGTCTGGTGGATCGCGTAAACAGCGGGGCGCATAGCGACATGGATTTTGCGCTGTTCATGACCAGCATCGCGGCGATTGCGCCCTGGTTCTCAACGTTCTTTAACGTTGGCAGAGAGACGGCTCGACTTGCTGGCCCGCAAACGCTGCGGGCCATAAGACCGACGGGCCTGGCCTGCGAGCAGGCGATGTTTAATGCCACCGGCGGGGTGAATACCCATAAAGGCGGGATCTTCTCGCTGGGGCTGCTGTGCGCCGCGGCAGGACGTCTGACGCAAAGGGATGAAATGCTCACG…
>EM_0031	+	ATGATTGAACAACGCCTGCAACAGCTCAGTAAGGTTTACACCCTTGTTCTGGTCCCGGGTCTCAGAGACAGCGATGAACATCACTGGCAAAGCTGCTGGGGGCGGCGTTTTCCCTTCTGGAAACGGATCCAGCAGAAAAACTGGTTAGAGCCCGATATCGAAAATTGGGTCTCCGCCATTACCCGCGAGCTGGCAATGTGCGCACTGCCCGCCATCCTCGTAGGCCACAGCTTTGGCGCGCTGGCATCCTGTCGGCTGCTGCAAACGCGGCGAGTAAACGTAGCCGGGGTAGTGATGGTCGCACCGGCAGAGCCCGCGCTTTTCGGCCTTGACGAGGCCATTCAGCCAACGCCATTACCCGTTCCCTGCATCATATTTGCCAGCCGAAACGATCCTCTG…
>EM_0032	+	ATGTTAGATGATTATCATCAGTACCAGAACGCGCGCGCTGAATCGGGCATTCCGGCGAAACCGTTAACGGCGGAACAAACCGAAGCACTTATTCATCGTTTAATAAATGATGCGTCCGCACATCATCCACAATTATTGGCTTTATTAACCCACAGCGTCCCGCCGGGCGTTGATCCCGCTGCAAAGCTAAAAGCCGAATTTTTATTTAAAGTGGCATTGCAGGAATACCGTGTAAACGGGCTTTCTCCCGACGCGGCCACAACGCTGTTGGGCTCCATGCAGGGTGGCTATAACGTCCAGCCGCTGATTGAGCTTCTTGACCATCCGAACCTCGCACCGCTGGCCGCCGGGCAGCTTTCTTCTACCATCCTGATCTTTGAAAAATTCAGCCAGGTGGAA…
>EM_0033	+	TTGTCCGCTATCGTTGGCCTGGTCATTAAACCGTATCCCGAACCCGTCATCATGCTCGTCGCGGTCGCGTTAACCTGTTTTACCGTAACAAAATTCCCGGATTCACCCGTCAAATCAATGGATGTGCTGAGTGGATACGCCTCCGGCACGACCTGGCTGGTGTTCAGTGCTTTTACGCTGAGCGCGGCGTTCGTTACGACCGGTTTGGGAAAGCGGCTTGCTTACTGGTTTATCCTCAAATTTGGCAGTACGACGCTAAGGCTGGGGTATGTCACCGCCTTACTGGACCTGGTGCTGGCACCCGCCACGCCCTCAAATACCGCGCGGGCAGGTGGGGTGGTTTTTCCTATAATTAACAGCATCGCGACGGTATTAGGCTCGACGCCAAAAGAGACGCCG…
>EM_0034	+	ATGGAAATCGTACTACGAAATAAATTCAGTTCATTGGGAATGTTTTTGGGGGGAATTGCTCTCATTCTCTCAATCGTTCAGTTTTCATTCGGACCGTTTTCTCCAAAGCCACCAGCGCTTGAGGTTATTGTTGCTGAGAAAGTTTCGGCTGTAAAACAAGGGGTAATTGCGGGTTTAAAGGGAGAGCGTCCTGCTGCCCGAACCGAAAAAACGACGGTTGATATCGACAGCATTATTCTTAACGCCGGGATTGTTCTCGCTGTTGTGGCACTGGGACTTTCGTTCATCGGAGGAATGTGCAAGGAGAGCCGCTGGGGTATTTCTGGGGCACTTCTCTTCTCAGGGCTAACGCTGACCTTTCATGCTGTGCTGCTTGCGTTCGGGCTGATCGTCGCAGTG…
>EM_0035	-	TCAGCGGCGCGATCTCACCACCTGATACCGGCGGGTAAAATACTCAAACGGCGCGCTCCACACGTGCACCAGACGGGTGAACGGGAAGATCAGGAAGATTGTCATCCCGAGCACCAGATGAACGCGGAAGATCGGCGCCACGCCGCTCAGCATTTCTGATGAGCCTCCCTTAAACGTCACGATCCCCTGCGCCCAGCCGACCAGCTTCATCATTTCACTCCCGTCAGGATACTGTGCGGAGAAGGGGATGGTGGTCAGTCCCAGGATGCACTGGATCAGCAAAATGCTCATGATGATGATATCCGGTGTGGTGGACGTGGCGCGCACGCGCTGATTGAACAGGCGGCGGTAAAGCAGCATAGAACCGCCAATCAGCGTCAATACGCCGCAAACCCCACC…
>EM_0036	-	TCATTTTGGGCCTCCGGCGCTGACGTCCACGTACTGCGGCGCGACGTCCTGGCTAAAGCGTCGTTGATATTGCTGCATCGGCGAGCTGTCGCACGATGTGGCGTTGTCTTCGATAAACTTGACCTGTTCCTCTTCCCAGACGGCGTCCAGCGCGTGGCGGGTATCATCCCGTTTTTCACCGGACACCTGTGTCGCCACGCTGTCGCTGGAAAGCCGCGTACCCGCCAGCGCCAGCAGGGCGTCAAACAGTTGGTAATGCGCCACGCCGCGCTGCTTCAGACGTCCCCCAATCAGCGCCAGGATCGGCGCGACGTTTTGCAATCCTTCGTGCGCTTCATCGTCGGTGACGATGCTGAGGTATTCCAGGTAGAGCGGCAGGTAGTCCGGCAGCTCACGACA…
>EM_0037	-	TTATTCTCCCTCCCCGTGTTCGCGCACCTCGGTGATGTTAATCGCGTCAATGCGGCTGCTGTTAAAGAGGTTGAATTTGGTGTCGGAGCCGTGGCAGCCGTCGCCAAAGGTGAAGCCGCAGCCGTTTTTCTCCGGGAAGGCGTCGCGCGCCATTTCGCGGTGGCTGGTCGGGATCACGAAGCGATCTTCGTAATTGGCAATGGCCAGATAACGATACATCTCTTCAACCTGCGCTTCGGTCAGGCCCACTTCTTCAATGGCGCGGGTATCGGTCACGCCTTCCACGGTCTGGGAACGTTTGTAATGGCGCATCGCCATCATGCGCTTCAGGGCGCGCAGCACCGGGCCGGTATCGCCCGCGCTGAGCATGTTCGCCAGATACTGTACCGGGATGCGCAG…
>EM_0038	-	TCATTTTTTCGCCTCCTGTACCTGATCCCGACCTTCGCCATCCAGCCAGTTAATGTTTTTCATTTTGCGGATCACGATGAACTCGTCGCGGTTGGAGCCGACGGTGCCGTAATAGTTGAAGCTGTACGCCAGCTGGGCGTAACCGCCGATCATGTGGGTCGGTTTAGGGCAAACGCGGGTCACCGAGTTGTGGATCCCGCCGCGCCGTCCGGTCACCTCTGAACCCGGAATGTTCAGGATGCGCTCCTGGGCGTGGTACATCATGGTCATGCCCGGCGGCACGCGCTGGCTGACCACCGCTCGGGCGGTGAGGGCGCCGTTGGCGTTGAAGGCTTCGATCCAGTCGTTGTCCTCAATGCCCAGCTCGCGAGCGTCGGTTTCGCTGATCCAGACAATCGG…
>EM_0039	-	TTATTCTTTTTTTGCGGATTTGCGGCCATACACCAGCCAGGTAACAAGCACGCAGACAATGTAAAACACGAGGAACACCTTCATGGCGCCGACCGGCGATCCGGTCATCGCCAGCGAGGTGCCAAAGGCTTTGGGAATGAAGAATCCGCCAACGGCGCCGATAGCGGAGATAAAGCCCAGCGCGGCGGCGGTCTCCGTCACCGCTTCGTGCTGCGCCTGCTCGTCCGTGCCGCCCTGCTTTTTGACGCGGTCGAGCGTGATTTGGCGGAAAATAATCGCGATCATCTGGAAGGTGGATCCGCTGCCCAGCCCGGCGGTGAGGAACAGTCCCATAAAGACCAGATAGAACGCGACAAAGCTGCCGGAGCCAGAGCCAGAGCCGGGCAGCGTCAGGAAGAT…
>EM_0040	-	TTAATACAATTCCAGCGTAATGAGTTTATCGAGATGCTTATTAAAGGCCGCGTCGTCCATCTCCGGCATATTTAATATGTAAATGCCGTCCAGCCCGCACACCAGCCCTATCAAACGCCAGGCAATATTTTCTGCGCGGTCAGTCAGCGTAAATTCGCTGGCGTCCGCCCCGGCACGAATAATGGCGACGGTCTCCTGGTGCCACATTTCCATTGTCAGTACGTAAGCGCCTTTTATTTCGGCATCCCGAATGGCCAGAATTTGGGCTTCACGCCACAGACGAATGTAGGGTTCAAACCTGCCGTCATCGCTGCCGAGCATGGCATGCAGCCGCTCGCGCCAGCTGGCGTTTTCGTCCAACGCATCGGCATCCAGCAGCTCGCGGATCAGGCGAACAAA…
>EM_0041	+	ATGTTTCGTCAGTGGTTAGCGTTAGTGATTATCGTGCTGGTGTATATCCCGGTGGCGATCGACGCGACGGTGCTGCACGTGGCGGCGCCGACATTGAGCATGACGCTGGGCGCCAGCGGCAATGAATTGCTGTGGATCATCGACATTTACTCGCTGGTGATGGCGGGAATGGTACTGCCGATGGGGGCGCTGGGTGACCGCATTGGTTTTAAACGATTGCTCATGATTGGCAGCACGCTGTTTGGCCTGTCGTCGCTGGCGGCGGCGTTTGCGCCTTCTGCGGGCTGGCTGATTGCGGCGCGCGCCTCGCTGGCAATAGGCGCAGCGATGATAATTCCGGCCACGCTTGCTGGGATCCGCACGCTGTTTGTCGACGCGAAGGATCGCAACATCGCGCTC…
>EM_0042	-	TTAGATTTCCTGCGCGGCAGCCAACACGCTGTGCAACAGCACGTTGGCCCCTTTCTCTGACCACTCCGGCAGGATCCTTTCCGCTTCGTTATGGCTGATGCCTTTCTCGCAGGGGATAAAGATCATGCTGGCCGGGGCGATTTTGCTGACATAACAGGTGTCATGCCCGGCACCCGAAACCATCGGTTTAGACGAGTAGCCCAGCGCCGCCACGGCGCGTTCCGTGCGGGCCAGACACGCCGCGTTAAACGCAATCGGCGCGTAGTCAAAAATGCGCTCGACGTTAGCCGTCACGCCACGGGCGGCCAGGCTTTCCGCAGCCTGATGCAGCGCCACCTCCATCGCTTCCAGCGCATCCTGCTCCGGATGGCGGAACTCCACACTACACACGACGCGAGA…
>EM_0043	-	TCATGCCGTGTCCTTTTTACTGCGGTAGCGGAAGTCACAGCACGAGCCGCCCTGCATGATGGTGGTGGTGCGCGTCAGCTCCACGTCCGGCGCGTAGCCCACAATAAATTTCTCATCGCGCGCGCAGGAAAGTAGATGACCGATTTCACCCAGCCCAATCTCGTGGTACATCTCGGCGTAGCGGCAGCGGGTCACGTTGTAGTTGTACTGCTGGTCGTCGGCGTCGATCACCTTAACCTCAAGGGCATTGTCTTTCTCCCACAGGTACTGCAGGGCGATAAAGCTCTTTACGTCCGCGCCGTCGGGCTCTTTGCTGGCAAACGCTTTGCCTGCGTCAATCGCGGCCTGCTCAATGGCCTCGCCAATGACCGCCTGCGCGCGGGTTTTCCCTATCTCCCG…
>EM_0044	-	TTACTTGTCTTTCGCGCCGCCCAGCACGGTCTGCGGCTGCCACTTGCCGTCAACGACTTTGTAGACCGTGAACGACGGTGACTTCAGGTTGCCTTCTTTATCAAACGCGATCTGTCCGGTCACGCCCGAATAGCTGATGGCGCGCAGGGCAGGCAGATACTCGGTTGGATCGACGGAGTCGGCTTTTTCCATGGCCGCAATCAGCACGCGGGTGGCGTCATAGGCGAACGGGGCGTGCAGTTCAATATGCGTGTGGTAGCGCGCCTGGTAGGCCTGCTCAAACGCCTTACCGCCCGGCATTTGCTCAACCGGCAGTCCCGGTTCAAGGGCGACAACGCCTTCGCCTTCTTTCTGCGCCAGCTGAAGGAACGTCTGGCTGACGAAGCCGCCTGCGCCCAT…
>EM_0045	-	TTAAACGGGCATTTCGCCCAGGTAAATCTGTGCAATCTGGTCGTCATTGAGCAGCGCTTTCGACTCGCCATGATGGACAATGCTGCCGCTGTCCATCACCCATGCGCTGTCGGTCACTTCAAGCGCGAGCCTGGCGTTTTGCTCGATCAGAAGGAGGGCGACGCCGCGTTCGCGCAGGCCGCCGATAACGGCAAAAATATTCTCCACCATCTTCGGGGCAAGGCCCATCGACGGTTCGTCGAGGATCAGCAGGCGCGGGCGGCTGAGCAGGGCGCGGTTAAGCGCCAGCAGCTGTTGCTCACCGCCGGAAAGTAGGCCAGCGAGCTGATGCTGCCGCTCCCCCAGGCGCGGGAAGCGCTCGAAAATGTCATTCATCTCTTGCCTGACGGTGACAGTGTC…
>EM_0046	-	TCAGACATGGGCGTTGCCTCCAAGCCAGGCGGCAATCACTGCCGGGTCGCGACGCACGCTCTCCGGTGTGCCGCTGGCGAGCGTTTTGCCGTAATCAAGCACCGTCATGCGATCGCAGATGCCCATCACCAGCTTGACGTCGTGTTCGATCATCAGCAGGGTTCTGCCGTCGTCACGAATACGCGTCAGCAGTTCACCGAGCGCCACTTTTTCCGCCGCGTTCATCCCGGCGGCGGGTTCGTCCAGCGCCAGCAGGAGCGGATCCGTTGCCAGCGCCCGGGCAATTTCGAGACGTCGCTGATGCCCGTAGGCCAGGTCGCAGGCACGATAGTGGGCAAACTTTGCAATGCCGGTGTATTCCAGCCAGTGCCACGCCTGCTCGCGCGTTTCGGCTTCTTC…
>EM_0047	-	TCATGCTTTCACCTCCTTGTGGCGCACCGGCCAGATACCTGAAGGACGAACCAGCATCACCAGCACCAGCGCCAGACCGTAGAACAGCTGGCGTAAAATTTCCGGGTCGACCAGCACCGTCCCGAACAGAGTCTGCTGAACGGGCGCGGCCTGGCTGCGCAGCAGCTCCGGCAGGGCCGTCAGGAGCACCGCGCCGAGGATCACGCCGGGTATATGCCCCATACCGCCCAGCACGACCATCGCCAGTACGGCAATGGATTCCTGCAAGGTAAACGACTCCGGTGAGACAAAGCCCTGAAACGCGCCGAACAGGGCACCCGCCACGCCGCCAAACGAGGCGCCCATGGCAAAGGCCAGCAGCTTGTAGTTGCGCACGTTGATGCCCATCGCGCGGGCCAC…
>EM_0048	-	TTACGCTCTGTTTGCCACGCGTTCGCCGAGCAGGCCTGCCGGACGGAAGACAAGCACCAGAATCAGCACGATGAAGGCAAAGACATCCTGATAATTGCTGCCGAACATGCCGTGGGTCAGTTCACCCAGGTAGCCTGCGCCGAGTGCTTCAATGATGCCAAGCAGGATCCCGCCAATCATTGCGCCGCGAATATTGCCGATCCCGCCCAGCACGGCGGCGGTGAACGCTTTAATCCCTGGCAGAAAGCCCATGGAGAAGCTGGCGTTACCATAGTTGCTCGCCATCATCACGCCTGCCAGCGCGGCAAAGATGCCGCCGATCGCAAACGTGAGGGTAATTATCGCGTTCGGATTCACGCCCATCAGCATGGCGACGCGCGGATTTTCCGCCACGGCGCG…
>EM_0049	+	ATGAATAAAACAGAACAGTCGACTGCCGTGTCAGCCTATGCCGAAAGCCGTCTGGCAAACGATCCGCCGCTTCGGGCCGTGCGGGCATTTGAGGCCATTGCCAGGCTGGGAAGCGTGACCCTGGCCGCGCAGGAGTTGGATATCTCCCCCTCCGCCGTGAGCCATCAGCTTAAGGTGCTGGAGGCCTATCTGCAGATGCCACTCACGGAGCGACAGGGGCGAAGGCTGATCCTGAGCCAGCAGGGGCGGGATTACTACCGCTCGATTCGCGCCGCGTTCAACGTGCTTCGGCAGGCGACGGAGCACCTGGTGGAACAGGCGCAAACGCGCCAGGTGACCATCAGCCTGATCCCGCTGTTTGGTATGGGGTGGTTTATTCCACGTCTGCCGACTTTTATG…
>EM_0050	-	TTAGAACTGGTAGGTCAGACCCACAGCCACGATGTTGTCGGTAGACACTTTGGCATCTTTGGTGAACGTGTTGTCGTCCAGCAGGTTGATTTTGTAATCAACGTAGGTAGACATGTTTTTGTTGAAGTAGTAGCTCGCGCCAACATCAATGTATTCAACCAGATCCTGATCACCATAAGAACCGATGTCCTTACCTTTGGATTTCAGGTAAGCGATGGATGGACGCAGGCCGAAGTCGAACTGGTACTGTGCAACCACTTCGAAGTTCTGCGCTTTGTTCGCCACGTGACCGTTACCGAACGCGGTCATGTTACGGGTTTCAGAGTAGGTGGTTGCCAGGTAGATGTTGTTCGCATCGTACTTCAGGCCCGCTGCCCAGACTTCTGCGTTTTCGCCACC…
>EM_0051	-	TTATTTGCGTGTCGCATACCAGCAAAGGAGCGAACCGGCGCAGACCATCAGCGCACCTTGCCAGAAAGAGAACGACAGCGGGGAACTTAACAGCACGGCCGCCAGGGCGGCGGATAATACCGGGGTGAAATAGGAGACCGCCGCCAGGACGGTGACGTTGCCGTGGAGAATGCCAATATTCCATGCGGCATAGCCAAACCCCAGCGCGATGCCGCACATGACGAGCTTCACCACCACCGGGATGCTGAACACCATTTCCGGCTGATCGCTGAGTGCATATTTCACCCACAGACTCAGCGCCGTTAGCAAAACGAAAAGGGTGATCCCGTTTTGTCCTCGGGCAAATTTGGCGGTGACGGTACAGTAGGCCGCCCAGATAAAGGCCCCGGCAAATGCCAG…
>EM_0052	+	ATGGACGTCAGCCGCAGACAATTTTTCAAAATCTGCGCGGGCGGTATGGCCGGAACAACAGCCGCGATGCTGGGATTTGCTCCCAAAATGGCGCTGGCTCAGGCACGCAACTATAAGCTGCTGCGCGCGAAAGAGATCCGTAACACCTGCACATACTGCTCCGTAGGTTGTGGGCTTTTAATGTATAGCCTGGGCGATGGCGCGAAGAACGCCAGAGAAGCGATTTATCATATTGAAGGGGATCCGGATCATCCGGTGAGCCGCGGCGCACTTTGCCCGAAAGGGGCGGGGCTGCTGGACTACGTCCACAGTGAAAACCGCCTGCGCTACCCGGAATACCGCGCGCCGGGTTCCGACAAGTGGCAGCGAATCTCATGGGATGAGGCCTTCTCCCGAATC…
>EM_0053	+	ATGGCGATGGAAACACAAGACATTATCAAACGCTCCGCGACCAACCCGATAACGCCCGCACCTCGCGCGCGGGATTATAAGGCAGAGGTCGCCAAGCTTATCGATGTCTCCTCCTGCGTGGGCTGTAAAGCCTGCCAGGTGGCCTGTTCGGAGTGGAACGATATCCGCGATGAGGTCGGGCACTGCGTTGGCGTCTACGACAATCCGGCGGATCTGAGCGCCAAATCATGGACGGTGATGCGCTTTAGCGAAACCGACCAGAACGGCAGGCTGGAATGGCTGATCCGCAAAGACGGCTGTATGCACTGTGAAGATCCGGGCTGCCTGAAGGCGTGCCCGTCTGCCGGTGCGATTATTCAGTACGCCAACGGGATCGTCGATTTCCAGCAGGACAACTGC…
>EM_0054	+	ATGAGTAAGTCGAAAATGATTGTGCGCACGAAGTTTATCGACCGCGCCTGTCACTGGACGGTGGTGATCTGCTTCTTCCTGGTGGCGGTATCCGGGATCTCGTTTTTCTTCCCGACGTTGCAGTGGCTGACCGAAACCTTCGGTACGCCGCAGATGGGGCGCATTCTGCACCCATTCTTCGGCGTGCTGATCTTCGTGGTGCTGATGTTTATGTTCGTGCGTTTCGTTCATCACAACATCCCGGACAAGCAGGACATCCCATGGGTGAAAGGGATTGTTGAAGTCCTCAAAGGCAACGAGCATAAAGTCGCAAAGGTGGGCAAATACAACGCCGGGCAGAAGATGATGTTCTGGACCATCATGAGCATGATTTTTGTGCTGCTGGTGACCGGGATGATT…
>EM_0055	-	TCATGTGTTAGTCAATAAACGATCAATTGCCGCTATAACATCATGACGTGCGTTGCGTAAATTACAAACAAAGTCTTTAGGGTTAATTTTGTCGTTGTTAAGGTTTGTTATCATTGGTGAATAAATAAGGAACGTTTCAAAATCGATATTAATGCGGGGAGCCAGATGGCTCTGCCATAACGGTAACTTATTATTCTTCGCAAGCGGTACAATTACGCGCGTGGCAAGATCGTCATAACAATCATCCTGAATGAGCATATAGTAGGGAAGCTTTTCACGGGTTGCCGTAGATGTATTACGGTAAACATTGAATTGTCTCAGCAT
>EM_0056	-	TCAGAACCGCTCCTCCACATACCTGAACGGGTATTTCGTGGGTTTTACCTTGCCAATTTTACGCTTCGGCAAGTCGACCTTTTCGACGTGAATGTCTTTATATGGGATCTGTTTAAGCAGGTGCGAAATAATATTTAGTCGCACGCGCTTTTTATCTTCTGAACGCGCCACAAACCACGGTGCCCAGGCGGTGTCGGTGGCTTTAAACATCGCGTCGCGGGCAACAGTGTATTCATCCCAAAGGTTGAAAGATTTAATGTCCATCGGGGACAGCTTCCAGATCTTACGACCATCGTTAATGCGATCGCGCAGACGGCGCTCCTGCTCTTTGGGTGTGACTTCCAGCCAGTATTTCAGCAGGATAATTCCGGCATCCACCATCGCTTTTTCCATGACCGG…
>EM_0057	+	ATGGCATTGATTTTTGAAGGCGAAAAAATAGGTCGTAACCGTTTTACCGGCGAGAAAATAGAGAATGCAATCTTTCGTAACTGCGACTTTTCCGGTACGGATTTAACCAGCTCGGAGTTTATCGGCTGTCAGTTCTATGACCGGGAAAGCCAGCAGGGCGGTAACTTTAATCGGGCGCAACTTAAAGATGCTATTTTCAAAAGCTGCGATTTATCGATGGCGGATTTCAGGCATTCAAATGCATTAGGCATCGAAATCCGTGAATGCAGGGCGCAAGGGGCCGATTTCCGCGGGGCCAGTTTTATGAACATGATCACCACCCGTACCTGGTTTTGCTGTGCTTACATCACAAAAAGCAACCTGAGCTATGCCAATTTTTCGAAGGTGGTTCTGGAAAAA…
>EM_0058	+	ATGAAAAAAACAATTTTTTCGTTGGCGCTTGGTACGTTTGGTCTGGGAATGGCCGAATTCGGCGTGATGGGCGTGTTGACGGAACTGGCGAAGGACACCGGGATTTCGATTCCCTCTGCCGGGAACATGATCTCCTTTTACGCCTTCGGCGTGGTGATAGGCGCACCGATTGTGGCGTTGTTTTCCAGTCGATTCTCTTTGAAATCAACATTATTGTTCTTGGTGGCGATGTGCGTCATCGGGAATGCCATATTCAGCCTTTCACATTCTTACGTCGGGCTGGCGACAGGCCGCTTAATTTCCGGATTCCCTCACGGCGCGATTTTCGGCGTAGGGGCGATAATCCTCTCCAAAATTGCGCCGCCGGGAAAAGTCACGGTCGCGGTGGCCGGTATGATC…
>EM_0059	-	TCAGGGAAGCCAGGGCTCGCCCAGGGTCAACATCAGACGGTTGGCCCAGGCAAAGAACGCGGCGGACTGCAGCAGATCGAGCTGTTCAAGCGTATCCAGTTTCTGTTTTTCCAGCTCAGCCAGGTGGCCCGGCGTGGCGGCCGGTGGCGTGACCGACAGCGCCGCCGCATAGTTGATTTCCGCCTGCCAGCGCGCAGACTGCCCCTCGCTCAGGGCGCGTCCCGGCTTGACGGCCAGAAGGGTTTCCACCGCGCCGTCGTCCTTTGACAGCTGGCTCGCTTTGCGCGCATGGACAGATGCGCAGTAAATGCAGCCGTTGATTTTACTGGCTACCGTCGCGGCCAGTTCGCGTTCAGCACGCGGTAATCCTCCCGGCGTGTAAAAAATCCCTTTATCCGT…
>EM_0060	-	TCAAACAATGTGGGGGGCGATGTGTTCTGCAATCAATTCAATCGATCGTAGGGTGTCCCGGTGCGAAGGTTCTACCGAATGCACCTGGAATGAGATATCCGTGGCGCGCGCCAGGATGCCGTCCGCTTTAAGCAAGTGCAGTACCGTTTCCGGCGACCCGATATGCGCATCGAACTGTCTGCGATAATCCGTGACAGTGTCACCTGTTACCCTATGTCCCGCCGCGCGATGCTGTTGCGCCTGTCGGGTTAAGCCCGGCGTCGCCACCTTCAGCGCATAGTCATCGCTGTCGGCGACGAACGCCGTACGAGAGGCCAGGATCCGTGGCGCGATACCGGCGGGTAGCGCGTCAAGATAGGCGTCAACAATCGGGTTTTGGATTTGGTCGAGCGTTAAATC…
>EM_0061	-	TCATGCGAACTCCTCCGTAGCGGGTGAAAAATGGGGAATAGCGTCGATCAGTTCGCGGGTATAGTCGTTCTGCGGGGCGTTGAACAATGTTTCAACGGCGCCATGCTCGATGACTTTACCGCCCTGCAGCACGGTGACGGTGTGGGCTATGCGGCGAACCGTTGCCAGATCGTGTGTGATAAAGAGATAGGTCAGCCCAAGCTGTTGCTGCAACTGCTGGAGAAGCGCCAGAATTTGCGCCTGCACGGTAACGTCCAGCGCGGAGGTGGCTTCATCCAGAACGATAAGGGTCGGCTCCAGGATCAGCGCACGAGCAATGGCCACGCGCTGGCGCTGCCCACCGGAGAGTTCCCGCGCCTTACGCCCCAGCACGTCGAGCGGCAGAGCCACCCGCTGCGC…
>EM_0062	-	TCATGAGCGACCTCCGCTAAACTGCTGGCTGATACGGTTGGTGGCCAGCACCACGGCGATGACCACCACGCCGGGGAAGGTGGTTAACCACCAGGCGGTTGAGAGATAGTTACGGCCTTCGGCAATCAGTAAACCCCATTCCGGAATGGGGGGCGGAGTGCCATAACCGAGGAAGCTCAGCGTGGACAGCGCCAGGATAGCCTGACCAAACTGCAGCGTGGCGAAGGCGAGGACGGCGGTTAACGCGTTGGGCAGAATGTGTCGCCACAGCACGGCGAAGAACGTTCCGCCGCTGCCGTACGCCGCTTCGACGTAATCCGTGTGACGGATGCGCACGACTTCACCGCGCGCCAGGCGGGCAAAACTGGCAATCGAGGCGACGCCCACGGCGATGGCGGC…
>EM_0063	-	TCATGAAGTACCTCCGGTAACGGTTTGCAGGCGTGGATCGAAGAGCGGCATCAGCAGATCCACCATCAGGTTAATCAGCACAAAACCGAGCGCAGAAATCATCACCACGGCCTGAAGCACGGCGATATCCTGGTTATTCACCGCCTGCTGGGTCAGCTGTCCCAGCCCGCTGCGGCCAAAAACCGTTTCGGTGATCAGCGCCCCGGCAATCAGCTCGCCCAGCAGCAATCCGGCAATGTTCAGGACCGGCAGCAGGGCGTTACCGGTGACGTGACGCCACAGGACGGCGGTTTCGCTCAGCCCTTTGGCCCGGGCGACGGCGACAAACGGCTGCGCAGCCATCTGGTCGAGACTGCGCATCAGAATCTGCGCCAGCGGGGCGGAGATCGGGATGGCGAC…
>EM_0064	-	TCAGTGTTTCTCAATCCACGCGCCGTAGAACGACGGGCGGCCAACCGCTTCAAAATTCACGCCTTTTAACCACGGCGCACCGGCAAAGACCTGCGGCTCCTCGAAAATCGGAATGACGTAGGCGTTGTCCAGAAGATAGCGCTGGGCGTCTCCCGTCAGCTGCAGGCGTTTTTGTGGATCGACCTCAGCCGAAATGTTCACCAGCAGTTCATTCAGCTTGTCGTCACGGAAGTTTTTGACCTTGTCGCTGGAGCCGCCTTTTTGCAGCAGCGCGTCGCGGTTAGCGGGGTAGAACATGCTTTTCACCACGTCCGGATCGGCGCGGCCCACTTCGGAGACGGTTAGCGGCGTTTTGAGCGGGTCGAGGTTATCCAGCGTGCGGCTGCCCGCATCACCGGC…
>EM_0065	-	TTATGAACGCAGGTCGATCACCATACGGCCGCGGATCTGGCCCTGTTCCATCTCTTTAAAGATGGCGTTGATGTCCTCAAGCGGACGCATCGTCACTTTCGGCACAACCTTACCTTCAGCGGCGAACTGGAAGGCTTCCTGCAGATCCTGACGGGTGCCGACAAGCGAACCGACCACCTGAATGCCGTCCAGCACCAGGCGCGGAATGTCGAGGCTCATCGCTTCCGGCGGCAGACCAACCGCGACCACGCGGCCACCGGCACGCACGGCATCAACGGCTGAGTTGAATGCGGCTTTTGCGACGGCAGTAACGACTGCGGCATGTGCGCCGCCCGTTTTCTCTTGCACAATTTTCGCGGCATCTTCGCTGCGGGAGTTGATGGTCAAATCTGCACCCAT…
>EM_0066	-	TTACAGCCGTGCTTCTATCTCCTCAATCTCTTTACGCCATTGCGCCTGCAGCTGCGGCTTTTGATGCTTCGGCTTACGCGCCAGATCGTCTTCCAGCAGCGTTTCCAGCGCGACCAGCCGTTCGAGCAGATCGTCATACGGCGAGGGTTGAACCGTCGTAGCGGCAGCGGGCGCGGTGGGTGTCATCAGACCCGCGCTTTCACGCAGCCGCTCAAACACCGCTTCGGCATCGTGCCATTCGCTCAGCGTTCCCTCTTCAATTAGCCAGAAACGGTTGCAGCTTTGGCTGATTAACTGACGGTCGTGGCTGACCAACAGCACGCCGCCTTCGAACTGCTGAAGGGTTTCTGCCAGCGCCGCTTTGCCTTCCATATCCAGGTGGTTGGTCGGCTCATCCAG…
>EM_0067	-	TTAAATCGACGTACGGCGATAGCTGCGGTATTCAGGTTTCCAGAAGTTGTCGTCGATGGCCTGCTGCAGCGCGTCGGCAGAGGTTTTCACCGCCACGCCTTGCTGCTGCGCCATTTTACCTACCGCGAATGCGATAGCGCGCGACACCTTGTGAATGTCTTTCAGCTCTGGCAGCACCAGACCTTCGCCATCATTGACCAGCGGAGAGTGGCCCGCCAGGGTTTCGCTTGCCGACATCAGCATTTCGTCTGTAATGCGGGATGCGCCGGAGGCGATCACGCCCAGACCAATGCCCGGGAAGATGTAGGAGTTGTTGCACTGGGCAATCGGATAGATTTTATCCTTCCACACTACAGGATCGAACGGACTGCCGGTCGCGACCAGCGCATTACCTTCTGT…
>EM_0068	-	TTACTTGCCTGCGTGGCGTTTTCTGCCCGTGGCGTGGGTGACCTGAGTTTCACTGTCGCCCTCAATCACCACTTTACGTTGGTTTGAAAGCTTGTAGTTCAGTCCCAGAATATGGCGTGCCTGACGGTTCGATTTCAT
>EM_0069	-	TTACAAAGGTGCGTTTCGCCCGCTAACAACATAGTTGATGGTCTGCTGGTAGATGTCACTGAGGATGTCATTGTCTGTGGATTCCACCCACTTGGTCAGTTCCATCAAAATGTCATCTTCAGTCACAGCACCGTGCTCGGCGTGAAGACCCTGCGCAATGGCGTTAACGAGTTCCGGTTGTGCTGCTGTAGTATTTGCCGGGTAATAAGTAAACAT
>EM_0070	-	TTACCACTTCATTTCGCCGGTATTCACCTTAGCGCTTAACTCAAGAGAACTGACTTCGGCCAGGTCCGGCTGCTGTTTTTTCATCGCGGCAATCACGCCAGCAGAATCCTTATGCTTAGCCAATGCCTGTTCAAACTGCTGCAGATACGTGCGGGTAAAGTCGATAGCGCCGGTTCCGGCAGGCGGCGTACCGAGGTAGTGGCCCGGGATCACGCGCTCTGGCTTGTGCGCGGCCATATTATCCAGGGTTTCCTGCCACTGCTGACGGCGAGCCGACGTTTGGGTATCCGCTGTCCAGACGTGAATGCCCCAGGAGACGCCGGTGCCGCCGAGGATAGTCTTCGCTGACGGGATCCACACATAGGCTGCGTAGCTGTCTGGCTCCTCAATATCAATCTT…
>EM_0071	+	ATGGATCGCGTTATTGCTGCTCAGGTCTATAACCGAATATGCGAGCTGGGGAGCCTGAGTGCGGCAGCCCGCGCATTGGGTATTTCTCGCCCAATGGTCAGCCGCTATCTGGAACAGATGGAAAAGTGGGCGGGAACGCGGCTGGTAAACCGCTCGACGCGCAAGCTGACGCTGACGGCGGCAGGGGAAAAGGTACTGCAAAAAACGCGCACGCTTTCGCAGCTGTCGCAGGAAATTGCAGATCAGTCGGCAAAAGATTTGCCTTCAGGCACGCTGCGGGTGGCCTGCGCGCATTTTACCGCTATGCACATTATCGCGCCGGTGCTGCCCGATCTGCTGTCCCGGTTTCCGCAGATGCGCGTTGAGCTGGACGTGAACAACCATCCGGTGAGCCTTGTC…
>EM_0072	+	ATGACGATTCATAAGCACGGTTCGGCACACTGGTCTGGTGACATCAAATCAGGAAAAGGGACGGTTTCAACGGAAAGTGGCGTCCTGAATCAACAACCTTACGGCTTTAACACCCGTTTTGAAGGCGCTAAGGGCACGAACCCGGAAGAGTTGATTGGCGCAGCGCACGCCGCCTGTTTTTCAATGGCGCTGTCGCTGATGATTGGTGAAGCGGGCTTCACCGCGGATTCCATTGACACCACGGCGGATGTCTCACTGGACAAGGCCGACGGTGGTTTTGCGATCACAAAAATTGCGCTAACCAGTAAGGTTACCGTACCGGGTATTGACCCGCAGAAATTCGACGGCATCATCCAGAAGGCCAAAGCTGGATGCCCGGTATCGCAGGTATTAAAAGCG…
>EM_0073	-	CTAGCCCTTCAACGCTGTCGGGAACACGTCACCCAGCCACGTAATAAATGCCCGCAGGCGATGCGTCAGATGCCGGTTCTGCGGATAAACCACGTGAAAAGGATAGTCCGCAGGACGCCATTCATGAAGGATTTCAACTAACGCTCCGGTTTTCAAAGCGGTACGGGCCGCGTAGCCAAACGTCTGAATAATTCCCAGCCCCGCGACCGCCGCCGCCAGGTGCGCATTGCTTTCGTTTACCCCAAGATAGTGCGGCACGTTGATGTCCAGCGCCTCGCCGTTTTCTCGGAAGCGAAAAGGAAACGCCCGTCCGGTTACGGGCGAGAGATAGCTCACCAGCTTGTGCCCATTGCGTAGCTCTTGCGGGTACGCGGGAATGCCGTGACGCTTCAAATAGTC…
>EM_0074	+	ATGAACACAACGCTCGCAGAAAAAATCGCACTGGTGACCGGCGGAAGCACAGGTATTGGTCTGGCAACCGCGCAGGAGCTGGCGGCACAGGGTGCTAAGGTCTATATCACCGGTCGACGCCAGGCTGAGCTGGATACCGCCGTTGCCAGCATCGGTGCCGCTGCCGTGGGTATCCGTGCAGACGTCTCTTCGCTTGCCGATCTCGACCTGATCTACGCCCAAATTGCACAGGAAGCAGGTCACCTGGATATCCTGTTTGCTAACGCAGGCGGCGGGGACATGCTGCCGCTCGGGGCCATCACCGAAGAGCAGTTTGACCGAATCTTCGGCACCAACGTGCGGGGCGTACTGTTTACGGTACAAAAAGCGCTGCCGCTGTTGGTCACCGGTTCATCCATC…
>EM_0075	-	CTAACCCGCATTTCGCCAGCAGCGCACGTTACAGCCCTCACGCGAGGGCTGTAACGGCTGAGGACGTTCACACCCCTGCGTTGCCATCGGGCAGCGGTCGCGAAAATAACACCCTTCTGGCAGATGGCGGTTACCCGGAAGGTCCGTTTTACGCAGCGCCAGCGCTTCATCCAGCGGCACGCCGGTTTTCGGGACGGAGTCCAGCAGCAGCCGGGTATACGGGTGCTGAGGATCCCCCAGAACCTGCGCGGCGCTTCCCAGCTCAACGATTTGCCCCAGATACATCACCGCCACGCGGTCGCTCATGTGCCGGACCACCGAGACGTTATGCGAGATCAGCACATAGGTGAGATTGCGCTGCTGCTGTAGCTTGATCAGCAGATTGAGGATCTGCGCCTG…
>EM_0076	-	TCAGACATGGTGTGCCCCCTGTTGCGGGTACCAGCATGCCGCCTGTTGGCCTTCAGCGCCATGCGGCATCAGGCGGGGCGTTTCGCCGCATTTCGCGCCAGCGGCAAAGCAGCGCTCGCGAAATGCACACCCGCGCGGAAGCTGGCTGAGGTTGGGTACCGTGCCGGGAATGGCGGGTAGAACATCGCGAGGTTGGCCGTTTTCCGGTGCGCACTGCAGCAGGCCGATGGAATAGGGATGAACGGGATGATGAATTAACGTCTGCGTGGCACCGCTCTCTATCACGCTCCCTGCATACATCACGTACATCCTGTCACAAAGCTGCGATACCACCGCCATATCGTGGCTGATAAACAGCACCGAGGTGCCGCTGGCGCGCGCTTTATGCTTCAGTAACCG…
>EM_0077	-	TCACTGCTTTCCTCCCGATTTCGGATCCAGCAGGTCGCGGATCCCATCGCCAAACAGGTTAAAACCGACAGCGGTGATCAGAATCGCCGCGCCCGGAAAGGCGCAGTACCACCACTGGTCAAGCACGTAGTTGCGGCCAACGGCGACCATCGCACCCCATTCGGCGGTGGGCTGCTGCGCGCCTAAACCAATGAAGCCCAGCGTGGCGGCCATCAGGATCGCGCTGCCGATATCCAGTGAAGCCTGCACAATCAGCGGCGGCAGGGCGTTGCGCAGGATGTGCCAGCTGATCAAGTGCCATCGTGAAGCGCCAAAGGTACGTGCGGCCTGCACGTAGGTAAACTGGCGCACCACCAGCGTTTGCCCGCGCGCCAGGCGGACATAAAACGGAATGCGCAC…
>EM_0078	-	TCATTCGGCACCTCCGCGCCCGATTCGTGGGTCAATCCACAGATAGAGCAGATCCACCACCAGATTGACGAAGACATACGCCAGCGACACCACCACCGCGAAGCCCATGACTGCCGGGAAATCCAGCGCCTGAATAGAGGTCACCACCCAGGCACCCATTCCCGGCCAGGCAAAGACGGTTTCGGTCAGCACCGCACCGTAAAGCAGATCGCCCAGCGCCAGCCCGAGCACCGTAATCGACGGGATCATCGCATTGGGCAGAGCATAGCGCAGGACGATGTACCAGCCCGGCAGGCCGCTGGCGCGGGCGGTGCGGATATAATCCTCGCTAAGCTGCTCCAGCATCGCCGAGCGAACCTGTCGCGCTACAATCCCCAGGTGAACAAACGCCAGGGTGAG…
>EM_0079	-	CTACTTGCTCATGGTGGCGATGTTGAACACCTGCTCGAGCATCGGATTAAAGGTGAAGCCTTTGACCTCTTTGTTCATCGCCAGCTGGTAGTTTTTCTGGAACAGATAAACGTAGGCCGCCTCGTCAATCACCACTTTTTGCGCCTGCTGATAGTCTTTGGTGCGCTCGGCCTGGTCAGTGGTTTTCAGCGCCGCCTGAAGCAGGGCATCGACCTCTTTGTTCTCATAGAACGAGCGGTTGCCCGGCAGCCCTTTTTTGTCCGATTCGAACCAGTAGTTCATGAACATATACGGGTCGGCAAAGTCCGGGCTCCAGTTGCCAATGGCGATGTCGTAATCGCCTTTGCCCACGCGGTCGCGCATGGTGGCGTTGGCCAGTTTCTCCAGCTTGACGTTAAT…
>EM_0080	-	TTAACGTGCAGCGTGTGTGGTCGAAAAACAGGGAAATTGATCGTCTAACAGCGGGTAGCCTGCGGCGTTTGGCAGCTCGAAATGCCACCACTCGCTGCTGATGCCCACGAATCCGCCGCCAAACATAATGGCGTTGAGCAGCAGGCGGTTGCGCTGTGCCTGCGGCGGTACGGAAGGGTGATACGGATGCGAGCGGTCGTGCATTTCGTCAAACCCGGCGCCCATGTCCAGCACGTGACCCCGTTCATCCATCAACGTGACGTCGATGGCGGTCCCCCGGCTGTGGTTCGAGCCAATGGCCACATCAACCACGTATTCCGGGTTTGGGCAGGCATCCCACAGCTGCGCCTGGGCCTCCTGCGGACGGTAGGCGTCGTAGACCACCAGTTTCAGTCCGGC…
>EM_0081	-	TTAGCGTTCGAATTGACCAAACTCTTGTTGTAGCTGTCGGTTTACCGCGAGGCGTTCCGGCAGCGCTTCACCCAGTGCTTCCACCACGCCCGAGAGCAGCAGGTTGAACAGGCAACTGACGGGGGCAAGTGAATCCCAGAAGTGTCCGGTATCGGTTTTCACCTGCAGTAAATCGATAGGGTAATCCCGCGCCCACGGACACCAGATATCGGTAATGAGCGCCATCGGAATGCCTTTTTCACTCGCGACGCGACAGTACTGACGGGCGATAGCGGAGTAGGCACGGGTATCGGTCAGCACCACGTAGGGGTTCGCAAATCCGGAGTTCAGGGACTCCACCCAACTGCCGGATAACCCTTCTGAGTAGCTCACGCGCGGGCGCAGATATTCCAGATGGCT…
>EM_0082	-	TTAACCAATGATCAACATTTGTGCAGCGTAGTTCACTTTTGGTGCATTGGTCGAAGCGGAGGAGAATGATTTTGGTGAATACGTCAGTGCCTTCACATTTTTGTTAAGATTGAAGGATACTGAGCTGGAAAGGAAAATCGGCAT
>EM_0083	+	ATGGCGAATTGGCCCTGGCGTGTCAGCGTGCGGCTGATCGCGTTCGCAAAGAAAAGTATCCTGGTGTTGGGGACTATCCTGTTTGTACTGCTCGCTGTGCGGGTTTATCTCTCGCAGCAGGGGCCGGATCTGCACCGCTGGCATACCTGGCGCGCGGATGAAATGTCCGTTCAGGAGATGGACAAGGCAAATTTCGCCCAGTACCGGAGCCGCGAAAACGCCATTTTCAGCGCGCTGGAAAACGAGGTGACGGCGAAAACGGAAGCAGAAGAGCAGACCCCCCTTAACCGCTACAACCACCAGAGCCTGGTATGGCCCGGACAGTTTTCACCCGATGCCAACCGTTCATTTGTGCTGATGCCGGAAGGTAAACCGCGCGGGGCGGTGGTGCTGCTTCAC…
>EM_0084	+	GTGCTTACTACTCTCATTTATCGAAGCCAGTTGAATTTATCCTGCAGCTCTGCAGAGCTCAGCGCGCTGGTTGAAAAGGCCAGGATCCGTAATACGGGGGAGAACATTACCGGAATTCTTCTCTCGAACGGAAGCGACGTACTGCAACTTCTCGAAGGGAAAGAAGAGAGCGTGGTGAAACTCTTCCATAAAATCCGTGATGATGAACGGCATGCAGGCGTGGTGGAGCTCATGCGGGATTACGGTCCGCGCCGACGTTTCGACAACGTCGGCATGCTGCTGTTCGATCTGCAGGTTCAGTCACAGAAAGAGGTTCTGGAATCGGTTCTTCATTACAGCAAGCTCGAGAGTTATCTGACATCTGACGATCGGGTGTTTAAATTTATCCAGTCGTTTATT…
>EM_0085	+	ATGAAAAAGATCTGGGTTCTTGGTGATGCCGTAGTGGATCTCCTGCCGGATGGGGAAGGCAGGTTATTGCAATGCCCCGGCGGCGCACCGGCAAACGTGGCGGTTGGCGTTGCGCGGCTGGGGGGAAACAGCGCGTTTATCGGCAGAGTGGGCGACGATCCTTTTGGCCGCTTTATGTATCAGATATTAGCTGATGAGAAGGTTGAGGTGCGGCAGATGCGCCTTGATCCGGCGCATCGCACCTCTACGGTGGTTGTCGATCTGGATGACCACGGCGAACGGTCGTTTACCTTCATGGTGCGCCCGAGCGCCGATTTGTTTCTGGAACCCGCCGATCTGCCGTCCTTCAGCACCGGTGAGTGGCTGCACGTCTGCTCCATCGCCTTAAGCGCAGAACCG…
>EM_0086	+	ATGTATAAAAAACGCAGACTTGCCGTGATGATAGGCATGCTGGCCGGCAGTACCTCTGTTTTTGCCCAAACGGATATGACAAGCATCGAAGCGCGCCTTGCCGCGATGGAGCAGCGCCTCCAGGCTGCGGAAACCCGCGCACAGGTTGCCGAGAAACGCGCTACGGCGGCGGAGCAAAAAACGCAGCAGCTGGTGGCGGCTCAGCAGCAGGCGCAAACCACCACTCAGGAGGTGGCGCAACGTACCACGGTGCTGGAGAAAAAAGCCGACCAGAGCAGCGGGTTTGAGTTCCACGGCTACGCCCGTTCGGGCCTGCTGATGAACGACGCGGCCTCCAGCAGTAAAAGTGGTCCATACCTGACGCCAGCCGGGGAAACCGGTGGTGCGGTAGGGCGTCTG…
>EM_0087	+	ATGGATTTTAATCAAATCGCCCGCGAGCTTATTCCGCTGCTCGGTGGCAAGGAAAACATCGCCAGCGCCGCCCACTGCGCAACGCGTCTTCGTCTGGTGCTGGTCGATGACGCGCTTGCCGATCAGCAGGCTATCGGCAAGGTCGAGGGTGTAAAAGGGTGTTTTCGTAACGCCGGGCAGATGCAGGTCATTTTTGGCACGGGCGTGGTCAACAAGGTTTACGCGGCGTTTATTCAGGCGGCGGGTATCAGTGAATCCAGCAAGTCGGAAGCGGCGGATATCGCGGCGCGCAAGCTCAACCCGTTCCAACGCATCGCGCGTCTGCTTTCCAATATTTTTGTGCCGATTATTCCGGCGATTGTGGCCTCGGGTCTGCTGATGGGGCTGCTCGGGATGGTG…
>EM_0088	+	ATGACCTTCGCTTCCCGCTGGCCTGCGATATTGCAGGCCGTCATGAAGGGCCAGCCGCGCGCGCTGGCCGACAGCCATTACCCCGCGTGGCACGCCGCGCCCGTAACGGGGCTGATGAACGATCCCAACGGGTTTATCTGGTTTGCCGGGCGCTACCACCTGTTTTATCAGTGGAATCCGCTGGATTGCGATCATCGCTACAAATGCTGGGGACACTGGAGTTCGGCGGATCTGGTGCACTGGCAGCATGAGCCGCTGGCGCTGATGCCGGATGAAGAATATGACCGCAACGGCTGCTACTCCGGCAGCGCCGTGGACAACGGCGGCGAACTGACGCTGTGCTACACCGGCAACGTGAAGTTTGATGACGGCAGCCGCACCGCCTGGCAGTGCCTGGCC…
>EM_0089	+	GTGAGAAAAACAAAACGCGTCACAATTAAAGACATCGCGGAGCTGGCGGGGGTTTCAAAAGCCACCGCCAGCCTGGTACTGAACGGACGCAGCAAAGAGCTTCGGGTGGCGGAAGAGACCCGCGATCGCGTTCTGGCAATTGCCAAAGAGCATCATTATCAGCCGAGCATTCACGCCCGTTCGCTGCGTGATAACCGTAGCCACACCATTGGTCTGGTGGTCCCGGAGATCACCAACTACGGTTTTGCCGTCTTTTCTCACGAACTGGAAACACTCTGCCGCGAGGCGGGTGTCCAGCTGCTGATTTCCTGTAGCGATGAGAATCCGGGGCAGGAGACCGTGGTGGTCAATAACATGGTGGCGCGCCAGGTAGACGGTCTGATTGTGGCCTCCAGCATG…
>EM_0090	+	ATGTCGTTGAAGAAGTCGTCCCTGATTGTCCTGTTCTCACTGCTTTTCTTCTTTGTTGTCAGCACTGCTACCAGCGTTGGCCTCATCATTAAAAGTAATAATTCCCTGGATAACGTGAACAAAGAGATCCAGGTTGTGCTCTCCATTATTGACCCTATCAACCATAGCCGTACGCTGCGCGTTAGGGTGATGGAGTACGTGAAGATGGTGGAAGCGGGCAATACTGCCGATGAGGCTGCCAAGCTTTCTGCGGTGAAAGAGGCGCTGACCAAAGCGGACCACGCCTTTGCGGCCTTTATGGCTTCGCCGCGTCTGACGGATGAAGCCCCGCAGGTGGCTGCCTATCAGGATGCCTGGCAAAACTACCGCAACCAGGGGCTGGCTCCGCTGATCGATGCC…
>EM_0091	+	ATGAGAGATTTTGAACTGCACGGCAGAGGTCACGGACGCGGGTTTGGTCGCCACCGTATGGGCAAGGGTTTAGTCATCGGCGCGGTGATTTTCATCGTGCTCGGCCTGCTGGTGATGACCCTGTGGAACGCATTACTTCCCGCCATCCTCGGCGTGAAAGCCATCGGCTTCTGGCAGGCGCTGGGCATTCTGGTACTGAGCCGCATTCTGTTCGGTGGGTTGGGCTTCAGGCCAGGCATGTTCGGCGCACATCGCCGGATGCACGAGCGCTGGATGAACATGACGCCCGAACAGCGTGAAGCCTTTATTCAGCAGCGCCGTGCAGGGTTTGGACGCCGCGGCCATTGTGGCTGGCGCGACCATCGTGATGAAAAGCGCGATGACAATGCGGCGAAAACA…
>EM_0092	+	ATGAAAGCCGGTGAGGCAGGTGAATCATTGCTGGTCTCGGCGCTTAATGCCTGCCGCGCCCGCCTGAAGGCATTCATTCGCGGGCGAACGGCGGTTCGCGATGATGCTGACGATATCCTGCAGGAAGTGACGTATCAGCTGATGAAAGTGGAACAGCCGGTGGAGAACGTCGCCGCCTGGCTGTTTCGCGCGGCACGCAATGAGATGACCGACCGGGCGCGGAAAAAGCGTGAGGTTTCGCTCGCTGGCTACTTTACCGCTGACGACGACGAGGATTTCCCCGAAGAGGAGTTAGCCGAAACGTTATTCGGCGTGCCGCAAACGCCGGAGGAGGAATATCTTAAATCGTTGCTGTGGGAAGAGCTCGAGCAAGCCCTGTTGGAACTGCCGCCGTCGCAG…
>EM_0093	+	ATGCTTCAACTGCCTGCAAAGAAAAAAGTGCTGTTACTTGCTGCTCTGATGGTTTCTGGGGTGCTCAAAGCGGAAGAGACGCTGCCTGATGCCGTGAAGAACTTCAGTGAGCAGCAGGATATCAAGATCCTCAAGAAGATTGACGCCCCAGGTGGCGCACCTGCCTGGCTTGGACAATACCAGGACATGGGCGTCACCCTTTTCTTAACCCCTGACGGAAAGCACGTGGTTTCGGGTTATCTGTATGATGAAAAAGGAAAAAATCTCAGTGAGGCCTATTTCCAGAAAGAGATCTACGCGCCGATGGGGCGTGAAATGTGGAAAAAGCTCAATGCAGCACATCCGCTGAAAGAGGGGGCTGACGCTGCGCCGCGTAAAGTCTTCGTCTTTGCCGATCCG…
>EM_0094	-	TCAGCTACCCCAGCGCCCACGGAGATAGCTTACCGCGTCCTGTGTTTGCGGCTGGTTGAGATAGTCTTCACGGAACAGGATGGTGCCATTCACGTTGGGGAGTGAATCGTTCAAATCGAGCTGTTTCTTCAGCTCAGGCACGCCGCCGTTAACCGTCCAGTCGGGCTCATTTTTAGAGGGTGCCCCCACTTTGTAAAACGCGATGCCGATGTAAAGGCGGGTATGGGTCGGTTTCACCACGTCAGCCCACCATTTGGTCAGAACATCATAGCGCGCGGCGTCACGGGCGAAGGGCCAGTAGATCTGCGGCGCGATATAATCCAGCAACCCCTGTTGAACCCATTTACGGGTGTCGGCGTAGGATTCATCATACGCGGCAGCACCGCGCGTGTCAGAGCC…
>EM_0095	-	TTAGCTCTTGATAATCCGACTGTTAGCCCAGGGATTAAAGGCGGGCTCCGCCTGTTCTGTGCTTACCTCATCGTTGAGGGAGTCCAGATACAGGGCTTCGACTTCCGCACGCGCCCACGGGGTGCGGCGCAGAAATTTGAGGCTCGATTTAACGCTGGGATCTTTTCTGAAACAGTTAATTTTGATTCGGTCGCCCAACTCGCTCCAGCCATATTTCGCCACCAGGGCGTTGACCATCATCTCCAGCGTTACGCCATGTAAAGGATCGTTAGAAATGTGTGCAGTCAT
>EM_0096	-	TTATTTTTTATCTTTAAACAGCTCCGGCGCCCACGGACGCGGATCCACCTCCATAAACGGCGCGCGCTCGAAGCGATCCTTCAGCGCCCACGGCACCGTGCAGTCGAAGATTGTCTTGCAGGAAATGCCGTTTCCGCGAATTGAGTTGCTGTAGTCCGGCGACTGCGACGGATCCAGCTGGTGGCCGCGGATCCCCGGTATATTCGTGATGCTGACATCTCCCTGCATGCGGGTTGTCATCGCCCACAGGATGTCGTCGCTGTCGAAAATATCCACGTCTTCGTCGACAAGAATAATGTTTTTCAGCTCCGAATAGGTGGCTAAGGCAATGAGCGCCGCCTGGCCCTGCCGTCCTTCGTCTGACGGCTGGCGTTTTTTCACCTGCAATATCCCGAGGAA…
>EM_0097	+	GTGCAGTTTCGTCAGATGCGCCATTTCATCGTCGTTGCCGAAGAGCTCCACATGCACCGGGCCGCCGAGCGTCTGAACATGGCGCAACCGGCGCTGAGTCAGCAGATAAAGGCGCTTGAGGAACGTTTAGGCGTCACGCTCTTTAGCCGGGCGAACCGCCGCTTGACTCTGACACCCGCTGGCGAAGCGTTTCTGGTAAAAGCCAGGCTCGCCATCTCCCTGACCGAGCAGGCGGTTCTGGACGCCAGGCAAACGGCAAGGGGCGAGCAGGGGGTGTTAAACCTGGGGTGTGTGTCGAGCGCGATGTTCGACGGCAGGCTGCCCGCTGCGCTGCGCCAGATGCATACGCGCTGGCCGGACATTACCATGTCGCTGGTGACGGGAAATGTGCAGACGCTC…
>EM_0098	-	TTATTTCGCGCTGCTGGCGTCCCGGTTGGTATAGGTGACAGGCACCCAGGCATAGCCGCCGTTTTCGCCCTGGGTGACATAGCCGATACCCGGGAACGGCAGATGCGGCGCGGCAACCAGGTCTTTATCTTTCACAAAATCCGCAAACGCATGTTCGCGCACGCTTGCTGCTTTGTTCTGATCTTCATCGTAGGTAATGGTCACATCAGGCTGCGGGAACTGGACCGCCGCGGCGTGAATGATGTCGCCGACAAAGGTGATCTTCTCGCCTTTGCTTGTCAGCGTGTAGAAGGCTGAACCCGGCGTATGGCCGGGATGAACCGTACCGGTAAGCCCCGGGAGAATGTCAGATGTGCCGCTAAACGGCACCACTTTACCGGCGTCAAGATAGGGCTTTAA…
>EM_0099	-	TCATGGTTTCCAGCTGTCCGGCGTGGCTTTCGACCAGGATCCATAAGCGGCATTAGGTAGCACAATCCAGTCGTTACCGAAGTGTTCCGCGCTGGCTTCAACCAGCTCACGCTGCTGCTCGCTCGGCTTTTTGTTTTTAAACTGCACGGCGAAATCCGGCAGGCTGTCGCCAAACAGCATCACGATCTGCTGCTTTTTGAGGATGCTCTGGCGACGTTCTTCCTTGCTGACCGTATCCAGAAGCACGCTTTCATCGGATACCTGCGGAAGTCCCAGGGCTTTTAACGTCCTGAGCGTATCGGCTTTATTTTCCTGCATGCGGTCCGAAACATAATAGATACGGACATTGCTTTGATTCACATGGTCAAGAAACGCCTTCGCGCCAGGAATTAAGCCGGG…
>EM_0100	-	CTAGACCAGCATGTAATACCAGAACAGGGCGACTTCGTCTTTTTCCGGTAAGGCGTTGTAGAGAAAACGATCGTATCCGCCCAGGGTAAACCCGTAGTGACGGTAAAACAGACAGGCAGAGACGTTCACATTTTGTGTTTCAAGCCGTAATCCCGGCGCGTTTACGCTGCGGGCCCAGACATGGGCGGCGGCCATCAATTTTTGCGCAGCGCCGGTTCTGCGTTTTGTTCGCTCAACGGCGATATAATCCACTGAGATAAACTTATTCCAGCCGATTGATGCAGTAATAAATCCGGCTATTTCACCGTCATCCGTTTCGGCGATAAGAAATATGGCGTCCGGGTTAACGCAGTGATTTTCAAGGGTTTGGATGTCGAGCTCGTAGGTTTTTGTCCAGGG…
>EM_0101	+	ATGGAATTCAGAACATGTCAAAGGCACTGGGGTGCTGAGTATATTTCCGATGACGTTGTCCGCTTTCGCGTCTGGGCTGAAGGACAAAAAAATCTCACGCTACGTCTTAATGGTAACGACATTCCGATGGTTGCCAGCGGCAATGGCTGGTTCCAGGCTGAGGTTCCGGGCATCAGGCATGGCGCAGAGTATCAGTTTGTTTTACAGGACGGCATGACCGTTCCTGACCCTGCATCACGCGCTCAGAAAGGGGACGTCAACGGACCGTCGGTTGTTATCGATCATCGCCGGTATGCGCACGTTAACCGTGGCTGGAAGGGGCGTCCGTGGGAAGAGACGGTCATTTACGAACTGCACATGGGGACCTTTACTCCGGAGGGAACCTTCCGGGCGGCCATC…
>EM_0102	+	ATGATCCCTTCCGCCACGTACCGCATACAATTTCGCAATGGCATGACGTTTGACCGGGTGGTTGCTCTGATCCCGTATTTCCGCGATCTCGGCATTAGCCATCTCTATGCGTCACCTGTTTTTACCGCGACAACGGATTCCACCCACGGCTATGACGTTACCGATCCCAACGAAATTGACCCCGCGATAGGCGGGCGAGACGGTTTTAACCGCATGGCCGCGGCGCTCAGGCAGGCTGGCATGGGGCTGATACTGGATATTGTCCCTAACCATATGTCGACCTCGCTGGAAAACCGCTGGTGGCGAGACGTGATTGAGCACGGCAAACAGAGCCGCTACGCGCGTTATTTCGATATCGACTGGTCGAGACCGCTGACGCTGCCGTTTCTTGGCGATACC…
>EM_0103	+	ATGGCAAAGGATAACAGGTTTGAAATTCGGGCCGGTCACGGCCAGCAGTTGGGCGCAAACTACGACGGAAAAGGCGTGAACTTTGCGCTCTTCTCCGCGCACGCAGAGCGGGTGGAGCTCTGTCTGTTTGACCCGTCCGGGAAAACGGAAATTGCCCGGCTGGAACTCCCGGAATATACCCATGAAGTCTGGCACGGCTACGTGCCCGATCTAAAGCCCGGCGCGCTGTACGGCTATCGCGTCTACGGACCTTATGACCCGGAAAACGGCCACCGCTTCAACCCGCATAAGCTGCTTATCGACCCGTACGCGCGTGAACTGGTGGGCGATATCGACTGGAACGACGCCCATTTTGGCTATGAGCTTGGGCATGACGAACTGGATCTCAGTTTTGATACC…
>EM_0104	-	TCACAGCGATGCCGCCGCCCGCGCGGCGGTATCATACAGGGAGGAGATCGTGCGCAGCAGCTGCGCGGTTTCCCCGATAGACGTTCCTGAAATACCGCTCTCTCCATGAATGTTAATCAGGCAGGCTTCACGCACGTCGCGGTACTTCATGCATAAGGCTTTGCCTTCCTCCGTGGTTGAGAAAAAGAGCTCCTTGCCCGCTTTCTCACTCGTCACATAGCCCGCTTTCACCAGTTTCTTTAGCGCATAGGTCACCACGTGCGTGTCCTCCACGTTCAGGACAAAGCAGATATCGGCCAATTTTTTCTTGCGGTTGCGATGATTCACATGATGCAGCAGCGACACGTCAAACGCCCCCATATCCGGCTCGCCGGCAGCCGTCATGCAGCGCACCATCCA…
>EM_0105	+	ATGGACGGTACTACGCTGTTGCCGCTGATCGGGATACCGATCGTGGTTATTGGTTTTGCACTGCGCTTCAACCCGCTGCTGGTGGTCGTGGTGGCGGGGCTGGCGACGGGTCTGCTGGTCGGGATGGATTTCGGGATGTTGCTGGAGACCTTCGGTGAAAAGTTCGTGAATAGCCGATCGCTGGCCACCTTCATCCTGATCCTGCCGGTGATTGGTCTGCTGGAATACTACGGGCTTAAAGAGCGCGCCCAGGCCTGGGTGGCGAAGATCGCCAGCGCCACCTCGGCGCGTATTCTGATGCTCTATTTTGTCGCGCGTGAAGGGACCGCGGCGCTGGGTCTGATGTCTCTTGGCGGCCATGCCCAGACGGTGCGCCCGCTGCTGGCCCCGATGGCCGAG…
>EM_0106	+	ATGATGACGCTTATCACCATTAACCGCGTGTACTACCTCATCGGCTTTGTCGTGATGCTGCTGGTCGTGATGACCCTGCGCGATCGCGCCAATCCGAAGCGTTTTACCACCGCGCTGTTCTGGTTCTTGTTTGGCGGGATCTTCCTGTTTGGCGATCTGATGGTGCAGGAGCTCGGTAAATCCCTGGCGTACCGGATCATTGGCGGCGGCGTCATCGCTATCGCGCTGCTGGCGGGCTTTGGTCTGGTCGGGAAAGGGCATTATAAAATGGCCTCCGACGAGGAGCGCGTTGCCTCATCGAACCGGCTCAAAAACTGGCTGTTCCTGCCCGCGCTGATGATCCCGGTGGTAACGGTTATCGGGACGCTGTTCCTGAAGGGCGTGTCGATTGGCGGCGTT…
>EM_0107	+	ATGGAATTAACGCAACATCAGGCAGACGCGTTTGCCCGCATGCCTTTGACCTATTTGCGCCAGGAATACCCGAACCACATCATGCACCTGCTGAATGATGATGGCGATGTTCTGCCGCCTCGCGAGCTGCACCCCATTTTCTACGGCTGTTTTGACTGGCACTCGGCGGTGCACGGCTACTGGCTGCTGCTGCGCTGCGTGCGCCTCTATCCTGAGCTACCGTGTCGGAATGAAATCGTCGCGCTTATCGACGAGCATCTGACCGACGAGAACGTGGCGAAAGAGCTGGCCTATTTCACCGCGCCGTTCCGCGCCTCGTTCGAACGTCCATATGGCTACGGCTGGCTGCTGGCACTGGCTCAGGAGTTGAAACAGTCGTCGCTGCCGCAGGCCGCAGTC…
>EM_0108	-	TCAGGCTGATGCGCGAACCGCAGGGCGCAGTCGGCTCAGGCTAAACAACACCGACCCGGCCGAGGCAACCACCGCAGTCCACAGCGCAAAGTGAACGGCCTGGTCCGAGCCCGTCGTGGCGGCCAGCCAAACGCCCACCACGGCCGCCCCCAGACACTGCCCGAACGTCCTGACAATGGACAATACCCCGGACGCATAGCTGGCATTCTCCCGCGCCACGTTAGCGAGCATTTCCCGATTATTGGGGCTCTGGAAGCAGCCAAACCCAATACCGCACACCAGACTGCGCAGGCAGATATCCCATGTGGGAGGGCTTGCGGGTAACGTCGCCAGCAGGATCAACCCAACGGCAAAAATCATCAGCCCGATGGTGGAAATCAGCGGCGCGGAAATCGTATC…
>EM_0109	+	GTGACCGACCCTGATTTCAATTTGCTGGTTGCCCTCGACGTTTTGCTGGCTGAAGCCAGCGTAGCGGCTGCGGCGCGGCGTCTAAACCTGAGCACCTCCGCCATGAGCCGAACGCTGAGCAGGCTACGTGAAGCCACCGGCGATCCGATTCTGGTTCGGGCCGGGCGTCACATGGTGCTGACGCCCTGGGCAGAAGCCACCCGGGACCGGGCCAGAAACGCCGTGCACGAGGCGAGGGCGGTGCTCCAGCCCTCCACCGAGACGCTTAACGTCCAAACGCTGGCACGACTTTTCACCATTCGGGCAAATGATGGCTTCGTGGTGGCCTTTGGTCCTGCCCTGATTGCCGCCGTTGCCGCGGCTGCCCCTGAGGTCTGTATACGCTTCGCACCGAAGCCT…
>EM_0110	-	TTAGCGCGTTACCGCCTTTGGCACAGACAAGATAAACCGCGTCGAGCGAGCGTCAGATTCCACACGCACTTTTCCATGATGGGCAACCACAATGGATTTGACGATGGCAAGCCCGATCCCGCTGCCTTCGCCTTTACGCTGCCTGGACGGATCCACCCGATAGAAGCGGTCAAACAGTCTCGGCAAATGCGCTTCCGGGATGGGCGTGCCGGGGTTTTCCATCATCAGAACAAAATTGCTATCTTGTTCTGTGAGTGAAACGGTCACAGCCTGTCCTTCCGGCGTATAGCGCAGGGCATTGGATAACAGGTTATTGATTGCTCGCCTGAACATCTGGGGATCGCCTTCAACCAGGCAGGGCATCCCGTTGAATTTCAGCGTGATGTTGCTCTCTTCCGC…
>EM_0111	-	TTACTTTGCATCCGGCGCCTCCAGCATATAGCCGACGCCGCGGACGGTCTGGATCAGTTTCGGCTCATAATCATTATCTATTTTGGCGCGCAGGCGCTTAACCGCGACGTCGATGGCGTTGGTGTCGCTGTCAAAGTTCATGTCCCACACCTGCGAAGCAATCAGGGAGCGAGGCAGGACTTCGCCCTGATGCCGGATGAAAAACTCCAGCAGGCTGAACTCTTTGCTGGTTAACAGAATACGGTTTCCGGCGCGGGTGACCTTCCGGGAGATGAGATCGATCGTCAGGTCCGCCACGTTGAACTGGCTCTCGGCTATCGCCGTATTACCGCGCCTTAGCAGCGTTCTCACCCGAGCGAGAAGCTCAGCAAAGGCGAAAGGTTTTACCAGGTAATCATC…
>EM_0112	+	ATGTTCATCTTAAAACGACTTAGCATCAGCACAATTTTCCTCCTTGCAGGCTGCGTCTCCCTGGCACCTGAATACCCGCGACCCGCGGCACCGGTCCCGCAGCAGTTTTCACTGTCTCGCAACGGTCTGATGCCCGCAGCGCAGAATTATCAGGACAGCGGGTGGCGCAACTTTTTTGCCGATCCGCAGGTGACAAGGCTGATCGCCGAGGCCCTGAGCAACAATCGCGATTTGCGCATGGCGGCCCTGAAGGTGGAAGAGGCCCGGGCGCAGTTTAACGTCACGGATGCAGACCGCTATCCGCAGTTGAATGCGTCGTCAGGTATTACTTACAGCGGCGGGCTGAAAAGTGACAAGCCGACATCACAAGAGTATGACGCGGGCCTTGAGCTTAGCTAC…
>EM_0113	+	ATGCGTAATTCCATTAAAGCCGTTGTATTTGGTGCTCTCTCTGTGATGTTTTCTGCTGGCCTTCAGGCTGAAGTTCACCAGCATGGTGAAATGGCTGCTGCCAGCGACGCCGCTTCAGAGCAGGTAATCGAAGGAACCGGCATTGTGAAGGACATTGATCTCACCAATAAGAAAATCACCATTTCTCATGATGCTATCCCGGCGGTGGGTTGGCCCGCGATGACCATGCGCTTCACCTTTACCCAGGCTGACGAGAGTATTACGGCGTTAAAAGTGGGTAGCCAGGTTAATTTTTCGTTTGTGCAGCAGGGCAATATCTCTTTACTGAAGAGCATTAAATAG
>EM_0114	+	ATGGCGTCTTTTAAAATAAAATATGCTGCAATGATTATTTCCAGCCTCATCGCAGGCGGGCTGATTTCAGTGACGGCCTGGCAGGCGATGCATTCAGTGGATAAAACAGAAAAGACAGTACCCGAGCGAAAGGTACTTTTCTGGTATGACCCGATGAAACCAGACGTTAAATTTGATAAACCCGGTAAATCGCCTTTTATGGATATGGACCTGGTGCCGAAATATGCGGATGAAGACGACGAGAAAAGCAGCGCCGGTATTCGTATTGACCCGACACAGGTTCAGAATCTGGGATTAAAAACGCAAAAAGTCACGCGAGGGAAGCTGAATTATTCCCAGACCATTCCGGCCAACGTCAGCTATAACGACTATCAGTTTGTCATTGTGCAGGCACGCGCT…
>EM_0115	+	ATGATTGAATGGATTATCCGGCGGTCAGTCGCCAATCGTTTTCTGGTGATGATGGGGGCACTGTTTCTCAGCGTCTGGGGAACCTGGACCATCATCAACACGCCGGTGGATGCCTTGCCCGATCTGTCTGATGTTCAGGTGATTATTAAAACCAGCTATCCCGGTCAGGCTCCGCAGATTGTTGAAAACCAGGTGACGTATCCGCTCACCACCACCATGCTGTCGGTGCCGGGCGCAAAGACCGTGCGCGGGTTTTCCCAGTTTGGTGATTCCTACGTGTATGTCATATTTGAAGATGGGACAGATCTCTACTGGGCCAGATCACGCGTGCTGGAGTATCTGAATCAGGTGCAGGGTAAACTTCCCGCCGGGGTGAGCGCTGAAATCGGGCCTGATGCC…
>EM_0116	-	TTAGCGCGTCTGGCTGATAAGCTTGCGCCAGGCTCTGTTATGCAGAGTAAACAGCAGCATCTTATAGAAAGCGGTAGAGAGGATGCAGCTGCCGCTCAGCCCCAGCATGACAATACTCACCAGCGCCGCGGTCAGGCTGACGCCCGGAGCAGCACTGCCGCTCAGCGCGGCCAGCAGGTAGGCTGCGGTTAATAGCAGGCTTATCACCGCCAGCGTAAGATGTAACCGCACGGCGCGCATGCTGCCTTTGCCAATCATAAATATCGTCACGCCGTTAATGCCGGCGAACAGCAGGGCGACCAGCACAACCCACAT
>EM_0117	-	TTAAAGGTTATCGGCAGACTTTCTCAGCCCAGTAATATCCCTCTTGGGTGATTCGCCGAACATCCGCGTATATTCCCGGCTGAAGTGGGATAAGCTTTCGTAACCGACAGCATAGGCCGCTGTGGTGACATCGTAATGCTCATTCAGCATGAGTCGTCTGGCTTCATTGAGGCGCAGCCATTTCTGATACTGGAGCGGACTCATTCCCGCAAGCTGCCTGAAATGTCGGTGGAAAGAGGGCGTGCTCATCTGAACCCGACTTGCCAGCTCCTCGATGCGTAAAGGCGAAGCAATATGGGTCTTTAACCAATCGATAGCTTTACCGATACGGTAGCCATGGCCGTCTACTGCTGCAATCTGTCTGAGATGATCGGACCGATCGCTCATTAAAAGCCGGTA…
>EM_0118	+	ATGCAGAGTATTTTAATAACATATTTCTTTAATGATATTCAAAATAGCAACAACGCAACCCGTATCGAATTCGGTTCCTGGAAATTTAATGTAAGGTTTTGA
>EM_0119	+	ATGACGCTAAATTCTTCAACTCGTTTTTTTAATGGTGCACTCCTTGCCGGTGCGATGGCTCTGATTTCAACAGAATCTGCGGTTGCCCAGCCTGCACCAGGCACAGCAGACTCTTCGGCGCGTCTGGTTCAGACGTGGGATAAAACCTTCCCAAGGAGCGACAAAGTGGATCATCAAAAGGTAACGTTTAAAAACCGTTACGGCATTACGCTTGCCGCTGATGTGTATCTTCCTAAAGATCGCGGGAACAAGAAGCTTGCTGCGCTTGTGATTTCCGGGCCATTTGGCGCGGTAAAAGAGCAGGCTTCAGGTCTCTATGCTCAGACCTTAGCCGAGCGCGGATTCGTGACGCTGGCATTTGATCCGTCTTATACCGGTGAAAGCAGTGGGGAACCTCGC…
>EM_0120	+	ATGCGTAGGGAACAAAAATTAAAAAGGTTTGATTTAAATACCAGAAATCAACTCAGAGCAATTTTAAGTGATGGAGAGGGTAATGCTATTGCTCGCTTAACCAAGTTAAGTGCCAGGTTTGGAAAGTCTCAAATTGATACTCTTGATGAAATAATAAATAGTTCCACCTTAACTAAAGCCGTCAAAAAATCCATTCCTTTTCCTAAAACACCTCAATTCCACGACATACTTCGAGCAGATAACCATGCAAATTTAAATGAAATACTGACCTCTCTTGAGGTTAGCGTCGCTAAGCATAGGCATAGACTTAAAAGGCTTGCACAATCTCTTGAATATATTGATGAATGTTATGCTTCAAAAAAAAATGATGAATGCATAGCAAAAATTATTGAAACGATT…
>EM_0121	+	ATGCCCTCGAACATTAACAATATTAATTGTCTTATCGTAGAAGATGATCAGTTTAAGATGGAGGGTATTAAATCCCACTTAATTGATTTTTTTAAAGACAGAATAAAAATATGTGAGTGTCATGCACTGGCTTCTGCTACTGCATCTTTGTCCAATAAACAATTTCATTTAGCTATTGTCGATATGTCTATTCATAGCCATGATCCTAAGGCTGGTGCTGGTTCACCTATCCCGCTTTCATCTGGAGGGCTAGATGTTTTGTTTGAAATAATGTTTAGTCAGGATCAGACGCATTGTATTATATTAACTCAGTATCCAGACATAGAAATTGAAAGTCTTCCAATTCCTGTAGATTTAGCTAAAGCTACAATACTTGAAAAATTTGGTATTGAAGTTGCA…
>EM_0122	+	ATGAATATTCTGATATTGGAGGATGAAGATACTAAGTACGAATTGATATTTGCACATGTGATGGAAGTTATTCCTAATGCAAAAGTTACTCGAGAGAAAAACTGGCTGGACTATTCTGTTACTATTGCTCACGTAAAATTTGATCTAATACTTTTGGATCTAATGGTACCACGCTCATCTAAAGATAATACGATAGAAGATCATTATGAATCTTTAGTTTCAACTACACGTGATTATCGAAGCAAATCATTTAAAACACCTGCAATTGTCCTGACACAACACCCTTTGGGGAGTGGGGATATTGTTTCTGAACTAAACATTGTCGATATTAATGTAATTCACTTCAATAGTCATGGAAAATGGAAAGAGGCACTTAAGTTAAAATTACTTGCAGCTCAG…
>EM_0123	+	ATGAATTTCTCTTACGAACAGAGCATCAACATGCTCCGCGAAACCGAACCAAGTACTTCCGCTGACGAATTTTGTCGCAAGCATGTGATCAATGATGTCACCTTTTATGGTGAAAAACGTCGCATTGAGCGGTGGAACCACCATGCAAATTAA
>EM_0124	+	ATGGGTAAGAGTATCGATATCCTGCTTTACGTAGCTTTAAGCGAGGAGTTTGATGTAGTCATAGAAATGCTAGGGCCAGATTTTAAATCTCATGAGTTGGCAGATGTTACTCTGACAGGTTTCTTTGGTAATATCGCCTCGCCTGCACTTGACCGAAACTTTGAAGTGGCCGTGTTCGCGGCTGGGAAGATGGGCAACATTAGATCCGCTAGTCTTACATCAGTACTTATCGAAAAACTCAATCCTGCCAACATCGTGGTGCTGGGTATAGCAGGTTCGCTGGCAAACGACATGGAGCCTGGCGATGTATTTATACCGGACACAGTTAACGAGTATATGGCAAATTCTGCGGCCATTGGGGAGGGTAAGAACTGGAGATTTACTACATCAGGTAACCTT…
>EM_0125	+	ATGGAACTAAGTATAGCTCGTCGTATATCTGAAGGTGTTGGTAGTTATCTTCATTATCTGTTCTGTTGCAATAAAGCAGGCTTATTCAATGAGGATATATTAAAATCATCTGTGGGAGATGTATTAAGTACCGTATTGACAAATGTAATAGGGGCTCGAGTTTACTCTAATTATAAACATGAAGCGCTTAATCCAGTAAAAAAACGGGGTGCACCAAAAAGAGTTGACTTTGCATTAATTAATCACCATATGAATGACCACACAGCAAAGAATGTTTTTGTTGAAACTAAGTGGGTTGGTTCAACTCATTGTAATTCATCTGAAATAATTACCGATCTTTATAGGTTGTCATTAATCAAAAAACACAATAACAATTCGACCTGCATATTTCTTCTTGCT…
>EM_0126	+	ATGCTAAGTAGTCAGTACTGGTATTCAGATGTGTTACTGGATGCCGTTGCTGCAAATTTTACTTCCGCGACTGAATTCTTTAATGCCCTGAAACAAGCCGAACCTGCGGGCAAGGCGATCCCTACATTTGATGATACTGAGCTTGACCCTTATCGGCATGCTATCAATCACTCTCGTCAGTACCGGGAAGACGATGATTTTCTAGTCGAAACATCCGATAAAGAAGTCTATATCTCGGGTGGAAGGCTCGTAAAGGCCTGGCTAAACGTGGGGGGGTAG
>EM_0127	-	TTAAACCAACATATCTACCCAGAACTCGTAAAAAAACTTAAGAGCCTGTAGCGAAGCAGACTGCGTAGACAGTGATCGAGTCGACAAATTATCGATGTGATAGCGGAGTGGGATCAACAATGGCAGACAGGTGATCGTGTCCATCAAAATCCACTGACGCTTGTGAGCAACACGAAGCTGCATGAGTGAGTACAT
>EM_0128	-	TTAGCTGATTTCAAAATCTTTTAATTCCCCACCTTCAGCAATCAGATTTGAGATCCGCTTCGGCATTCGCCCCTGACCTGACCATGTTTTTGACTCTCCAGTTTCGTTAGTATATCGATACTTCGCGGGGCGGGGGGAGCGCGTCCTTTTAGCCTTACCCGGAGAGCCAATAGCAGCTAAAAGTTCGGAGGGGTCGATACCCTCATCAAGCATCATCTGACGAAGTGTTTCCAGTTTATCGCGGCGCTGACTTTCATTTGCAAGACGTAATGTCTCTTCTTCTCGTCGTTCTATAAGAATAATTTTAAACTTTTCCAGAACATCTTCCAGTACATCTAATGACATTTCACGAGTCTGAGAACGTAAGGTACGGATATTGTTTAACTGTGTTAGAGCATC…
>EM_0129	-	TTATTTATCGCAAAGTGTTACGTTTGCAGCAGCAGGACCCTTGTCTCCGCGGTGAATGGCGAATTCAACTTTCTGACCTTCAAATAAAGTTTTAAAGTTGTCGCCATCAAGTGCAGATAAATGGACAAAGATATCTTTGCTGCCATCAAGAGGAGAGATGAAGCCAAAACCTTTGTCTTCGTTAAACCATTTAACCAGGCCCATAATTCTAGAGGTCAT
>EM_0130	+	ATGAAAATGATCCCCAGAGCGTGGTTTAACCGCTCCCGTATTCTGATGAATGCTGCCGAAAACATAACGTTTTCGGCGAACGATCCTGCCGGTGAAAGCTCGCCGCGGTCGGAACTCTTTTCGACCGTCCAGATGGAACGCTACGGCCAGAAGCTGGCGCGGACTCATAAAGTATCACCGGATAGGCATCCTTATTATCTTCTGAAACGGCTTGGCGACAATGAGGCCGTCATTACCCAAAACTGCTATGAGCTTAACGCGGGTAAAAAGACCAGTATCATGCCCGCCGGTGAATGGCTGCTGGACAATTATTATCTGATTGAGGAACAAATCCGCACTGTCCGCCAGCATCTGCCGAAAAGCTTTGGCAAAGGTCTTCCGTCGCTTGTATCGCCGTTG…
>EM_0131	-	TTAACGTCTGCCGTTAATGCGCTGATTATCCCTGAGAACATCAATCGCAGTCTGCATGGCGATTTTGTCATCCCGCCTTTTTTGTTTGTCCTGCATGACCTGAAGGTATTCCAGCAAGGTGCGGGTATTAATCGGTCGGCCCTGTTTACCCACAGCCAGCACGGCTTCGCCAAGAATAATTTTCACAGGCGGTAGTTGTGCCGGATACCAGTCAAGGGTGTCTTCTGATTTCATCTTAAATTTCTCACGGAAGGGTAGTGTACCATAAATCAGACGTTCAATTTTCAA
>EM_0132	-	TCAGACCTTCAGAATGCTGGTGTATCGGCGGCTGAACGGCTTCTGCCACGTAACGTCAGTGATGTCGGAAAATGACAACGTTCCTCCTGTACTGCAGTTGTCGAGGGTATGATAATGAAATCTAAAAAATCTGTTTTTATTGAAGGACAT
>EM_0133	+	ATGGTAAATATGCGATTATTCGGGTGGCATCCGGGATATGTTTCAAACCAGGCGAAATTATTCAACGAAACGATTGTGAGTGGTTTTATAAACTTACCAAAATTCGGCTTCTTTCTTTTGAGTACCTTGATGATGATGAATCAAGAAGACAATTTCTTGAGTATCAATGATAAAACATGGATTTATAACAAAATAACTTTGCTGGCTTATAATTCATTACTGACTCTTTAA
>EM_0134	+	ATGGCACAGACTTTTACTCATAATTTACTTCATCCTCGCCACTGGCTTACCTGGTCTGGTTTGGGTCTGCTGTGGCTTCTCGTTCAACTTCCTTACCCAGTTTTACATACTCTGGGCTCTGGCCTTGGAAAAATATCCAGACCCTTTCTGAAACGCCGGGAAGGAATTGCGATTAGAAATATCGAACTGTGCTTTCCCGAGATGACACCGTTTGCCCGGAGCCAGATGGTCAATAAAAACTTTGTTTCTCTCGGGCTGGGACTGATGGAAACAGGAATGGCCTGGTTCTGGAGCGATGCGAGAGTCAAAAAATGGTTTGATGTCGAAGGGCTTGAAAACCTGACCGGCGCGACAAAAGGAGTAATGGTTGTCGGGATTCATTTTATGTCCCTTGAGTTG…
>EM_0135	-	TCACGCCTGCATCCCCTTACCCCGTGCCAGGTTAATCCTGTCAACGCATTCCCTAAACGCTTTGACTTGCTCTGGAGAGAGCTCAGATTCATCAATGTTGGCCAGAAGAGCATTGAGGGAGCGCTCAATATCATTTTTTGCTAATCGTAAACAGATAACCTTAACCCAACGTGGCGAGAACTTGCTGAGGCCGATTGCTCTTGTGATTCGTAATTTCAT
>EM_0136	+	ATGAGCATGCAGTCACGACAGGAAATAGGGACACAACTTTCGTTTGCCCTCTATGGTGCGGCGAGCCGCATGAACCGGTTACATAAGCCGTTGCTGGACCCGCTGGGGCTAACCTTTCCCCAGTATCTGGTCATGCTGGAGTTGTTTAACGGAACCCCACGCACCGTGGGTGATATCGGGAATAAGCTCGGCATGGATACCGGCACCATTACCCCCCTTCTCAAACGGCTTGAGGCTGCCGGACGCATAGTTCGCATGCGGGATCGCGCTGACGAAAGGCGAGTCCTCATTACTCTTACGGATGACGGGCTCGCTTTGCAAAGCGAGCTGTGGCACGTAACCGAAAAAATCAAATCAGCCTGTCAGTTATCGGATGCGAAGCTCGAGGAGTTACGAGAT…
>EM_0137	+	ATGAAAATAGGCATTATTGGCGCTGGAAACATTGGTGCGACTCTGGCACATAAGCTCTCTGTGCAGGGCCATGAGGTCAAACTGGCTAACTCAAGGGGACCGGAAACAATTGCAGAGATTGCGCGAAGAGCTGGGGCACTGGCGGTTGAGCGTCAGGAAGCCGTACGAGATGTGGATGTCATCATCCTCTCTACGCCCTTTGATAAGCATGCTGAACTGGCTGAACTCTTGCGTGATGTTCCGGAGAGCGTGATCGTCATTGATACGTCTAACTACTATCCCTTCCGCGACGGGGACATTGAAGAGATCCGTGAAGGCAAACCTGAAAGCGTGTATGCCAGTGAAATAGTCAAACGCCCTCTTGTCAAAGCCTGGAACGCTGTTCTGGCCGAGACGCTT…
>EM_0138	+	ATGATTAATTATGAAAAGTACCGGATTGCTGTTCTGGGAACCGGCCATATCGGTAAAACGCTTGCTCGCAGTCTCGCCTCTGCCGGTCACTCCGTTAAGGTTGCAAATTCACGTGGGCCTGAAACGATAGCCCCCGACGTGCTTGAAACGGGCGCTGAAGCAGCCGATGCAGCCAGTGCAGTACAGGATGCACAGGTTGTCATCCTGTCCATACCTATGGCAAAGGTTGCGGATATCGCGCCTCTGATCCGGACATTACCCAGTCATGTTATCGTTGCTGACACGTCGAACTATTACCCACATCGCGACGGAATCATCGATGGGTTCTCAGATGGTCAGGTCGAAAGCGCGTGGGTAGCGCATCTCCTGAACCGTCCACTGGTGAAGGCCTGGAATGCA…
>EM_0139	+	ATGAACACGTCACCGTGGAATAAAGACCGTATCATAGGCCAAAAAAGACCACTTCAGATATCTCATATCTGGGGGATCCGAATCCGGCTTGAACTGGAAGGTAAAACGCGTGATTTAGCTCCGTTCAATATGGCCTTAGACAGTAAGCTACGAGGCTGCGATCTGGTGAACCTCAAAGTATCTGATGTTGCATATGGTAGCTCGGTTTCAAGCAGAGCAACGGTGCTGCAACAGAAAACCGGTAGCCCTGTGCAATTTGAGATAACCAAAGGGACAAGAGAAGCTGTTGCTGCATTGATAAAGTGCGGGGAGAAGCAGTGGGGTTGA
>EM_0140	-	TCAGGCTGAAACTGCATGTGTTAGTTCTATTTCTTCTCTCAGAGTTTCGATAAGTTCCTTTAATCCCTGGGGAACTTGTCTGTGACCTGGATAGTACAGATACATCGGCTCTTCCAGAGGAGCCCATTCAGGAAGGACAATCCTGAGCCTGCCGTCACGAATATAATCACTCACCCGGTCTTCGAGGCAGTAAGCAATACCGACGCCGGACAGCGCCAGCTCAATTGCCAGCGCCGTTTCGCTCACACAGAGCTGCCCCCTGACGTCAACTACGCGATAGTCTTCTCCTTTACGGAATTCCCATTTGTAGATGACGCCTTGCCCGGTGCGCAGTTGAATGCAGTTATGCAGGCGCAGATCCTCAGGCACGGCAGGGGGAGTATGTTGATAAAGATAGCG…
>EM_0141	+	GTGTTTCATATCTGGACCCTCATTCCAGCGCTTTACGTGCTGTTTCGTTTTATCAGGCCGCTTCCCGCCCCGGTTTCGGTAAAAATAGCCGTCGCAGGCGCAATGATTGTGGCCTGCGAGTTTCATCTGATCACGAAATTATTTACGGGGAATATGTTTTCTCCTGAGATACCAAAACCGTTGCTGCTGCTTACTACCGGGTTTTTCGGTATGACCGTCTTTATGGCAGTCCTGTTAGTACTGCGTGACCTGTTCTGGATATTGCACCGACTGGTATCAGGACGCCGGATGAAATGGCATACAGCTTTCTGGTTTATCCTGCCTGTTCTGGCGGCCATGCTCACAGCGCTGGCCCTGAAAAATGGTACAGCGGTTCCTGAAGTGAAAAAGATAGACGTC…
>EM_0142	+	ATGTCTGAACAAACGCTTTCACGGCAGGATGAACGTATTCATCCACCTGTGGGTCTTTTTCCGGCCATGCTTGCGCTGGGCGCGGGCGGATTATGCATCGGAACGGGCGAGTTTGCGCCCATGAGCCTCCTGCCGGATCTTGCGCGGGGAACCGGCGTTTCAATCCCTGCCGCGGGAGGCTATATCAGCGCCTATGCTGCAGGCGTGGTGGTCGGTGCCCCTGCGATCGCGGTGCTTGGCGCGCGCCGGGCCCGTAAAAACCTTCTGCTGATATTGTTAATTATTACACTTGCAGGCTATGCCCTGAGCGCTCTGGCCATGGGCTATAATTCCATGTTCGCAGCACGCTTTATTGCTGGTATGCCTCATGGCGCCTGGTACGGCGTTTCCGCGCTCGTG…
>EM_0143	+	ATGAACGATAAAGTCATCAGTACAGGTAACGTTGCCGTAATAACCGGCGCGGCGAGAGGTATTGGCGCTGCGGCGGCAAGGGAGCTGGCACGAAAGGGCATGAAGCTTTGTCTTTTTGACCGGAACAGACAGGCGCTCGAGCAGCTGGCCGGCGAACTGGAGGTTGAAACGCTGCTGGTCACTGGCGACATTACCCGTGATGAAGATCTCCAACAGCTCAAGGACACCGTTTACAGCGCCTGGGGGAAAGTAAATCTGCTGTTTAACAATGCCGGCGTGAAAATAGCTGCCGGAGCCTGTGATTCCCCAACTCTCTGGCGACAGCAGATGGAGGTAAACCTGCTGTCCATGGTTGCCACACAGCATATTTTTCTGCCGGAAATGTTAAAAATGGATGAG…
>EM_0144	-	TTACTTTTTTGTGGCAGAGTCGGGTTCAGAAATGATTCGGTGACGCTGAGCCTTATGTGACTCACTCATCATTCTGTTCATCACCTCGCCCTCATATTCGGCATATTCACTGCCATAGACAAATTCATGTCCTGTCATCAGGGCATACCAGGCACGTTTTGCCACTTCTTTCGGATCGTCCTTTTTCATCGAACCTACGGTCGTGCTGGCCTGTCCTGCATTTTTGAAGAAATTGGTCTCCGTTGCCCCAGGCATCAGAAGCGTCATTGATAAACCGCTCCCCATCAGCTCGTTACGTATGGCGTAAAAAAAGGAGTTTACGAAAGCCTTTGACGCCCCGTAAACCGCTTCGAAAGGTATTGGCGCCGAGCCGGAAAGCGACGATGTGATAAGAACGTG…
>EM_0145	-	TCACACGCTATCGGTCCAGCGGTGCGCTGGGCGATATCCCAGGACGCGCATTGCCTTTTCGCTGCTGAGTGCTGACTCATTACCTACAAAATTTTTACGCTGTTCAACGCCTGGATAGTAGCGGTCCAGAAGTTCCTGTGTGGGGGTTCGCATGCAGGTCACATCGCTGGTAATAAAGAACTCATCTTTACCCCTGACATCATATTCGACAGCTTTCTCAATCGCCTGGGCTACATCCCGGACGTCAACATAAGTCCACATATTCCATTGCCTTACGGCAGGATCGTTCTGCCAGCTTTCAAACTGCGCGTACTCTTCCGGCGCCATAACATTAGAAAGCCGCAGACAGGTAATGCGCATGTCAGCGTTATTAAGGCAGAACTGACGGGCCATCTCTTC…
>EM_0146	-	TTATTGCAATGGTTTATTAAAAATCCCAATCAATGTGTTTATTTTTTCATTTATCTTAATTTGCTTTTTCTCTTGTTCGAGAGAAAGTTTCCTGAATTCATTTTCCCTGCTCGGCACGGCAATTATCAATTCTTCATAAATCTCCTTTGCTCCTGATACTTTTTCCAACTCGCTGCTGTATTTTTCAATAAGAGTTCTTATTTGAATGTTTACATTGCTATGTTCATGACTGGTAGCACTTGAAATAAATTGACAGGGGCTTTTTTTGGGTGCCTCAATTAACTCTACATTTTCCTTTACGACATTGAATTCAGATGTAGCTGAGTATAAATATTGATACGCACCTAGTTTTCTTACTTTATTTAACAATCCCTTTCTAACCAGACCTTGAATTTGGTT…
>EM_0147	+	ATGGCGGCAGAGTTAAACGTGCCGTTGAACTACTTTTTTTGTGATGATCAGACGACAGCAGAACTTGCATTACTCATATCCCGAATGACAGAGGAAGAGCGAAGTAAACTTATCGAAGCACTCAAAACGTCTTCAGGTGACAACACTGCTGACAAAAAATGA
>EM_0148	-	TCATTGATCTTTTTTCCTTTTGTGTAATTCCATGATCAAATGCGGAGCAAGAAGGCTTTCTACCGGTATAACCGTATTGACTTTTACCGCTTTGACAATTTCAATCAATGACAAGGTATTCTGAGCTAGTTGTTCGCGAAGCTCTTTATTCTCTTCCTGTAACTGCTGATTACGACCAAGCAAGGCCTGCCGAGTCTTACGGTTCACATACTGCTGTTTTTCTTTGGGACGAAGATTCAGAGGCGATAGTTGTTGATCGACATAGGCTGCAATAAGACGCCTTCGTTCAATGTTACTTAATGTACTTAAGCCACCATTAATGATTCCTTTTGATTTAAGTCTGGCATGTAAGTTTTTAGCTGAAATAGGCGATTTATCAAACCCTTCAATCAACATCAA…
>EM_0149	-	TTAGTTTTCTTCCTCTTTGTTTTTATGGTGCTCGAGGGCAAATAATTGAGCTAAAGTACGAATTTCACCTTCCACTTTTATCTCTCCAGACAGAATCTCTTGAGCAGAGAGAACTTGTAACAAGTTTGAGCGCCTGCGTAATTGCTCGCTTAAGGCATCCAGGTGAGTTAGATTTTCTTCGATATTGCCTTGTATTAACTGGTTGTCTGGAAGGGCCGCGATATACTGTTCAAAAGCGAGCGAAGCCTCGTTTAATGCCCGACCTTTTACTGCAATAGTTGAGTATTCATCAATACGACCTGTCAACGTGAAATGCTCACAGGGTTTCAATGCTTGGCACTTCATTCGATAAGGGCATCCCCACAAGTTAACGTCTCTCATGCAGGAGCCCAGTTTTAA…
>EM_0150	-	TCATTTCCCACAACCTCTGACGTTATGCAAATGACAACGGGCAATCACTGACTTGATTTCTATTTGCGTCGTCTCGTGGATAGAAATTAGTGGATTGAGAGCATTACCAACACTATCTGATACTGCTATCAGCTCATCGACTTCTTTAGAGACGCTATTCAATACGCCCTGGTGATGGCCATCAAGGAAAGGGCGGTAATATAAGCAACCATAGCAGCAACGAACTTCACAGAAGGGGCATTCATCATCGGTTCTCGCACAGCCACCGATCTCATAGTGTAATCGATCACCAACCATACCAACCACTCGTCGACCTTCCCATTCTTTTGAAGGAACTAGTTTCCCAGTAAGCATCATAGCCACCATGTTTTGCCACACAGGGTTAGAACCGAGTGCTTT…
>EM_0151	-	TCATTTGATAACCTCCCTAAACGCTTGATGTATCAATGAAAAAAATTCATCCTCTGAGGAGTCAGCGGCAATACGTCTGACATTGGAAAAATTAGCTCGCTCAGAAAGAAAACGCCGGGCATAGAATTCTGGCATGCGGCTATTATGACTCCATCCACCTAAAAGACGAAGCTCATCTTTAGCTTCACTCATCAGACCTGCAATAGCGAAATCAACTCCGGCAAGCTTGCAATTTCTCATAACAGACTGATATTTAGCAGCATAAATTCTCTTTAAGATCAAATAAGCCCATGTATGGCGAGTTACGTGTGGGGTTATGCTAACTACAGAATCAATACTTTTTTCATCACTAAATTGCGGGTACTCTTTTTTAAATACACAATCAATTTTTGAGAAAAT…
>EM_0152	-	TCAACATGATTTAACATAATATACATTATGCGCACCAATATGGATTAAGGCAAAATCCAGCATTTCATGGTCATCCTTGTCCTCGTCAACGAACGTGCCCAACCCCACATTACCAGGCATCCAATCCACCAT
>EM_0153	+	ATGTTTGACCATGTTAAATTCGGCGTAAGTGATTATGAAAAAAGTAAAACCTTCTTCCTCGAAGCTCTGCGGCCGCTTGGCGTAAACATTATCGATGAAGGCACACCGGACTACGGCGTCGAAATGAGTTCCGGTGATGTTTCACTTTGCCTGTATCAGACTCATGATAAGCCAGCACCATTACATATCGCCTTTGTCGCCACAACGCGTCAGCAAGTTGATGACTTTTACAATGCCGCGCTTCGTACGGGCGCGCAAGATAACGGCGCGCCGGGATTACGCTCCTACGGCAAAAATTATTATGCCGCTTTTGTCATTGCGCCCGATGGTCATAATATCGAGGCGGTTTGTCATGCTCCTGAAAGCGGCTTATTGGACTGA
>EM_0154	+	ATGACTCAACAGCTGATTTTAATCGCCGGACCCTATCGTAGCGGCACGGATGGTATTCAGGAACGTATCGATGCCAATCTGGCAAGACTGGAAAACGCAGCGCTTGCGGTGTACGAACGTGGGCACATCCCGGTCATTGGTGAATGGCTCGCCCTGCCGCTGGCGAAGGCCGCAGGGTCAACCTCGTTGCATGATGAAATCAGTGAAGCGATGCTGTATCCCGTTGCCCATCGCCTCATTGGTAAATGCGACGCGATTTATCGCATCGAAGGTGCATCAAAAGGCGCAGATATGGATATTGAGGTCGCGCGCAAGCGTGGTCTTCAGGTCTACACCAGCTTAGAGAGCATTCCTCAGGCCTGA
>EM_0155	-	TCAGCGCTCGTAGCTATCATTGATGTCCTGCGTGAGTTCGTTCGCGGTGACTAGGACATTATTGAAGCGCAATCCCTCAACACCCGATATTTTCCCAAACTCGGTGGCATCGACGGAAATATCGTCCAGCGTTAACCCGCAGACAGGACGGTCCGGATAGCCTTCGATAAAAAACGCACGAGAGAATAAGCTACTGTCTGAACGGCGCGCGGTGATATTGCTAAGCGTCAGGTGGCTCACTTGAGTCAGACCCGCCTCACCTTCTACCCCGTCAGCCAGTTTGCGCCAGTGCTCCGGCTTATCCTTCAGGTTGCCACTATCACCGTAGCTGTACTGCGGGAACCAGTTCAGTTGGATAAGAACGGGGAAACGCACATTCTGGAGCTGCAAATTCCGCAC…
>EM_0156	-	TTATTCATGTGTCCGATCAGAGGTTTTAACGATCGTTACGCCCTTCTCTGTTATCGCATTTATCCAGGCCCGATCCGTGCCATCTTCCACAACCATCGTATTCGCCAGCGACACATCGCCGATCGCAAATGACGAGGCGGTATTAATCTTTTCAGGCGAAGCCAGCACAATGGTCTCCGCGGCTTTGCCGGAAAATGCACGTTTGATGCACGCCTCCTCGAAATCGCCGGTTGTCAGCCCTGCATCCGGGTGAATGCCCGTTACCCCCATAAAGAACAGATCCGCATGTATGTTCCCAATGCCTTCGATAGCTGCCGCACCCACGGTGACAATCGAGTGCTTGTACAGACGTCCGCCGATCAGGATAACGTCAATCAAAGGATGCTCGACCAGACCCAG…
>EM_0157	+	GTGCAATCAAAACGCGCAGATATCCGCATTATCGACAGTGAAACCCTATCCGATAACTGGTACATCCTGAAAAAATTTACCTTTGATAAACGACGCCGCGACGGTGAGTGGCAGCGCCAAAGCCGAGAAGTGTACGACCGGGGCAACGGAGCCACCATACTGCTCTACAATCGCGACAAAAAAACGATCATCCTGACCCGCCAGTTCCGCTTTCCAGTCTTTATCAACGGTCATGAAGGCGATCTGATAGAGGCCGCTGCCGGGCTACTCGACAATATGGATCCTGAAAGCCGTATCAAAGCGGAAGCCGAGGAAGAGACCGGGTTTACGGTATCGCGCGTAGAGAAAATTTTCGAAGCCTATATGAGCCCTGGCTCGGTAACGGAAAAACTCTATTTC…
>EM_0158	+	ATGGCCGACTGGAATCCTTCTCTCTACCTGCAATACAGCGCGGAACGCACACGCCCTGCCGCCGAGCTTCTGGCGCGTGTTCCTTTGGATGCGGTGTCAACCGTCGTTGATTTGGGGTGTGGTCCGGGCAACAGTACCGCATTGCTGAAGCAGCGCTGGCCGTCGGCACACATAACAGGGGTGGATAACTCTCCCGCCATGCTTGAAGAAGCGCGCAGCGCGCTGGCTGAATGCCATTTTGTAGAGGCAGACATTCGCCAGTTCACACCTCACCAGCCGCTGGATGTGATTTACGCCAACGCCTCTTTGCAGTGGATCCCGGACCATTACGATCTGCTGCCGCACCTGGTTTCGCTGCTTCGTCTGAATGGCGTGCTGGCGATTCAAATGCCCGACAAC…
>EM_0159	-	TCAGGAGCGGGCTTCTTTCAGAAGCTGTTGAATGACCTGCTCCTGTTTGTCGTAGTTCCCCTCGCCGAATGAGGTATAGCGTAGCTGTCCTTTGGCATCAAAGAGGTAATGCGCGGGCCAGTACTGGTTTCCAAATCTGTTCCAGATTTGATACTGATTATCCGCCACCACCCGGTACGGGAGCTGCCATTTATTGACCGCATTTTTTACGGAAGAAAGCGGTTTTTCCCATGGATATTCTGGCGTGTGAACGCCAATCACCACGAGGCCCTGAGACTGGTATTTGTTGGCCCAGTCCCGGACGTGGGGAAGCGTATGCTGGCAGTTAATGCAGTCCCAGGTCCAGAAATCGATCAGAACCACCTTCCCTCGTAGTGACTCAGACGTGACAGGGTCACC…
>EM_0160	-	TCAACGGCGCGGCAGCGCGACGGAAACCTCCAGTCCCCCTTCGGTACGATTCGCCAGGTGAAGTTTCCCGTCCAGCTGCGCGGTGAGCTGCGCCGCGATGGCAAGGCCAAGCCCGGTTCCTCCCGTATCGCGGTTACGGGACGTTTCAATACGATAAAAAGGCTGTAATACCGCATCAAGTTCGGCATCAGGAATTCCCGGCCCGCCGTCTTTGATATGGATAACAACCTGTTCTGCCTGAGGCTCAATTTCAATCTCGGCGTAATCACCGAATTTAAGCGCATTGTCCAACAAATTGGTCATTACCCGCCGCAGCGCCTGGGGGCGAGTGACGATGGGCAGCCTTTCGTCGCTTGCCTGAAACTGCACGTTCTTACCGACATCCTGATAATCACTGGC…
>EM_0161	-	TCATTCATTAACCTCCTTAATGGTCACCGGCATGGTGAAAACGTAGCCTTCACTACGAACGGTTTTAATGTAGGCCGGCGTTCGCGCATCTTCATTCAGACGCTGGCGGACGCGGCTCACCAACAGATCGATCGAACGTTCGAACAGTTCGGCATCACGCCCCTGAGTCAGGTTCAGCAGCTGGTCTCGCGTCAAAACACGTTGGGGATGGTCAAGGAATACGCGCAGCAGGCGATATTCCGCACCGCTAAGCGCCACGATCGTGCCCTCCGGGTCGATAAGATGACGAGCAACGGTGTCGAGCTGCCAGTCGCCAAACTCAACCAACCGCCCTGCTTCCGTGACCTGCAAATTGGGCGGCATCGTGCGAAAACGACGCATAATGGCTTTGATGCGTGC…
>EM_0162	-	TTAAAGCGCGTCAGCGTCGACGACCGCTTTAACGAAATCCTGCGGATCTTCCTGGGGAGGATTGTGCCCGACGGTGGCACCAAAGGTTCGGTGCTCATATTTTCCGGTAAATTTGCTGGCATAGGCCGCGGGTACAGGATGCGGCGCGCCGTTATTACCGCCCTCAATGGTGATCGTAGGCACGGTGATGTTCGGCAGCGTTGCCAGCTTCTGCTCGTAGCGGTCGTATTTATGCTCCCCTTTCTCCAGGCCTAAACGCCAGCGGTAATTGCTGAGCGTTACGGCAACGTGGTCTGGGTTATCAAGCGATTTGGCGCTGGCGTTAAAGGTGGCCTCGCTAAATTTCCAGTCCGGCGAAGCCTGAGTCCAGATCAGACGCGCGAAATCATGGGTATTTTT…
>EM_0163	-	TTAAAGGGTTATGCGGTATCGGACGTAATCGTCAGCCTCACCATATTTATCATACAGTTTACGCGCCGGGTTGCTCTCCCGGGTGACCCAATACAGTTTTGACCACCCTTCGCGTTGGCCTTCCGCAATCAAGGCATCTATCAGCGCCTTTCCTGCTCCCGCCCCGCGCTCTGCGGCATTCACAAACAGATCTTCCAGGTAGCAGATGGGGGCTGTCGACCAGGTACCTTCATGCAGAATACACATCGCGAAACCGATAACCTGTTCATCCTTCTCTACGACCCGGCAAAACAGGGGTGAGTTATCTGAGAGCGCCCTTTCCCACGTCGATGCGGTAACAGATTCATCGAGGTAGCAATCATAAAAATGGGTATAGCCATCCCACAGCGGTCGCCACTG…
>EM_0164	-	TTACAACGTGATTGCCATTTCAAAACAGCGTAAATCAGCACCCGCCATACGCGAATGATGATGCTTTTCGCCCAGCGTGACAAAACCGAGCTTATGATAAAACGACCGGGCGTTTGGCGTCGAATCGAGCACCAGGCGCGTAATTCCACGGCTGCGGGCTTCGTTGATCAGTGCCTCGACGATCCGTGTCGCCAATCCTTTACCGGATGCTGAAGGTAAGGTGAATATCGCCTCCAGGCTATGTGTATCAAGATCGAGATAACCCGTCGCCGCGATGTCACCCTTTTCATCTTCCACCACATAAAAGGGGTAATCTATGACCATTTTTCGATAGTGTTCGGGCATAAGGTCGGGCGTCCAGCGCGCAATCACATCCGCGTCGTAACTGGTTTTACAGCC…
>EM_0165	-	TTAACGGCTTTTTAACCGGATTTCACGTGCCAGTCTGGCAAGACGCTGAGTGCGACAATAGAGGGTAAACAGCACAAAACCTCTGCTGTTCATCACCACCCGGCAAAGTAACAGGGCGAAGCATGCGATGACTATTGGCCAAAGGCTTCCGCCATGAGAAAACAGGAGATGTAGCGGCTGAACGAGGGTCGTGACCAGTAGGATGATGAACAATGCCATAACGCCCAGCAAACCTGACGTCACCCCTCGGGCAAGAAGCACGCTACTAACAATGAGCGTGACAAGGATTATCAATGATGGTACGAAAAAACTCAGCGCATGATGTAAAGGCGACAACCCCTGCAACGTGTGGAGAAAAGGCAGAAGATTTAACGCAAATGCCACTAAAAACAGAGGTAA…
>EM_0166	+	ATGACGATACCGACGCTTACGACAGAACGCCTGCTGCTGAAACCGCTGGTTGCTGAAGATGCCGTCCAGATTCAAGAGCTGTATCCGCGCTGGGAAATCGTACGCTATATGGTTTCTTCGGTGCCCTGGCCCTACCCGGAAAACGGTGCGGAAAGCTATGTCAACAACGTGGCGCTGCCGGATATGGAAAAAGGGATTGCCTGGTTCTGGAGTATCCGGTGCCGTGAAGCGCCGGATCGGCTCATGGGAATTATCTGCCTCTACGATGTCGAGGATAACAACCGTGGGTTCTGGCTGGCGCCGGAGTTTCAGGGGGAAGGGTTTATGCGCGAGGCCAGCATTGCCGCGACGGATTATTGGTTTAACACGCTAAATAAACCCGTTTTACGCGCTCCGAAG…
>EM_0167	-	TCAGGTCAGCTGATAGTGTTTATCCGGGAATAACCTTTCCGGAATGTTCTCTTCATCGTTCATCTGCAGCAGATCGCGTTCCATCATGTTGCAGATGGCGTCCAGCGGCAGATCGTTATCTTCGGTGCCAAACGGATCTTCGAGCTCTTCCGCCAGCGTATCCAGCGAGATAAAGGTATAGGAAATCAACGCGGAGACGAACGGCGTCATGTAGTGCAGATCCACAACCAGTGCAAACGGCAGCATGATGCAGAACAGATACACCGTGCGATGCAAAATCAGGGTGTACGCAAACGGCACCGGTGTTGTCGCTATGCGCTCGCAGCCGGACAGGACAATCGACATATCGTTCAGACGGTTATTCAGACTGTGGAACAGGATATCTGACAGTTGCCCGTT…
>EM_0168	-	TTAGCAGAGTGGTTTTACCGCTTCGCGCATCCCCTGATGCAAAATGGTTTCAAGGTCTACCGTAACCTGTTCTACCAATCCCGTCACCTCCGTCAAATCCTGCTCCCAGTGATTGCTTTCACTCAGCACCGCTTCCACCAGTGAACGGGTATCGATCTGCTTATCGTGGTGCTGTGACCAGAGTTGCTGATAGCGGGTCAACCAGTGCGCATCATCCTGTACCGGATAGCGTTCGCCATGACGTTCACCCCGGTAAAACGCAATCAATGCGGCCAGCGCAAAGGTCAGACGCGCGGGTAATTGACCCGTCGCCTGCTGCCCCGCCAGCAGCTGCGGCAGGATACGCGTGCGGTATTTTGTCATCCCGTTCAGGGCAATCGACAGCAGCTGGTGCTTGAT…
>EM_0169	-	TCATAAGAATTTATAGAAAACGGATGTCGCGGTCATCGCACCATCGGGCATCAAGGCATAGCGCGGGATCTCGCCCACTTTTTGCCAGCCCGCCCGCTGGTAAAAGCTCTCCGCGCCGCTACCGGTGGAGGTATCCAGTACCAGCACCGACAGCCCTTTTTGGCGCGCCATCAT
>EM_0170	-	TCAGCGCCATTGCCGCCCCTTTACGGCGGGCCTTTTCGTGAACCAGCAATTTGCGACATCCGCACGGTGCGGCTGATTTTCCGGCTGATCGGTGATGAGCTGTACCGTTCCAATAATGCCGTCCTGCTCATCAACGCACGCCAAAACGGTACGCTCATGACGGCCAACGCTTTCAGCAATCCCGCGCCAGAACGTGCGCGCTTTGTCGTGACTAAAAGGCAGCATAAAGCTGACGGATGCGCCGCCGTTAACACAGTTCTCGAGGATATCGGCCAGCGCATCGATGTGGGACAGAATGTCGTCCCGGGAGAGGGTTTTAATACGCAGTGGAGAGTTCAT
>EM_0171	-	TTATCTCTCAGTATGTCTCTGCTGTTTCATGGAATACATTTTCCGATCGGCATTGTTAAGCCACTGCTGAATATCATTGCTGTTATGGTCGAACTCACTCAAGCCCCAGGAGAAATGCAGCGACCAGGGGTGCAGTTGACGCGCGTTATAGCTCTCTACCTGTTCGATCAAATACTGCATGGCGATCCAGGCGCCCTCCTCATCCGTATCGGCAAACAGCACCGCGAATTCGTCACCGCCAAAGCGAACCAGCAGATCGGCCTCGCGGAAAGAGGCTTTCATGAGGGAAGCCATCGCTTTCAATGCCTTGTCGCCCTCCTCGTGGCCGTAACGATCGTTGATCTCTTTAAAACGATCGAGATCCAACCATCCCAGGGTTAGCGGCTCCGCCCGACGTCT…
>EM_0172	-	TCAGTGTGCGAATATTCTGTTCTTGCCTTCACGCTTGGCATGGTAAAGGGCACTATCGGCGGCCTGCAGCCAGTCGGCCACGCTGCTTGTGTCTCGCGTTGCGCAGGCGATACCGATACTGAGGGTGCAATGCACGGCCTCTTGCGCCACATCCTTCATTACTGCTGCCGCGTCCATGATGCGGGTAGCCACAATCTGGGCCTCATCCACGCTGGTATCCGGGAGCAAAATGACAAATTCATCGCCCCCCAGACGCGCTGGGGTATCTGTCGGGCGCGTGGCCAGATGCAGGATCTTCGATACCGTCGCCAGCATCGCGTCGCCCACCTTATGGCCAAAGCGGTCATTTACCTCTTTAAAGTTGTCGATATCAATAAACATCAAAGCAGATTCACGGCA…
>EM_0173	-	TCATGCATTCATTTGTATGACCAGCCAGTGATGGATCACGGTGACGATATAGTGCTGCTGCTGCGCCGTAAGCTCGACATCCTGTGGAATGCTGTGCCATTTTGCCAGGCAGCCACGACAGCACGTGGCAGTGGCGTGCTGAGCAATAAACACCGGATGCCCACGCATTGGCGTTTGCTTACCGTCATTCGCGGGATGGGCCGGGGCAAGTCGCTGAGCAACAAAATCCGCCGCATGGCGATCGATGGTCTCAGCCCCTTTTTCCCAACAGTATTGCCGCTCTTTCGGCCCCAGTCGAAAGCGCGACCGAAACGTCGAACGCGACAGGCGCGCAAATAACGGATCCAGGTTCGACAT
>EM_0174	-	TCAGTAAACCGAGCGCCCCAACCGTTGGGTCAGTCGTTCCAGTACCGCCACACCTGCCAGTGAATTTCCCGTTTCATCGAGTTCCGGACTCCAGACGGCAATCGCCATCTCGTGGGGAACGATGGCCACGACCCCGCCGCCCACGCCGGATTTTGCCGGTAAGCCGACACGCCAGGCGAACTCACCGGCATTCTGGTACATCCCGCTGGTTGCCATCAGGGCGTTCACCTGACGGGCCTGCATCGGCGACACCACCTCCTGATCGAGATGCGGTGCATGCCCCTGGTGCGCGAGGAACAGGAACGTTTGCGCGAGTTCAACACAGTTCATTTCAAGCGCACAGTAATGGAAGTAGTTTTGCAGAACCGTCGCCACATCGTTGTGGAAATTGCCAAAGGA…
>EM_0175	-	TCAGGCGGGAAGACGAAAACGCGAGACGGCTTCCAGCAAATTATCGGACTCCTGATGCAAACGCGCAGAGGCATCCGACGCGTCAGACACCAGCGCATCCGTCTGCCGCGATACCTGATTCAGGGCGTGAAGCTGGCGAGTCATCTGATGAATACTCTCCCCCTGGCTCAGCGTGGCGTCTGAGATGTCATTCAGCAGGCTGCTTAAATCCGCCACCAGCCCGGTAACCTGCTGCAGGTTATCTTCCAGCCGGTTAACCGCTTTTGAGCCATCATGAATCCCCTGCAAAGAGTGATTGATCAGCGCCTGAATGGTCTGCGTAGAATGACTGCTTTTGCGGGCCAGCAGCCCCACTTCGCGGGCGACCACGGCAAAGCCGCGCCCCTGATTGCCCGCATG…
>EM_0176	-	TTACACGCGATCCTTCCAGACCGTCTGCACATTACAGAACTCGTGCAAACCAAAATGTGAAAGCTCACGACCGAAGCCGCTCTTCTTCACGCCGCCAAAGGCGACCCGGGCATCGCTGGCGCTGTAGCCATTAATAAACACCCCGCCGCACTCCAGCTCGCGAGAGAATGTCTCCGCCAGCGCGTCGTTTGCGGTAAAGACCGTGGCAGACAAACCAAAGTCACTGTCGTTAGCCAGCGCTAAAGCATGCTCCGCATCCCTGGCGATCGCAATCGCCGCCACCGGGCCAAACAGCTCCTGGCGGAACGCGGTCATGTTCGGTTTGACGTTGCCGAGCACGGTTGGCGCGTAGTAGTTACCCTCACCAGCCAGTTTCTCTCCGCCCAACAGCAGGGTCGC…
>EM_0177	+	ATGGACTTAACTCAGCTTGAAATGTTTAACGCCGTCGCGCTAACCCGCAGCATCACCCAGGCGGCGCAGAAAGTGCATCGCGTGCCGTCGAACCTGACCACCCGCATCCGTCAGCTTGAAGCGGATCTCGGCGTGGAGCTGTTTATCCGCGAGAACCAGCGTTTGCGTTTATCGCCAGCAGGGCATAATTTTCTGCGCTACAGCAGGCAGATCCTGGCGCTGGTTGACGAGGCGCGGATGGTGGTCGCCGGGGACGAACCGCAGGGGCTGTTTGCCCTCGGCGCGCTGGAGAGCACCGCCGCCGTGCGCATCCCGGAGAGTCTGGCGCAGTTTAACCAGCGCTATCCGCGCATTCAGTTTGCACTGTCCACCGGGCCATCCGGGACGATGATTGATGGG…
>EM_0178	-	TTATAGCGCTGCTAAACGAACGTCAACCACCAGCGCCTTCTCCATAAACAGGCTCAGCGGGTCTTCGACGTACGGGGCAAACGCCGGACGCAGTTCGTATCCGCACTGCTGATACAGACGGATAGCGGCATGCTGTTTGATCCCCGTCTCGAGCCGGACGGTATGGCATTCCCGGCTCAGGGCTTCATCCTCAAGGGCGGCCAGCAGCTTTTCCCCAAGATGTTGTCCCCGGTGCGTCGGGTCGATATACACCCGCTTCATCTCTCCCGTGCCGTCACCGTTCAGCACCACGGCGCCACACCCTACGGCATTGAGCTGTTGGTCGCGAATGATCATTAAAATCAGGGACGCGTCAGGCAGATTAGCCAAATCGAGCAGGTGGTTGCTTTCGGCGGGGTA…
>EM_0179	-	TCATGACGCCAGCGTCAGTTGGACATCAAGCGCCCTCAGCTCGGCCTGTGTCGGCTCATCCAGCCTGCTATCCGTAACGATATCCGTCAGAGTATGCAGATGTGCCACGTTAAACAGCGACCAGGCGCCGTACTTTGAACTGTCTGCCAGCAGTACGCGGCGCTTAGCGTTGGCGATCAAATCGCGTTTTAATGCCGCCTTCTCTTCCGTTGGCGAGGTGATCCCCCGGGTCATATCCCAGCCGTTACAGCTGACGAAAGCCACGTCCGGCCATACGTTTTGCAGCAAGCGACGCCCGTGTTCACCGATGCACGACTGGCTCGAATCGTCGATACGGCCACCAATAATCGTCACTTCGATTTGCCTGAATTCCGAGAGAAACAGCGCAATATGCAGGTC…
>EM_0180	-	TCATTCCCGTGTAATTTGCATAGCCAACTGGATAGACACCGTCATGCTCTCAGACTTCGCTTTGCCGGTCCACGCAATATCGAACGCGGTGCCGTGGTCTGCAGAGGTACGGATAAACGGCAACCCGGCGGTAATATTCACCCCGTCATAGAAGCCGAGTAATTTTAACGGAATATGCCCCTGATCGTGATACATCGCAACGACCATGTCATACATTCCTTCGTGGCATTGCATAAATACCGTATCCGGCGGACAGGGGCCGGTGACGTTTAGCCCCTGCGCTTTCATCGCCTCGACGGCGGGGCCGACAATCTTGATCTCTTCATCACCAAACAGGCCGTTCTCACCCGCATGCGGGTTCACACCTGCAACGGCAATGCGCGGATGATCGATTCCCAC…
>EM_0181	-	TTAGTCACTCATTCTCTCCTCGATAAAATGCAAAACCTCACGCAGCGTCTCTTCCTTTCCGAAGCCCCCTGCTTTGGTCATCACCGGCCGATGCCAGGCACAACCCAAAAATCTGCCGTAAGGTACGCACTGTGCAATGCGTCCCGTAATCTCAAAACCTTGTGCCTCAAGCGCGCTGGCAACGGCCATCGCCACATCGCCACCTGAAACGTACAGCGCATCCGGTGCCTGCTTTTCCAGCACTTCGCGGGTCAGCGTTCCCAGATAAGTACAAATCTTTTCACCCAGCGCCGCGCGGGTCATTCGATGTTGGCTGCAAATATCCTCAACGCGGTGTCGGGACTCCCGATCCGAACAGGTCTGCACAATGCAGTGATGACCCGCCTGAAGCGCCTGAAT…
>EM_0182	+	GTGGTAACCATCAACAGCACAATTATCAGCGGCGCTGGCGCTATTCCCGCCATCAGACCGCTGCTTCACGGTAAAGCACACATTTTGCTGGTCACAGACGGCAATATTTCACGTCTGGAGGCAGCAAAGCAGATCCGGACCCTTCTTGAAGAGGACAATCGCAGCATCACGATTATTGATAACGTGCCGCCGGAACCTTCGCACCATGATGTCAGCCAGGTGCTCGGCGGGTTAACGTCTTGCAAGTTCGATTTGATCGTGGGGATCGGGGGCGGTAGCGTGCTGGACGTCGCAAAGTTACTCTCCGTACTGTGTCATCCGCAGTCCCCGGGGCTGGATACCCTGCTGGCCGGGACAAAACCCGCAGCGCGGATTTCCTCCTTGCTGATCCCCGCTACG…
>EM_0183	+	ATGCGTAACACCATAAAGGGCGTACTGACGGCTATCGTCACCCCCTTTGACGCGGACGGCGACCTGAACTTACCGGGACTCACGCGGCAGATCGCGCGTCAGCTTGATGCCGGTAATGGCATCTTTTGCGGAGGGACCAACGGCGAGTTTTTCGTGCTGAGCGAAGAAGAAAAACTGGCCGTCACCCGGCACTGCGTTGAAACCGTGGCGGGACGCGCGCCCGTTGTGGCCCATGCGGGAGAAATATCAACCCGCCAGACCATCCGTCTTGGCAAACAGATCGCCTCACTGGGTGTGGATGCCGTATCGGTCATTACCCCTTACTTTGTTCCCCTAAAGCAAGACGAGCTAATCACGCACTATACGGCTATTGCCGATGCGCTGAGCGTGCCGATTTAT…
>EM_0184	+	ATGAATAATTTTACCGCTGAAGATACCCTAATCATTGTCGGCATAGTGATTGTCTACATTCTGTTCACGACCTGGCTAACCTTCCGGATCCGCAGTAAAAACTCCGGTGATTTCATGGAGGGCTCCCGCGCAATGCCAGCATTTATTGTCGGGATCCTGCTCATGTCTGAATATATCGGCGCAAAATCCACTATCGGCACGGCGCAGGCCGCGTTTGAAGACGGGTTTGCGGCCTCCTGGTCCGTCATCGGTGCGGCGATTGGCTTTCCGCTGTTTGGTCTGTTGCTCGTCAAGCGCATCTATAACACCGGGAAAATCACCATCTCCGGGGCCATTGCCGAAAAGTACGGTAACAGCACCAAAAATATTATCTCCATCATCATGATCTACGCCCTTCTG…
>EM_0185	+	ATGTCTGTAACCGTAACCCGCGACGGGATTGTTCGCCCCCACCCGCAGGACATTCACATGGAGACAGCCATGCTGCCTTCCTCTTGCCCACAAAACCATGCGGCAAACCTGCTGCCGCTGCCGGATGGCGCGCTGATGTGCGTCTGGTTCGGGGGGACGCAGGAAGGGATTGCGGATATCTCCGTATGGGGTTCACGCCTGACACAGGGCAGCCAGCAGTGGAGCGACGCGGTTAAACTCTCGGACGACGCGACGCGCTCTGAGCAAAACCCGGTCCTCTTCCTTGCCCCGGACAACGTGCTGTGGCTGCTGTGGACCGCCCAGATTTCCGGCAATCAGGACACGGCGATTGTGCGCTATCGCCAGTCACTGGATTTGGGCCGAACCTGGGGCGAGATT…
>EM_0186	+	ATGATTATCGGGCATCTCAACGCCCTGCCGCTGGCAGGGCTACCGTCGGCGTTATACGCCCTGCTTTCCCGCCCGGAGTGCACGCTTCCGGCGCTTATGGCGCGCGCGGATGGTCGCTGGCAACCGGAGAATAGCGACTGGTTTTGCCATATCGGGCCTGCCAGGACGCAGCCGCGTAACGCGCGGCACACGGAGTACCATCACCAGTGGGCAGATATTCAGGTTGTTCTGGCAGGCGAAGAATATATTCACGCCGGAGCACTTCCCATCGGGCGGCCGGGTGATGAAGAGCGAGAGCGCAAGCCAGACCTGTTTATTGCCTCCGCCGCTGAACACAGCGTCGCTATCCGTCTCGGCGCGGGTGATTTTGCCGTCTTTTACCCTGGTGAGCCCCATCAG…
>EM_0187	+	ATGCGCCATGCTGTCGTTACCGGAGCCAGCTCGGGCATTGGTGAGGCGATCGTTAAACGTCTGCTGGCTGAAGGCTGGCAGGTGACCGGACTAAGCCGACGCCCCGTCACGCTGGAAACGCCCAGCTTCACCAGTCTGAGCGTTGATATCAGCAAGCCTGATGTGCTGATGGCCGTATTGCAGCCCCTCCCTCCGCCTCACGCGGTGATCCATGCTGCCGGAATGATGGCTGCCGCGCCGCTGGGGCTGCTGGAGTCTGTTACGGGTGACACGCTCTGGCGACTGCACGTGCAGGCGTGTGAAGTACTGTTTAACCACTTCGCACCCCGCATGGCGTTCGGAGGACGGCTGGTAGCGATAGGCAGCAGAACGTCACGCGGCGCAGCCGGACGTTCCCAG…
>EM_0188	-	CTAGCGCAAAAAGATCCGTCCTTTCAGATACAGCGTCGCCTGCCCGCCAATCAGCACGCGGTCGCCCTTAAACTCGCAGCGCAGATCCCCGCCACGGGCTGATACCTGGCGGGCATTCAGTGACGTTTTACCCAGTTTTTCGCTCCAGTACGGAATCAACATGCTGTGCGCCGATCCCGTCACCGGATCTTCCGGCACGCCTTCACCCGGACAGAAGAAGCGGCTGACAAAGTCATACGAGTCGCCCGGTGCCGTGACGCAGACCATTTTATCCAGCGGGATCATTGCCGCAATATCCGGCGTTAAGGCTTCCACCTGCTGCTGGCTTTCCAGCACCACCATGTAATCGCGCCCTGCGCGGATCTCTTTCGCACTGCTGATGCCCAGCGCGCTGAAGAG…
>EM_0189	-	CTAGCGCAGAAATACTGTGCCTTTCAGATATAGTGATGCCTGGCCGCTCATCATCACGCGCGAGCCTTTCAGTTCACAGCGCACATCACCGCCACGGGCCGACACCTGACGCGCAAACAGCGTCGTTTTTCCCAGCGTTTCACTCCAGTAAGGAATGAGCATCGTATGCGCAGAGCCGGTGACAGGATCTTCCGGTACGGCAACCCCTGGTGAGAAGAAGCGGCTGACGAAATCGTACTCACCCTCCCCACGCGCGGTGACGGCAACCTTGTGTTCACCTGGCGTCATCGCGGCATAGTTTGGCGTCACGGCTTCCACCTGCTCACGATTTTCCAGCACCACCACCCAGGCGCGCCCCTTTCGGGCCTCAACGTAGCGGTTGATCCCCAGCGCGGCGAG…
>EM_0190	+	ATGACAACAAACACGGTTTCCCGCAGGGTCGCGTGGCTACGTGTGGTCACGCTCGCCATCGCTGCGTTTATTTTCAATACCACTGAATTTGTTCCGGTTGGGCTGCTGTCTGACATAGCCGACAGCTTCCAGATGGAGACGGCGCAGGTGGGCATTATGTTGACCATCTACGCCTGGGTGGTGGCGCTGATGTCGCTGCCGTTTATGCTGCTGACCAGCCAGATGGAGCGGCGAAAGCTGCTGATTGGCCTGTTTGTGGTCTTCATCGCCAGCCATGTGCTGTCATTCATGGCGTGGAATTTTACGGTGCTGGTCGTTAGCCGCATCGGTATTGCCTTTGCCCACGCGGTGTTCTGGTCGATTACCGCGTCGCTCGCTATTCGCCTGGCACCGGCGGGG…
>EM_0191	-	TCAGTGGTAAGTCTTAATAATTTCCAGCACGCCGTTAATAATAAACTGCACGCCCATACACACCAGCAGGAAACCCATCAGACGGGAAATCGCTTCAATCCCGCCCTTTCCTACCCAGCGCATAATCGCACCGGAACTGCGCAGGGATGCCCACACGATAATACCGATAAGCGCGAAAATCAGCGGCGGCGCAACCGTCAGCACCCAGTCCGGGAAGGTGGAGCTATCACGCACCGTTGAGGCGGAGCTGATGATCATCGCAATCGTTCCCGGCCCCGCCGTACTCGGCATCGCTAACGGGACAAAAGCAATATTCGCGCTGGGCTCTGTTTCCAGCTCTTCGGATTTGCTGGTCGCTTCCGGTGATTCATGCGCTTTTTGCGCGGGGAACAGCATACG…
>EM_0192	+	GTGAAAAGCACCAGCGATCTCTTTAACGACATCATTCCACTGGGCCGTCTTATTCACATGGTTAACCAGAAAAAAGATCGCCTGCTCAATGACTATCTGTCACCGCTGGATATCACCGCAACACAGTTCAAAGTGCTGTGTTCCATTCGCTGCGAAGTGTGTATCACGCCGGTTGAGCTGAAAAAGGTGCTCTCTGTCGATCTGGGTGCGTTAACCCGCATGCTGGATCGTCTCGTCTGCAAAGGATGGATAGAACGAAGCCCTAACCCGAATGACAAACGCGGCGTGCTGATCAAACTGACTAGCGACGGCGCGGCCATGTGTGAGCAATGTCATCAACTCGTAGGACAAACACTGCATCAGGAACTAACAAAAAACTTAACGGCAGATGAAGTGGCA…
>EM_0193	+	ATGTCCAGACGCAATACTGACGCTATCACCATTCATAGCATTTTGGACTGGATCGAGGACAACCTGGAATCGCCGCTCTCCCTTGAAAAAGTGTCAGAGCGTTCAGGTTACTCAAAATGGCACCTGCAACGGATGTTCAAAAAAGAGACCGGTCATTCATTAGGTCAATATATTCGCAGCCGCAAGCTGACGGAGATTGCCCAAAAACTGAAAGAAAGCAATGAGCCGATCCTTTATCTGGCGGAGCGTTACGGATTTGAATCGCAACAAACCCTGACGCGCACGTTTAAGAACTACTTTGATGTGCCGCCTCATAAGTATCGTATCACCAGCATGCCGGGTGAATCCCGATATCTCTATCCGTTAAAACACTGTAGTTAA
>EM_0194	+	ATGAAAGTTACCGTCTCCGCCGCCCTCGCCTTGCTGGTGCTGTTTTCCAGCCAGACCTTCGCGGAGCAAACGCCCAGTGCAACGCAGCAAAATAATCGTGACACGATGATTTTGCCGTCAGCACATGACCAGTCACCTTTTGATTTCAACCATATGGGGGCTGGTAGCGACAAATCCGACGAATTAGGCGTGCCGTATTACAATCAGCACGGCTTCTGA
>EM_0195	-	CTAATTCCGTACTCGCGTCGCCCGACGCACGCGCAAACCAAACACGTTGATGTAGAGTCCACCCATGATCAGCACCGCGCCAAAGAGCTGCAGCGCGCTGAGTTTTTCATCCAGCAGCAACGCCGCGCTGGCCAGCCCCACCACGGGGACCAGCAGAGACAGTGGCGCCACCCGCCAGGTTTCGTAGCGACCCAGCAGCGACCCCCAAATGCCATAGCCAATAATCGTGGCGACGAACGCCAGATAAATCAGCGACAGGATAGTTGTGAGATCGATCTCGACCAGGCTTTTCAGCATCAGATCCGGGCCGTCCAGAATAAACGATGCCGCCAGAAACGGGATTACAGGGATCAGCGCACTCCACACCACCAGAGACATCACCGCCGGGCGCGCCTCATG…
>EM_0196	+	ATGAAACCATCTCTCAGGCGCTCTACCGCAGCGCTGCTGGCATCGTCATTGTTATTAACAATCGGTCGAGGGGCAACGCTACCGTTTATGACCATTTATCTCACGCGCGCGTATAGCATGAGCGTCGAGAATATTGGTTATGCGCTGACCATTGCCCTGACCATTGGCGTCGTGTTCAGCTTAGGGTTTGGCATTCTGGCCGATAAGTTTGATAAAAAGCGCTATATGCTGATCGCCATTGTGGCGTTTATTGCGGGCTTTGTGGCCATTCCGCTGGTTAATAACGTCACGCTGGTGGTGCTGTTTTTTGCGCTGATCAACTGCGCCTACTCGGTTTTTTCAACGGTACTCAAAGCCTGGTTTGCCGACGTGCTGACCTCAAGCGAAAAAGCCCGCGTC…
>EM_0197	-	CTAGTGGTGCAACATCTCTTCAACCACCTGTTCTTTGTACATCTCGTTCGGGTAGTACGTCGGCCAGTTATCCATCTCTTTTAGCAGCGCCTCGTGGGAGGTGTTGCCCATGAAAAGATGGAAGTGTGAAGAGGCTTTCGGTCCAATGATATGGTCGCTGAACTGAACAAACTTCGGTGCCTTGCTGCTGGCATCCTTACACTCAAACAGATAGCGAACGCCTTTTTTCCCCGAGGCGTAGGTCAGGATTTTGTAGCCGCTGTAGTCGTAGTGACAGCGGCTTACCGTTTCCCCCTGGTGGAATTCCATCACGTTATTTTCGATGCCGATAGATCCCACGTCCGTTGCGTAGCCTGTCCGGTAATAGGCTTTCACCGCCTCAACGGATTTGTGGTCCTT…
>EM_0198	-	TCAGATCGCAACCAGACCGCGAACGCCCTCCTGCGCCATATTTTCACCACGACCCTGCTGAATAATGGTGCCGCGCGACATCAGCAGATAGCTGTCGGCCAGGTCGGCGGCAAAGTCGTAAAACTGCTCAACCAGCAGAATCGCCATATCGCCGCGATCCGCCAGCGAGCGGATCACCTGCCCAATCTCTTTGATAACCGATGGCTGAATGCCCTCCGTCGGTTCATCGAGGATCAGAAGCTGGGGCCGACTTGCCAGCGCACGTCCTATCGCCAGCTGCTGCTGTTGTCCCCCGGAGAGATCGCCCCCGCGGCGGTGTTTCATCTCTTTTAACACCGGAAACAGCTGCCAGATCTCATCCGGCACCTGCTTCGCGTCGCGGGCGGAAAAGCGTGACAG…
>EM_0199	-	TTAGCGTCCCAGATACACTTCAATCACCTGCTCGTTGGCCTGTACCTCACGAAGCGAGCCTTCCGCCAGCACGCGCCCCTGATGCAGCACCGTCACCCGATCGGCGATGGTTTCCACAAACCCCATGTCATGTTCCACCACCATCAGAGAGTGCTTGCCCGCCAGCGTTCTGAACAGTTCTGCGGTGTACTCGGTTTCCGCGTCCGTCATTCCGGCGGCGGGCTCGTCCAGCAGCAGCAGATGCGGATCCTGCACCAGCAGCATACCAATCTCCAGAAACTGTTTTTGCCCGTGAGAAAGCAGCCCGGCGCGGCGGTCGCGCTCGCTGCTGAGCCGCAGAAGCACCAGCATTTCATCAATGCGATCGACCTGTTCGCCGTTTAGCTTTGCCCGCAGACT…
>EM_0200	-	TTATTTCTCCCCCTTACGCAACAGGCCGTAGACGCCGCGCGGCAAGAACAGCGTGACGGCGATAAAAATCAGCCCCAAAAACAGCTGCCAGTATTCCGGCATCGCGACGGTAAAGAAGCTCTTGGCGCCGTTCACCAGCGCTGCGCCAATCACCGGACCGACCAGCGTGCCGCGCCCGCCCAGCGCCACCCAGATCGCGGCTTCAATCGAGTTGGTCGGCGACATTTCGCCAGGGTTGATAATGCCCACCTGCGGGACGTACAGCGCCCCCGCCAGACCGCACAGCACCGCGGACAGCGTCCACACCAGCAGCTTGAACCCGCGCGGATCGTAACCGCAGAACGTCAGGCGGTTTTCCGCGTCACGCACCGCCGTCAGGATACGGCCAAACTTGCTTTT…
>EM_0201	-	TCAGTCAGTAACCCTCCCTTTTAAGGCAAAGAGTCCCTGAGGGCGTTTCTGAATAAACAGAACGATCGCCACCAGAATCAGGATCTTGCCGAGTACCGCACCCATCTGCGGTTCGAGAATTTTGTTGAAAATCCCCAGGCCAAACGCCGCCGCCACGCTGCCGGCCAGCTGGCCGACGCCGCCCAGCACCACCACCAGGAACGAGTCGATGATGTAGCCCTGGCCCAGCTCCGGCCCCACGTTCCCCAACTGGGAAAGCGCCACGCCGCCCAGACCGGCAATGCCGGACCCCAGCCCAAACGCCAGCATGTCGACGCGCCCGGTAGGCACCCCGCAGCAGGCAGCCATGCTGCGGTTTTGGGTCACCGCGCGGACGTTCAGGCCAAGACGGGTTTTGTT…
>EM_0202	-	TTAGTTACTGGCGGTTTTCATCGGCTGGTCAGGCTTTTTGTCATTTCCGGCGATGAATGGGCTCCACGGCTGTGCGCGTACCGGCGCGTCGGTTTGCCAGACCACGTTAAACTGGCCGTTACCCTCGATTTCCCCAATCATGACCGGCTTATGCAGGTGGTGGTTGGTGGCATCCATGGTGAGCGTAAACCCAGACGGCGCGTTAAAGGACTGGCCCGCCATAGCGGCACGCACTTTATCCACGTCGGTGGTGCCTGCTTTTTCGACTGCCTGCGCCCACATGTGAATGCCCACATAGGTGGCTTCCATCGGATCGTTGGTTACGACGGTATCGGCATTCGGCAGCTTGTGCGCTTTGGCGTAGGCTTTGTAATCCGCCACGAAGGTCTGGTTGGTTGG…
>EM_0203	-	TTACCAGACTTCGCTGGCGATCTGCGTCACCAGACGCACTTTGTCCCACTGCTGGGATTCGCTCAGGCTGTTGCCCTCTTCTGTCGAGGCAAAGCCGCACTGCGGGCTAAGGCAGATTTGTTCCTTCGCCACGTATTTCGCCGCTTCTTCCAGACGCGCCTTCACCCCTTCCGGGTTTTCCAGCTCGCCGTTCTTGGTGGTGATAAGGCCCAATACCACCTGCTGCTTGCCCGGACGCACGAAACGCAATGGCGCAAAGTCGCCGCTTCGGTCGTTGTCGTATTCAAGGAAGAACGCGTCAACGTTGACCGTCCCGAAAAGCACCTCGGCCACTGGCTCATAGCCGCCTTCGGAAATCCAGGTCGAACGGAAGTTACCGCGACAGACATGCAGCCCGAT…
>EM_0204	-	TCACAGCGAAACGGGCGATCCCTCATGAGCAAACGTGAACCCTTCGTCTTCCCACCCGGTGATCCCCCCGAGCATGATCTTTACCGGCAGCCCAAGGCGTGCGAGCTTAAGCGCAGCCCTGTCTGCGCCGTTACAGTGTGGCCCGGCGCAGTACACGACAAACAGCGTGTCTGCAGGCCATTGTGCCATGCGCTCTGTGGATATCTGGCTCCAGGGCAAATGCAGCGCGCCGGGGACGTGGCGACGGGCAAACTGCTCTGCTTTGCCCACGACGTGCAGCAAAACAAAGTCCTGTTCATTGTTTGCAATGGCATGATGCACGTCAGCACAATCGGTCTCGACGCTCAGCCGACGCAGAAAATGGGCAACGGCTTCCTGTGGTTCTGCTGCCGGGATTTC…
>EM_0205	+	ATGCGTCCGCGTATGCCAGAAAACAGCAAAAAGATGACAAACTTAAGACAGGTTTCTCCCGCCAGCGTGGTCGTTCTGGCCTATGACGGTTTGTGTACCTTTGAGTTTGGTGTGGCCGTGGAAATCTTCGGTCTGCCGCGCCCGGAAATGGGCGAGAGCTGGTATCGGTTTGCGGTTGCAGGCGTGGATGAAGGCGAGTTACGGGCAACGGGGGGCATCCGTATTCTGGCCGATGGCGATCTGAGCCTGCTTGAGCGTGCAGATTTAATCCTCGTGCCGGGCTGGCGCGGCATTGATGCCGCCGTACCGGACGCGCTGTGTGATGCCTTACGCCGGGCCAGCGCGCGCGGGTGCCAGCTGTTGTCCATCTGTTCAGGGGTCTTTGTACTTGCCGCTACC…
>EM_0206	-	TTAACCTGCCTGCGTATTTATTTGCAGGTAACGCATCAGTCCCTGTTCCGCGCTTTGTTTAGCGTCATCATTAATCGCTTCAAGATAAAAAGAGCGTGATACGCCATAGGGCGCCTTTTCGGAAGGATATACGGCAAACTGGAATGACTTCCCTTTTGCCTGATTGGTGCAATCTAATTCCCAGCGCTGCTCGCTCTTTTGGCTGCTAATACACGCCACGCGGCCGTAATCGCTGGTTAAATAGGAGCCCACACGAGATTCGGCCGACTGGATATATTCCGGGGCGCCAGTACGGGTATAGCCTATTCCTGCAACTGCACCAACAGAAACCACCACGAGCGCAATAGGTAATATTTTTTTCAT
>EM_0207	+	ATGTTAAGAAAAGGCTTATCGATAATATTACTGACGTGCGCATTATTCTCCGGTCAACTGATGGCCGGGCACAAAGGACATGAATTTCTGTATGTGAAGAGTGTGGAGCACCAGCTTCGGCATGAAGCTGACAGCGATGAGCTGCGTACCGCAGCGGAGGAGTCAGCGGAAGGCTTGCGCGAGCACCACCAGTGGCAGAAATCGCGCAAACCAGACACCCATTTTCGCTAG
>EM_0208	-	TTAGCTGCCTTTACGCTTAGGCAGGGTCTTCATCAGTTCATCGGGGCTGACTGACGCCACGACGCTGCCGGGCTGCGGCATCTTAAAGATGTGATTTTTCATTTTTCCGATGACGTGCATTTCACACGGGCGGCAGTCGAACTTAAGGGTCAATACCTCGTCGCCGTTCACCAGCTGCATTGGCGTTGCTTTCCAGCTCTTGATATTCCCCTTCGCCTGTTTCGGGCAGAGGTTAAACGCAAAGCGCAGGCAATGTTTGGTGATCATCACCGGCACGTCGCCCTTCTCTTCATGCGCTTCATAGGCCGCGTCGATCAGCTGCACGCCGTGGCGGTGATAAAATTCACGCGCTTTGTGGTTGTAGACGTTCGCCAGGAAGGACAAGTGCGTATCCGGATA…
>EM_0209	-	TCAGCGGGGATAATGAATAAGGGAGTGAAAATGCACCGTCCGGGCGCTGCTGTTGCGGTAGGCGTGCGGTTTATCCCCGGCAAAACGCACCCCGGCGTCAGCGTGGATCGTGTGCCACTCGCCGTCGATGTTCATCTCCAGTTCGCCGCTGATCACCACCACATGTTCAATGACGCCGGCTTCATGCGGCGTGGATTCGCTCAGCGCGCCGGGTGCGAGGGTAATCGAAAAATGGTCAAACCTCAGCGTTTCATCCCACGGAAATAACGGTTTCACAACCATCGCCTGCTGCTGGGGATCAAACACGGCCTGCCCGTCCGCCTCTGGTGCGATGAAGGCAGAAAAAGGTACGTTCAGCCCGGTGGCGATTTTCCACAGCGTCGACACCGTCGGGCTGGA…
>EM_0210	+	ATGCGCCCTTCAACTCATCTCTTTCCTGCCGTCCTTGCCGGGTTTGTTGCCGTACTGGTAGGATATGCCAGCTCGGCAGCCATCATCTGGCAGGCCGCAGCGGCGGCGGGCGCAAATGCGCACCAGATTGCGGGCTGGATGACCGCGCTGGGCATTGGGATGGGCGTCAGCACCCTTGCGTTATCGTGCTGGTACAAAGCCCCGGTACTCACCGCCTGGTCAACGCCCGGCGCGGCGCTGTTAGCCACCAGCCTCAACGGCGTGACGCTTGCCGAAACCATCGGCATTTTTATCTTTGCCAACGCGCTCATTTTACTGTGTGGCGTGACCGGCCTATTTGCCCGCCTGATGAAGCTCATTCCGCATTCCCTTGCCGCCGCGATGCTGGCAGGCGTGCTG…
>EM_0211	-	TCACGCCGTCGCCGCGCGTAGCTGCGACGGGGTTATCCCCATGATGCTGCGAAAACGGTTGCTGAAGTGGCTGGCGGAGTTAAACCCGCAGGCGAGTGCGATATCCGTAAGCGGCGTGTTGGTATGCTGCACCAGCGCTTTGGCTCTCTCCATACGGCGCTGCATAACGTACTGATGCGGAGCCAGCCCCATCGACTGACGAAACATTCTGGCAAAGTGATACTCGCTCAGCGCTGCCTGATCGGCCAGATCGGCCAGCGTCAGCGGCTGGGAGAGATGCTCTTCGATAAACGCCAGCACGTTTCGCAGCACAAACGGCGACAGCCCGCCGGTGACGACCGGCAGCTTCCACTGCACGCTGGCGTAATTCTGGAGCAGATGCGTCAGTAAAAGCGTAGA…
>EM_0212	+	ATGAACGCATTGCTCTATGGACTGGTGGTCGTGATATGGGGAACGACCTGGATTGCAATTTTTCTGCAGCAGGTACCGGTCGCGGCCCCGGTGTCGATTTTCTGGCGCTTTGCCGTGGCCACCGCCACGATAATGATCGTCTTACTTGCCCTTCGCCGTTTGCGCAAGATGGCCCTGCGGGATCACCTCTTTTGCCTGCTGCAGGGATGCTGCGTTTTCTGCTTCAACTTCTGGTGCTTTTACGCCGCCGCCGCGCACATCAATACCGGCCTGGAGTCGGTGATTTTCTCCATGGCGGTGCTGTATAACGCCATAAACAGCTTTATTTTCTTCGGACAGCGCCCGCCCGCTCGCTTCTGGACGGCCGCCGCGCTGGGCCTGGTCGGGATCATCACCCTC…
>EM_0213	-	TTATTTCGCTGTTTTATGCACATCAAACATGGTGGCATCTGTCGCCATGTCGTCCACAACTTGCTTCAGCGTCGCAAAGCCCATCTGCGTATTTTCGTTCGCCAGTTCTTTCCCTTCGCCTTTACGCACTACTTTCATGACGGTTTTGTTCGTTGCCGCATCAATCAATTCACCTTCGAAGAACAGGTGCGTATCCATGGTGCGGTGACCGGTTGCCATCTGCGTACCCGCTACGAGCAGCGCAACAGGCACCACTTCATAGAACTGCAGTCCTTCCTTCTGCGAGCTCACACCGGTGATGGCTCCGCGGAAGATCAGGCTGTGTTTGCCCGGCGTCGACACAACGGGTTTACGCTGACCAATTGCCGTTTTCATTTTGGTATTGGTATAGGCCAGAAG…
>EM_0214	-	TTACGGCTTAATATCCACCTGCCAGAACAGATGCTTACCAAACGGGTCTATTTCGTAGCCAGTCACTTCCTTACGCACCGGTTCAAATATAGTGGAGTGTGCGATCATGACGGCTGGCATCTGGTCATGCATCATCTGCTGCGCCTCTTTGTACAAGGCAATGCGTTTATTCTGATCGGTTATCGATTTTGCCTCGGCAATAATCTTATCAAAGGGTTTGTAGCACCATTTGGCCGAATTCGAACCACCGTTGGCGGACGTACAGGTAAAGAGCGGGCCAAAGAAGTTATCCGGGTCGCCCGTGGCTGTTGTCCAGCCCATCAGCGCAGCCTGATGTTCGCCCCCTTTCACACGCTTGAGGTATTCCCCCCACTCATAGGTGACAATTTTGGCCTGCAC…
>EM_0215	+	ATGGGCTCGCCGCTTTCCAGACAATTAACGCATCGTTTTTTCCGCTATCTCGCTATCACCAGCCAGAGCGATCCCAAAGTCAAAACCCTGCCCTCAACGCCGGGCCAGCATGACATGGCGCGAGAGCTGGCGCAGGAGCTGGCACAGCTGGGCTTAGACGATATTGTGATTGATGAATTCGCCACGGTAACGGCGGTAAAAAAAGGCAACGTGCCCGGCGCGCCGCGCATCGGCTTTATTACGCACATTGATACCGTAGACGTGGGTTTGTCACCGGATATTCATCCGCAAATATTGACCTTTCATGGTGAAGATCTCTGTCTGAATAAAGAGAAAGACATCTGGTTACGTGTAAAAGAGCACCCGGAAATTCTGGCGTATCCTGGCGAAGAGATTATT…
>EM_0216	-	TTAAGCGGGCTTGCGCGCCAGCATAGTGGCAAAGCGCAGCTTGATGCGGTTGCCGTTTTCATCGGTGCGGTGCAGTTCGCCCACCTCTTCGTTGTATTTGAGCAACTCCCAGCCTTCATAGTAGTTGCTCAGTTCACCGGCTTTAAACGCAAACGGGAAGCCAACGGTGCACGGGTAGTCTGCCGTATCCATGGCGGCAACGATCAGGTTGTAGCCGCCCGGCTTCGTGCAGCGCTGCATATTGGCGATAAGACCAGGGATGGTGTTCGCTTCCAGGAACATCAGCACTACGGTGGAAAGGATAAAATCATACTCACCGTCAAAGTTCAGGCTGTTAAGATCTTTGATCGCAGTCTGCGGCGTCGTCATCCCTTCTGCCGCTTTGATGCGCTCGATATT…
>EM_0217	-	TTATTTTTCCTCAGATTGCATAAGCAGTGCTTTATCAGTGCGAACCAGAAGTTTGCCCTGTATCAGCAGGATAAATGTACGAACCAACAGCATCCCAATAATGAGATTGGTAAAGATAAACAGGGGCACGGCAATGGCGTGGAAGAATCCAGACGAACTGCCGTGCCCAAGATGCAGCCCCGTAGTAGCCAGAGCCGACACGCCAAACGAAAAACTCCAGAATGAGGCGTTAAACGGCTGAGACAAATACCACGGCAGCAGGCGCAGCATAAACAGCAACTGCAACAGGCCGTAGCCGAACAGCATTTTGGCGAAGGTGTCGGCTTCCCCACCGTTGACGCTAAACCAGGCGCTACACGCCACCAACGCGGGCGCCAGCTGAATGCCTAAAGAGGTACG…
>EM_0218	+	ATGCCAGCACAACGGAAAGCCGAAAGTTTGCTACGTTTAGTGGAGACGCTCACCAGGGATAACATGATGAACAAATACCGCCTTAGCGACGACACCCGCCTCTGGCAGTGGATAAACGGCGAGACAACCCACTCAGCCACGCTGCGCCAGATTATCGCCACGGCGGATTTTAACGACGTGACGGCCGGCACGAAAGGCGGCTGGATTGACGACGAGAGCGCCCTCGCACAGGACGGGGACTGCTGGATCTACGACGAGAACAGCGTGGTATTTGCGGGCGCGACCATATCGGGTAACGCCCGTCTCACCCAGCCTTGCGTCGTGAGCCACCGTGCCTGCGTCGGCGGTAACAGCTGGCTGGACAATGCACAGGTAAGCCATGAGGCAAAAATAAGTGAC…
>EM_0219	-	CTATAGCGGGAACAGTCTCGCGTAGGTATTTACATCATCATAACGGCCGTTCAGGTATTCGGCCTCCCGCAGGCACCCTTCGAGCATAAAACCGTTGCGCAGCGCAACAGCGTTGCTGCTGTGGTTATCCACCCGGCACTTAATTACAAAGCGGCGAACGGTCCCGAGTTCAACATAATGGCGCATAAACGCCTGCAGCGATCGGGAGAGAATGCCCCTTCCCTGATGCGCTTCATCCAGCCAGTAGCCGATATAGCCCGTTTTGTTCGCGGGTTCAATGGCGTTGAACGACAGCACGCCCGCCAGCGCATCGTCATGAAAAATTAAAAACATTTTGGCGTAGCCGCGCTGGTGCAGCATCTGGTTACTCTGCACGTTGCGGCGGGTATCCTCTTCGCT…
>EM_0220	-	TTAACGCATTATCCGGTCGTCAACGTAGTTACGCTTATCCGGCGCTGGCGGGAAATACTGATACAGCCAGGTTTCACTGATGGCATCGCCCTGACAGCGCAGGAACAGACGCATATCCACCGGCTCGGTTGAATCCGAGGTTGGATACCAGTCAAACAGAATACGATACCCGTCAAACGGCTCAACGTAGAGGATCTCAACCTGCTTCGCTTCACCGCTGGAGAGCGTGATCACCGGCTCGATACCTTTTGGCGCAGCGGCCTTCAGGTCGCCACCGACGAAATCAATGGCAAAGCGACGGGCCCAGACTTTCGGGTAATTTTCGCCCGGGGCCCAGCCTTCCGGGAAGCCCCCCATACCGGTACGGGTGGCGAAGACGTTCGCCAGCGGAGAACGCAC…
>EM_0221	-	TTATTTTACGCTGACATCGATACCCGGGAAGTACTTATCAGCGAGTTTAGCGATCGTGCCGTCGGCACGAACTTTATCTATCGCGGCATCAAGCTGCTTTTTGGTGGCCTCGTCACCTTTACGCAACCCAAAACCGATCCCACTGCCGAGGATGGTGTCGTCCGACACCGGTTTGCCGATAAAGCCAAACCCTTTACCCTGCGGCTTGCTGAGGAAACCTGCCTGCCCGGCCGCGGACATGACCAGCGAGGCGTCGATACGGCCATTCAGCAGATCGCCCCACGCCATATTCTGATCTTTATAAGACACCACGGTGACACCGTGTTTTTCCCAGTGCTCTTTCGCATAGGTTTCCTGAATGGATCCCTGCAGCACGCCAATGGTTTTCCCCTTCAGCCC…
>EM_0222	-	TCAGCGTGGTTTAACCCGACACAGGGCTTGGGCACCTGCCCGTAACGTCGCCTCATCTTTGGCAAAAGAGAGACGAATCAATTTATTATCCGTGCCGTCCGCGTAAAACGCCGACAGCGGAATGGTGGCCACGCCACACTCAACGATCAGCCGTTTGACCATCTCGCTGTCGCGCTCGTCGCTGAAATGGCTGTAATCCGCCAGCAGGAAGAACGATCCGGCACTTGGCAGCAGTCGGAACGGTGATTCCGCCAGCAAACTTTGCAGCAGGTCGCGCTTGCGTTGATAGAACGCAGAGAGCGACAGCCAGGTTTGCGGATCGACCATGTGTTCAGCAAACGCGTGCTGCATTGGCGTATCGGCAGAAAACATTAAAAATTGATGGACTTTACAAATCTC…
>EM_0223	+	ATGTCGCGCCGTTCATTCCCGCTTAATGCCATCGACGCCTTTTTGATCACCGCGCGTCATCTGAACCTTACCCATGCGGCGCAGGAGCTTTGCCTGACGCAGGGTGCCGTGAGCCGCAAAATTGCCTCACTCGAAGCGTGGTTTGGCTTTCCCCTGTTCGAACGCCATGCGCGCGGGCTGCGGCTCTCTCCTCAGGGCAGCGCCCTGCTTCCTGAAATGCAATCGGCCTTTACGCAGTTACTGAACGTTGCGGATCGGGCGCGGGCGCACCAGACCGTCATTCGCCTGAAAGCGCCGACCTGCGCCATGCGCTGGCTAATTCCCCGGCTATTGGACGTGGAGCGCGAACAGCCGGATCTGCAAATAGCGTTGACCACCACCACCGATCATAACGTCAAT…
>EM_0224	-	TTAATCGAGGCTAACGTGATGCTTCATTACCCGTTTGAAGAGACTCATGCGGGCGCGCATAAAGCGGTTTTCAAGCCTGAAACCTGCATGTTTATTCACTCCAATGCGCAACAATACGTCGCGCCCTTTGCGACAGGCGGGCCAGTGCACCGGGCCGGATAAGCTGTCCTGCGCCCCGGCCTCACGCGCGAAGCTCACCCAGTAATCCGCGACCTGGGCAGCAAACTGCAAATCGCGTTCGTTCACGTACTGACGAGAAGGTTCTACCTGGCCCAGGGTATCGAACACGTAAGGCACTTCATTGCCGTGCCAGGCACCGTTGATATAGGTGCCATGTTCTGCTTCCGCGACATAATCAAACCAGTAGCGCCAGCACAGTCCGCCCACACGCTGCTGAGC…
>EM_0225	-	TCAGAGCAAACCGCAACGCTGTTTGCTGCGCGCTTCCGCCTCCTGATAGAGCGTGAATTCGTCATATACCGTACAGCCCAGCGCCGCTTCAAAGGCCTCGCGGCTGGCATTTCCCTGACTGCGCGCCTGCGTTTCATTTCCGAGGTTGGACTGGAAAATACCCGCCGCGCTAACCGGCAGAAAATCTTCATACGTTATAGGTTGAGCAACCACCCAGCCGCGTTCGATCAGCGGCTGCGGATCGTCTCCCGGTCGAAACGCGTGGCGATGCGCTTCACCCGCTGGCGTCAGGCGATAGCGGAAATAGGCCAGCTCCTGACGGCGCAGGAACATTTCACTGTCCGGAAATGCGCTAAACACCTCGCGCAGATGCAGCTGGTGCGTAAGGTTATCTTTACC…
>EM_0226	+	ATGGAAAAAAATGGTCTGTTCAGTCAGCGCATACGCTTGCGCCATTTGCATACATTTGTGGCCGTCGCTCAACAGGGAACGCTGGGGCGAGCGGCTGAAACCCTTAACCTGAGTCAACCTGCACTTTCAAAAACCCTGAACGAGCTGGAACAACTTACCGGAACGCGGCTCTTCGATCGCGGTCGTCTGGGCGCACAGCTCACGCTCGTGGGTGAGCAATTTCTGACGCATGCGGTAAAAGTGCTGGATGCCCTCAACACCGCAGGCCAGGCGTTGAACCGGAAAGAGGAACCTGCCAGCGATATCGTGCGCGTGGGCGCGCTTCCTACCGCGGCGCTGGGCATTTTGCCCGCGGTGATTGGTCAGTTTCACAAGCTGCAAAAGCACGCCACGATTCAG…
>EM_0227	+	ATGGCATTTGGCAGCGCGCCACGCGGGTTACCTCGTATCCTGCAGTGGCTCCTTGTCGGACTGATGATGCTCATCGGTCTGGCAGTCGGCGGGCTGGGCTTGAAGCTCGCTACAGTGGGCGGAAGCCTGTACTTCCTGATCATGGGTGCGGTGATGGTAATTGCTGCCATCCTGATATTCACCAACCGCACCAGCGGCATGGTGCTGTATGGTATCGCGTTTATCGCCTCGTTATTCTGGGCGGTAAGCGATGCAGGCTGGGATTTTTGGCCGCTCTTTTCCCGCCTCTTCACCTTCGCGGTGCTGGCGTTCCTGTGCGCCATCGTGTGGCCCTTCCTGCGCGCCGCGAATACCCGTGAGCCGGTTAACAAAGCGCCCGCTTTTGGCATTGCCGCGGTG…
>EM_0228	-	TCAGAACGTCTCCCAGTTATCCCCGGAAACCGTAGCCGCTGGGCGCAACGGCATACCCTTCGCCACTGGCGCAGACGCTACCGCACGCCCTGCCGTTGCCCCGTTAAGCCGAAATGCCCCTACGGCTTCTGTCAGACGCGCACCCTGTTCTTCCAGCGATGCCGCGGCCGCTGAGGCTTCTTCCACCAGCGAGGCGTTTTGCTGGGTGACTTTATCCATCTCAGAAATGGCCTGGCTCACCTGGACAATGCCACGGCTCTGCTCGTCGGATGCGGCAGCAATTTCCAGCATGATATCGGTGACGCGCTTCACCGCCTCGACGATTTCATTCATGGTGTTCCCCGCCGCGACCACTTCACCCGACCCCTGGTCAATCAGGGTCACCGACTCGTTGATCAG…
>EM_0229	-	TTACTTGTCGCCGAAATGAATGACGGTACGAATGGATTTACCTTCATGCATCAGATCAAAAGCTTCGTTGATCTGCTCCAGGGGCAAACGGTGCGTAATGAACGGATCCAGCTGAATTTTGCCAACCATCGCATCTTCAACCATTCCCGGCAGCTGGGTACGCCCTTTCACGCCGCCAAACGCCGAACCGCGCCATACGCGACCGGTCACCAGCTGGAATGGACGCGTTTTGATCTCCTGACCCGCACCCGCCACGCCGATGATGATGCTTTCGCCCCAGCCTTTGTGGCAGCACTCCAGCGCGGAACGCATGACGTTCACGTTGCCAATACACTCGAAGCTAAAATCAACGCCGCCGTCGGTGAGCTCAACAATCACGTCCTGCACCGGCTTTTCGTA…
>EM_0230	-	TTATTTTAGATAAGAGCGCAGCAAATGGCCGACTTCCGCCATCCGAACTGCCCGCTGATCCGGGGTTGTCTCCCCCGTCACCAGCTCATCTTTGAGGTGAATTTCGACCATTTCGCCCATCAGGCCATTGGCAGCGCCGCGCACGGCGGCGATTTGCTGCAATATGGCAAGGCAGGGATCGCCCGATTCCAGCGCACGTTCCAGGGCATCAACCTGGCCCCGAATGCGACGGACGCGCGTGAGAATGCGTTTTTTATCTTCGGGTGAATGCGGCAT
>EM_0231	+	ATGTGTGGACGTTTTGCAAAAGCCCAAACTCGTGAAGAGTATCTCCCTTATTTGGCCGATGGAGGAGATCGCGACATTGCATACAACCCGGAACCCATTGGCCGGTATAACGTTGCGCCCGGCACTAAAGTTCTGCTGCTGAGCGAACGCGACAAACAACTGCATCTTGATCCAGTCCTGTGGTCTTACGCGCCCGAGTGGTGGGGTAAAGCACCACTGATAAACGCTCGTCTAGAAACTTCGGCCACCAGCAGAATGTTTAAACCTCTCTGGCAGCATGGCTGGGCAATTTGTTTCACAGATGGGTGGTTCGAGTGGAAGAAAGAAGGAGACAAAAAACAACCCTACTTCATTCACCGCGCCGATGGCCAGCCGATATTAATGGCGGCGATCGGCAGC…
>EM_0232	-	TCACTTTACCCGCAGCAGATCCGAGATCCTTGTTGTATAACGCGGAGAAAGCATTTCACGCTTCATCTGCCACTGCCACTGCCACTGCCACTGCTGCTGTATGCCCTGCCCGGCAAAGTAGAGCGTACCTTTTCCGTCTTTCGCGTTCAGGTGATCGAGCACCTCCATCAACTTATCGCTTCCCGCGCGTGGCGCGTTCTCATCGAACAGGTTTAGGTGTGCAACTCCTTGGCTGAAGAAATCAACCAACATAATTCCGGCTTTCTGGTACCGGTGACCATCCTTCCAGATTTTGTCCGGGCACTTAACCGCGGCGTTGATGATGTCGCGTGAATCTTGGGTGGGCGTTAGCAA
>EM_0233	+	ATGAATGTTGATGCGCCTGTCTCTGTTACTCAGGAAGGTGGCACAGGGGCAAATAATTCAAGCCATAAGGCGGCTGAAAGCATCGGAAATCTGGTGAAATCTGTTGTGAAGCAGGAAGTGACAAATCGGCTGAGAATTGGATTGTGA
>EM_0234	-	TTATAATAAAGATGTGAGCGCAGAAATGAATGGTGTGAAAACTGTAATATGCGCAGATACATTTTGCATGAAATCTTTGTAAGCTTCCTTGAAACCACCGCTCTGATGACTCGAAGCTAGAGCTTGTACATTATCTATTAATGCTCTTTCAGTTTCTTTGTCCAGTTGATTCGATTTAATTGCCTCTATCATGTCAGCAAAAATTGTTGGTTCGTTATAATTTGTTGCCACTGTAGCTGTAGCGCCTGCAGAATTTATATTTATACTAGATCCAGAGATGCCGCTTACGTTAATGGATGATTCTTGTTTCATAATAGGGATGCCGTTTTCCATTTTATAGAGGTCGCTTTGTTCGAGCATATTAACTGTTACACGAATTGCAGCGAGAATTTGCTCTTG…
>EM_0235	+	ATGATTGATACATTTAAGTGGCCCACTCAGGTTTCACCAATCGCTACTGATACAATCAACCTCTACACAGCACAGTTCGGCGATGGTTACCAACAGGTAGCGGTAAACGGGATAAATAACATCGCCGAGCAATGGGATCTAACCTGGACGGGTAAGAAAAAAGACGTGGCGGCTATTCGTACGTTTCTGCATTCCCACGCTCATCAATCCTTCTGGTGGTCGAATCCGTGGGGGGAGAAAAAACTCTACCGGGTAAACCTGACTCAATCAAACCGACCTTCGTTTCAGGGAAAGTCGTCACTCTCGGCTTTTCTTCAAACAGGCCTTTGCGCCGTAATCGTTAAAACTTTCAACCAGCCGCTTATGCGGCTTTTTTTATTGAAAAATTTTATGGGGCTT…
>EM_0236	-	CTAGACGCGACAAACAAATCGGCCATAGATAAGAGCCAACTCCAGATACTGTATTAGCTCCCTGAATCCGTAGCCGTCCTTCTCTTCTATCACCTCACGCAGCACCACCAGCAC
>EM_0237	-	TTATACTTTCACAAGTAAAATCATGCGTGATATCAAAGCCAACTCAGATTTGTACACTTTTCCACCAATGAACTCAGCACTCTTTTCTCTAAGTTTTTTTAGGGAATCACTCAACTCTTCATTCTTATTGTCTTTTAAATAAAACAACCCCCGAGTATCGACCTCGCTGAAAGCAACCATAAAGGCTTTTCTATGGATGTGTTCGGCATCATCGTCTAAATTTTTAGGAAGCAAGATAAGGCAAGCTTCGAATTTTACGAGAGCATCCATAAACCTCAAACGGGCGTTTTCTTTGTACTGTGGTTTCCATTGGTAAAGAGACTTCCAAGCAACACCAATACCAATGATTGTCACGAGACAGGATATGCATGTTCCAATCGCGGCGATACAAGTCCATTT…
>EM_0238	-	TCAGGGAGCGGACGTCACTGTAACCATGAGCCAGGGCGGTCTTTGCAGTGATACCCAATTAGTGGGACCGCCTTTATCAGAGGGATGGTTTACGTAACCCGCTTCGCGGTCCAGCAGACCATTAATAATTTCATCTTTGGTCAT
>EM_0239	-	CTACACCAGCACGGCCCCGATAACAAAAGACCAGTCCATGTCCGAAACACCCAACTGCTCAAAGAAACTCACCACGGCCAGGGCGACGAATCCGCAGATAAACCCAGCAGTGAATGAGCGGCGCCAGGCTACCCCGTTCCACAATGAGAAAAGCAGGGCAATAAAGAACGCAGTCAAAGCGCCCTGCAATGCCAGCCTATTCTCATGTAAAAAATGAAGTACCGGACCCCAGCCACCTGGCGGGGTGTAGTTCTGCAT
>EM_0240	-	TTAAATACCGCTTTTGACTCTAACCCATTCTTTTTTCAGACAGACATGTGTTAACTTTATTAACTCACTAATATCAGCCCTTAAATCCCCGTATACGCTAGCGTAAGTATTGCCTTCTTCCGAAAGTTCAGCCCCTCGACATCTTAGCCTAAATAATACTGTTATGATCGAAGAACTCTCAACCTCGCCAGGGTTCAACATGAGCTGAAGTTTGGAGTATATCAAGTCAATTTTCTCCCTAGTCAAATGGTAGACTTCGCGGGCAGTACTAAGCTCATCAACAAACTGAGAATAAAGTTCTCGGTAGTTTAAATTCACAGGGGTATAATATTCCGCCACAAACTCATCGTACTGCTTCCTCTTATTAATTATATCATATTCTTCATCAAACATTTTAGT…
>EM_0241	-	TTATACCCCCCCAACAAAAGGAGTACCTTGTGATTTATAGGCGCGTTTCCAGTATTCGGCATACGGCGCCATAACCATGAAGAGCATTAACCACCAAAAATAAATAGCTGATATACCATGGTAATGAGATGCTGGGGTGTACCCATGAGACAATTGATTACGTAAGTCCCCATAAAACTTATCTAATAAAATTATTTTCAAATTGCTTGTTAGATTAACACCCAATCGCTCAATAATGGCTGGATGCTCAAGCATTGTTTTAAGCCCGTCCCTCTCCTGAGTTCCATCACCATGTAAGGTAGTAGGTTCCTCTCCGCTTTGCTGCACTAAATAACGTAACGAGTTTTCAACTTGAGGGATGAGTAAATGGCACGCTGTCATGAAATCTCTTTCAATTCC…
>EM_0242	-	TCATCGTAACCCCTCATCTCGCCAGATTTTTTGTGTGCGAAGAATGCCTTCAGCGTGCATAAGCCGAAGTTCCTCGTAGGTGTATTCTTTTGTTTTAACGCGACCGTCGATCACGTCATGACAGGCGTTGCAGGAAATAGCGCCTTGTTCATCATCAGGTTTGCATCCGGTACCACACGTACCCGACAGCCGGTAATGTGCGAGGCATGATGCTTCGGGATTGTGGTTACAGATACCCGGGATTCGAATTGTGCACTCCCTTCCCTCAGCCGCTTTTCGCAAGTTAGGTTTCCTTTTCAT
>EM_0243	-	TCATGCAGCAAACTCCAGCAGCTGCATGGCTACGTTGTCGGCTTCCTGATAATTGCGGAATTTTTTAAAAAGAATGGTGTTCCACAGGACGTTAAAAACTGCTTTGTAGACCTGGAAAAACTCGGCCTCGGTCAT
>EM_0244	-	TCATTGGCGGCCATCTAGATTAGGTAACGCACGTAACCGTGTAGATACTCTTTTTTCTGCGGGGGTTATCGCCCCTCCGTTGGGTATCCAGTATTCGAACCCAAGATTGAGCAGAGCTAATAAGCGCTTATGGAAGAGGTAGTTTCGGGCTTGCTTAACGTCGCAGTTAAGCCACACGCCGATTTTGATACGTTGCAAAAAATCTCTGGCCTCGGGCGTAGCCGTGCTCAGGGTGGTGGGTGAAGATTTAAAGAGTTGTATTACCTGTGCCAT
>EM_0245	-	TCACCCACATCCCCCACCCATTCGAAGACGATCAAGCGTCCTCTCCCATATAGTCTGCGTTAACTCTCCCTCCTTAAGATTGGTCAGTACCCCAACGGGTTTAAGCATTGCCGTTCGTCGATCAATGACCTGATGCAAAATGACCTTTTCGTATTGTGAGTACATCTGAACGCCAACTTCATCTAGAACAAGCAAATCGACGCGCGACATCTGCTCCAT
>EM_0246	-	TCAGCTCTGCCTCTGATTTTCCACTACTGCCCCCGCTTTGAACTCGGTCATGAGGTCAGCAATGGTAATAATCAGTACGCTTTTGTGCTGAGCCAGGAGAGCATTTCCTATCGCTGCAGCAAGATGGTTTTTACCCGTCCCAGGGCTGCCACTGAAAACGAAACATGCGCAGCCGGATCCGAAATTATTCAGCCAGGATTTTGCCAA
>EM_0247	+	ATGCGTTACGTTCTCTTGATGTGCCTGTTTCTTACGGGATGTTCAACACAAATGGATGCGCCGGAAAAACGTACTCATGACTTTTACAAATTTTACCTCACTGCTTTCGTTACAGACAGCAAAGAAGATAATCTCGATTCACCAAAAATGCGTGATTATATTGCGCAAGACACACTCTCCCGACTGCAGAAAATTCCCTCTCTCTATTAA
>EM_0248	+	GTGTCCGGAAAAGTTGTTAACGTCGACCTAGGTGCAGGTAATGGGCAGAAACAGCGGTTAAACGTATATCTGCGCAATGAAGACGGTAAATGGAAAATTTATCGCGTCACCGATGCGAGCCATCATTTTGAACATTACATTTTGACGACAGGGCGATTGCTGCCGCACAACGTTATGCCGCCAGTATAA
>EM_0249	+	ATGAACGATGCAATCAAAACGGCCTACCGCGAGCGCTTCACGATGGTGTGCGACTATATCACCCACCATCTCGATGAACCGCTCACGCTGGAGAAGCTCAGCGCGTTAGCCTGCTGTTCGCCTTATCATTTTCACCGACAGTTTCTGGCCTTTAGCGGCCAGCCTCTGTATCGCTATATCCAGTGGCTACGCCTGCGTCATGCATCCTGGCGACTGGCGTTTAATCCTCAGGATAAGGTGATTGATATTGCGCTTGATGCCGGTTTCCAGAGCCCTGAATCGTTCAGTCGCACCTTCAGAAACGCGTTTGGAAAAAGCCCGCGTCAGTTTCGGCAGCAGCCGGACTGGCTAAACTGGCACCAGCGCGTACCGAAAATGACCTTTCAGGAGCAAAAACCG…
>EM_0250	-	CTATGGTCCCCTGCCAGCCTGCGCCAGCATTTGCAACTCTTCCTTAAGCCAGCGGGTCGCGCCTCGCTGGCCGCTGCGTTTATGCGAGTAAATTTTCACTTCAAACGTGCGTATCGAAAACGGTAAAGGAAAAATCCTCAGGTCCGCTGCCGCAGCAAGCTTCTGAGCGGCAAAACGGGGGATCGCCATCAGCAGGTCGCTTTCCGCAACGATAAAGGGCGCGCTGAGCATCGACGGCGTTTTGATCGCAATTTGACGGGTATAGCCCAGTTGTTCGAGCCGCACGTCCAGAACGCCCTGCTTCTCATTCCATGGCGTCACCACCAGGTGTCGGGCTGCGAGGTAATCCTCCAGCGTCAGACGCGTCCGCCGCGCGTTGCTGATGACCACATACTCATC…
>EM_0251	+	ATGAGCATAACCATTCGTCAGGCCCGTCCCGAAGATGCGGCGGCAATTTACGCCATGATCTACGAGCTCGCGGTATATGAAAAAGCGCCGGAAGAAGTCGTGACCACACCAGAGGAGATCCGGGAAACGCTCTTTGGTACCGGCAGTCAAACCGAAGCGTTGATCGCGGAATGTGAGGGTAAGATCGCCGGCTATGCCGTGTTCTTCACCAGCTATTCGACCTGGCTAGGACGCAACGGTATTTACATGGAAGACCTGTACGTGTCCCCGGATTATCGTGGAAAAGGCGCGGGAAGAGCGCTGCTGAAACATATCGCGCAGCTCGCGGTAAAACGGCAGTGTGGCCGCCTTGAATGGAGCGTGCTGGACTGGAACCAGCCCGCCATTGATTTTTACCTG…
>EM_0252	+	ATGTCTGATATCAATGCCGATAAAAACACCCAGTTCGCTGAAGACAAAGCCAAAAATAAGCTTGATGAACTGGCGGGCTCAGCGCAGCAGCAGTTTGGTGAATTCGTAGATTCACCAAAGCATCAGGTCAAAGGTGCGGCGAGAAAATATGCCGCCCAGGCCAGCGATGCCGTTTCTGACGTAACGGAAGCGGTTAAGAATAATCCCCTGACCGGTCTCATTGCCGCCGGCGCAGTGGGTATTGTTCTCGGCCTGCTGCTGGGACGCAAATAA
>EM_0253	-	CTAGCTAAACATTCTCACCATCCTGTCTAATTCATCCTCTTTCACAGCACGTGACAGATAATAACCCTGGAAGCTTTTCACCCCCAGCTCAACCAATTTTTCAAACTTCTCCTCACTGTCAACGCCCTCTGCGATGCAATCCGTTCCGGTCATATCGCTATAAATTTGTATCGCTTTAATGAGATGGTAGTCATTATCATTTGCCACAAAATGTTCAACGATATCCCGGTCTAGCTTCAGCCCGTCAAAATGCACCTGCCTGACGGGGAACAGGGTGTGATGGTTGGAGAAGCAGTCGTCCAAAAATAATTTACACCCCGTGTTCCGCAGGAGACGCATGGTTTCAGGGATCCTGCTGTCCTTCATCACATCAATGCTTTCCGCGAACTCAAACACCAG…
>EM_0254	+	ATGGATAATCACATCTCATCCAGGGCCTTGCTACATCGAAGGGATGTTATAAAGAACAACCCGCGATTCGGTGAGGCAATATTAGAGCACTACACAATTAATGATACCATCTACAAAAAACAACCTCTTTTCTACAAGACAATGCTGCAGGAATCACGATTTAACATTATCCTCTCCATGTGTTGCTTTATTTTTGGAAATCAGGCCGAGTCCGTTTCAGAGATCAAAGAGTTATGTTCACGCTATAAAATAGCCAGCCCCAACAGCGTCATCGCAATTATTACGATACTGCGAACCACAGGGCGCATCAGGACCTGGCGCTGTACGGAAGACAGGCGAAAAACAAGAATTGCCCCAACCGAAAAAGGATTGAATGAACTTAAACGCTATATGTCCGGC…
>EM_0255	-	TTATCTTTCGCGCAGCGCCTCTTTCGCCTTGTTCAGCGGCTTCAACAGATAATCCAGAATGGTTTTGCTGCCGGTTTTAATATCAACGGTAGCAATCATGCCCGGAAAGACCGGAAATTCCTGGCCTTGCTTATTGGTCAGATGGTTGCTGTCGGTACGAATATAGACGCGATAGTAGTAAACATCCCTTTTCACCTCATCCTGCAGGGTGTCCGGGGAAATCATGGTCACTTCCCCTTCCAGTCCGCCATAGATGGAATAGTCATAGGCCGTAATTTTCACCAGCGCTTTCTGGCCGGGATGAATAAAGGCGACGTCGCGCGGCGAGATTTTCGCCTCAACCACCATCTGATCGTCCAGCGGGACCAGGCTCATCAGCTTTCCGTTCGGCGGGATAAC…
>EM_0256	-	TCATGCCACGCCCTCCGTTTTCATGGTGACGGTACGCTGTACGGCTTTCTGCGGTGCCATACCGTGCTGGTGCAGGATCGCATCGCGCGGGCCGTCCATCACCACCTTGCCGTTTTCCAGCACGATGATGCGGTCGACCAAATCCAGAATCGGCAGGCGATGCGTCGCGACTACCAGCGTCCGGCGTTTACCCAGCCATTTGTGGAGATGCTGTATAAACTGCTTCTCGCTCATTTCGTCCAGCCAGGCGGTCGGTTCGTCCAGCAGCAGGATATTGGGTGAGACGATCAGCGCGCGCGCCAGCAATAGCGCCTGACGCTGTCCGCCGGAGAGGCCCGTTCCGCCCTCGTTGATGATGGTGTTCAGCCCCATTTTCTGCTTACGCACAAACTCCAGCGC…
>EM_0257	-	TTACGCAATTAACAGCTGATGGTTCGCCAGCAGCGTCGCCAGATCCGTCTGCACGCCGTTCAGCGTCACCAGGGCGGTTGGCGAGAACTGACCGCCCGTCCCATCCAGGTCCACCTGGATCTCGGTGTTGCTGCCGTTCTGCACCACGCGGATGTAATCGCTGATATTGCCCGCGCTGCTGTCCAGCGTGGCCACGCCGTTCACGTAGCTCGCCGAGCCGGTGCCGGTATAGCCGCTGCCGGAGAGCAGGTCGCGCAGGTCGATACGATCCGTGTCCGCTGTCCCTTCCCAGGTGCCGACCGTAAAGCCGTTCACCACGTCGTGGCCGTTACCGCCCGTCGCATCCGTCGCGTTGATCAGCTTGTAGAGCAACGTATCGTGACCGCCGCTGCCGATGTT…
>EM_0258	-	TTAACTCAAATCGGGTAATTTTGCGGCAGCGTTTTTCTCTATTCCGATAAGCGGCATCAAATTATCAACCGCAGAAGCGTAGTTAATCGCCGAACTCCAGCCGTCATATTCAGCCATTATTTTTGCGGAGGTGGCAGCCCAGACATCCTGTTCAACGCTGAGCAAATCGTTAATGCTCCGCTTGCTCAGGGTATATTCATTTTTATAGACATCGCGGGCGCGCAGGGCATTTTCCAGCTGCTGTTTTCCGGCCTCCATTCTTCCCCGGGCGCCGGTCCAGTCAGCCTGCGCGACGGAGGCTTTTTGCAGGACATCAAAACGCGCCTGGTCGACCTGAGAGGAGGCCATAGCACGCGCCCCTTCAGCCTGACGCACGCGCGCGGAAACCGCGCCGCCCTG…
>EM_0259	+	TTGTTTCTTCTTATTTCGCATAAGAATTTACTTATTTATTTACTGATTTGGAGCATAACAAAATGCGTTATAGGCAACTACACCCTCAATGTTAATGCGGTGTTACAAATAAGAAAAAACATGCAGGTTCTGGACAAAATGCGAAAAGTGGCCTTTCAAATGAAACATAAAAACCCACTGTTATTTAAAGAAAATTCCTAA
>EM_0260	+	ATGCATAAAACTGCCCGTCAGAAGTACGTGCTCGATCTCATCATCGAGCAAGGCCAGGCCAGCATCACTGAGCTTGCTGAGAAACTGCAGGTTTCCGCAGATACCATTCGTCGCGACCTGACCGATCTGGAAAAACAGGGCCTGGCACAAAAGAACCACGGCGGCGCGATTGCGCTCGATCTCTCCGGCATGAATCGCCAGGGCAGAAATACCTTACTGCCTGAAACAAAACAGCGGCTCGGTAAAGCGGTGGCGCAGCGCGTGCCGACCGGTTCCACGCTGTTCCTCGATGCCGGTAGCACGGTGATGGCCGTCGCCTCTTTCCTTCAGGGCCCCCTGAAAGCGATCACCACCTCACTGGATATCGCCCAACATTTCAGTGACCGGGACGATATCGAG…
>EM_0261	+	ATGAATAAAGCTAAGACAATTAACATTGCGCTGATCGGGTACGGATTTGTAGGTAAGACGTTCCATGCCCCACTGCTCCAGTCTGTGGACGGGCTTAAGCTGGCAGTGGTCTCTTCCCGGGATGAAGAGAAAGTGAAACGCGATCTGCCGGACGTACAGGTAGTCGCTACTCCGGAAGAAGCCATTCAACACCCGGATGTCGATCTGGTGGTGATTGCCTCCCCTAATGCCACCCACGCGCCGCTGGCAGCGCTTGCCCTCAACGCTGGCAAGCACGTGGTGGTGGATAAGCCATTCACCCTCGACATGCAGGAAGCGCGCGATCTGATTGCCCTGGCGGATGAGAAACAGCGTCTGCTCTCCGTCTTCCACAACCGCCGCTGGGACAGCGATTTTCTC…
>EM_0262	-	CTACTGACGCTTTTTAGGCATCATGCGCAGCAGCGTATTATCTTTCCAGAAATAGTGATGCATCAGCGCCGCCGCCGCGTGCAGGCCAATCACGAAATACCCCAGGTTAGCCAGCGTGACGTGCCACGCCTTCAGCGCGTCTACCAGGTCAAAATTCCCTTCCGCCGCATGCGGCATCGCCATGCCAAAGGCGAACCAGTCATTCCCGCGGTTATACATCATCACGATACCGATCAGCGGCAACGCAATGAACAGCAGGTAAACGATCAGATGTCCCAGATGCGACATGCCGGTGATCATCGGTTTCGGCTTAGGCTGAATGGGCGGCGCCGGGTATTTAAGACGAATAAGCAGGCGCGCCATCATCAGCACGAGAATGGCGATCCCGCAGGAGACGTG…
>EM_0263	+	ATGAGTAAAATTGGTATTAACGGATTTGGACGCATCGGACGCCTTGTACTTCGTCGCCTTCTTGAAACCCAGGACAGCAACACCGTCGTCGCCATCAACGACCTCACCTCGCCCAAAGTGCTGGCCTATCTGCTCAGACATGACTCAAACTACGGTGGCTTCCCGTGGAGCGTGGATTTCACTGAAGACGCGCTGATTGTGGATGGCAAAACCATTGCGGTCTACGCAGAAAAAGAGGCCAAACATATTCCGTGGAAAACGGCAGGCGTGGATATCGTCGTGGAATGCACCGGTTTTTATACCTCTGAAGAAAAATCCAGAGCGCATCTGGACGCGGGTGCCAAAAAAGTGCTGATCTCCGCGCCTGCGGGAGAGATGAAAACCATTGTGTTTAACGTG…
>EM_0264	-	TTAAGACTGCAGGTAGACCACCTGTGTCTGCAGATATTCATTCAGACCATGCTTACCGTCGGCCCCACCAATCCCTGACTTACGCCAGCCCGCGTGGAAGCCTTGCATCGCTTCAAAGTTCTCACGGTTGATGTAGGTTTCACCAAATTTGAGCCCCTTGATGGCCTTCATGGCAACATTCAAATCCTGCGTATAAATAGAAGAGGTCAACCCGTAGTCGCTGTCGTTGGCCATCTTCAGCGCCTCTTCCAGCGTGTCAAACGCCACGACGGGCAGCACCGGGCCAAAGGTCTCTTCGTGCATGATGGTCATCTCCTGACGCACGTCCAGCAGCAGGGTTGGTGGATAGTAATACCCTTTGCCTTCAACCGCTTTACCGCCGAGGACCACTTTTGCCCC…
>EM_0265	-	TTACAGCAGGGAGCGGCTTACCAGCGCGTCGGTGAGGATGGCGTCATTACGCAGAAGTGTCCACGCGTTCTCCACCTCGTCAGGAATGTCCACGTGCGCAATGAAGTCTCGCCCCGCCGGGCCGTAGCCGTTAATGTCGTCCCGCAGGCGCGGCAGTTCCCCCAGCACCAGCGACAGATAGCGTTCCACCGGCCAGAGCCCTTCGCTAACGCCGCTAAACGCCAGGCCGTCTTCACTGTTTTGCAGCACCGGCGTCACGCCGGGATGGCTAATCCACTCCGGCGAAACGGCCTCGTCCCGGCAAACGCGGGCAAAGGTCGCCATGGTGCGGCGCTGCATGGTCGGGTCCTGTACCACCAGGACGCGCCTGGCGTTGAGGCCCTTTTGCTTCATCATGTG…
>EM_0266	+	ATGACACAACATGAAAGTACAACGACGGTTTTACGCAAAAACAAAAAGGTTTTAATTGCCAGCCTCACCGGCAGCTCCATTGAATGGTTTGATTATTTTCTCTATGGCACCGCCGCCGCGCTGGTGTTTAACAAGATTTTCTTTCCGATGGTCGACCCGGTGATCGGGCTGATCCTCTCTTATCTTTCGTTCTCGCTGACCTTTTTTATCCGCCCCATCGGCGGTGTTCTCTTCGCCCACATCGGGGATCGTATCGGGCGCAAAAAAACGCTGGTGCTGACGCTGTCATTAATGGGAGGTGCAACCGTCACGATCGGCCTGCTTCCCACCTACGACATGATTGGCATGTGGGCACCCGCCCTGCTGATCCTGATGCGCATCATTCAGGGCATGGGCATT…
>EM_0267	+	ATGCGCCTGCCCGAACGCGATCCTTATGCTCCTCGCGAGTGGCAGCCACATGAGAAGCCCGCCCTGCTGGGTTCCCCCTCCACCCCGGAACACCCTACGCCAAAGCGGATCGCTTACGGCGTTGTCGGCCTGCTGGTCTGCCTGACGGGCGCGCTGGGCAACGCGGTCGTCACCGCCAACCTGCAAAACCTTCAGGGTACGTTCGGGGCGTGGTCAACTGAAATCGCCTGGCTGCCCGCCGTGTATGTGATGACCAACGTTTCCATCAACCTGCTGCTGGTGAAATTCCGTCAGCAGTACGGTCTGCGCGCCTTTACGGAAGGTTTTCTGGTGCTGTATGTGCTGGTGACCTTTTTCCACCTGTTTGTGAACGATCTCAGCTCCGCGCTGATGGTGCGC…
>EM_0268	+	ATGAGTCAGCAGGATGCCGCCAAAGAGCAGGCCAACACCCGCAAAAATGTGCGCATTGTTTCCGTATTCACCGCCGCCGCCATCGGTATTGTCGGCGTGCTGGTGATCCTGTACGCGTGGCAGCTGCCGCCGTTCACCCGCCACGCACAGTTTACCGACAACGCCTACGTGCGCGGCCAGACGACGTTTATCAGCCCCCAGGTGAATGGCTATATCACCGAGGTGAACGTTCAGGACTTTGTGCAGGTTAAAAAAGGCGAGGTGCTGTTTCAGATCGACGATCGTATCTATCGACAGCGCGTCCACCAGGCCGAGGCGCAGCTGGCGATGAAAATTGCCGCCCTGAACAACAACCTGCAGCAGCGTAAAAGCGCCGAAGCGACGATCGCCAAAAACGAC…
>EM_0269	+	ATGACCCTTCGCCCACTCGCCAGCCTGGTCGTGGTGGTGATGCTGGCCGGATGCCAGTCGGTTGACGTTGAACCTGCAACATCGTCACTGCAAATCCCCGCCCAGTGGCGCGCCGCGTCGGGGCCGACCAGCCCGGCGGAACAGCTCTGGTGGCGAAATTTCCACGACAGCAACCTGAACCGCTACGTGGACCAGGCGCTGAAAAACAACAGCGACGTCCTGATTGCCCGCGAGCGGATTAATGAGTATCAGGCGCGAGTTTATGCTGCGGACGGCAGCCTGTTCCCGTCCCTTGATGCGGGCGTAACGGGCACGCGCGCCCGCTCGCAGTCTGCCGCGACCGGGCTGCCGGTCTACGGGACGTTGTACAAAGGGAGTCTGACCGCCAGTTACGACGTT…
>EM_0270	+	ATGCAACAAAAGTGGTCTGCAGTAGATAATTACATGATTTCTTCGCTTATTCCTGAAGATGATGTACTGAGTCAGGTACTGGAAAACAACAAACGCGCCGGGCTACCCGAACACGACGTAGCAGCCAATCAGGGAAAATTGCTGGCGCTGTTCGTACGCATGACGCAGGCAAGACGCATTCTTGAGATCGGCACGCTCGGTGCCTATAGCTCAATCTGGATGGCGCGCGCCCTGCCGCCGGACGGGAAGCTAATCACGCTCGAGGCTGACCCGACGCATGCCGATGTTGCCCGCCAGAATATTCAGCTCGCGGGGCTAACCGATCGTATTCAATTAATTGAAGGCCCGGCGCTGAACTCGCTGGAGAATTTCGGTGACGTTCCACCGTTCGACCTGATC…
>EM_0271	-	TTAAGCGGAAATCAGCTCCATCGCCTGCAGAATACGCTTATCCGAAATCGGATACGGCGTACCGAGCTGCTGGGCAAAGAAGCTGACGCGCAGCTCCTCGATCATCCAGCGGATCGCCTGCACGTCTTCATCCTCGCGGCGCGCGGGCGGCAGCTTGTTGAGCCACTGCTGCCACGCCTGCTGCACGCTTTCCACCTTCAGCATCTGAACGCGGTCGCGGTGCGGATCGATGGCCATTTTTTCCAGACGTTTTTCAATCGCCTGCAGATAGCGCAGGGTATCGCCGAGACGCTTAAAGCCGTTGCCGGTGACAAAGCCGCGATAGACCAGGCCCGCCATCTGCGCCTTCACGTCCGACAGCCCCAGCGCCATGGTCATATCCACGCGCCCTTTCAGGCG…
>EM_0272	+	ATGAGCAAAGTATTAGTTTTGAAATCCAGCATTCTGGCAGGGTACTCTCAGTCTGGTCAGCTGTCTGATTACTTCGTTGAACAGTGGCGTGAACAGCATTCTGCTGACGAAATCACCGTGCGTGACCTGGCTGCAAACCCGATTCCTGTGCTGGACGGCGAGCTGGTTGGCGCGCTGCGTCCAAGCGATGCACCACTGACTCCGCGTCAGCAGGAAGCCCTGGCGCTGTCTGATGAACTGATTGCAGAACTGCAGGCGCATGACGTTATCGTCATCAACGCCCCAATGTACAACTTCAACATCCCTACCCAGCTGAAGAACTACTTCGACCTGGTAGCGCGTGCTGGCGTGACCTTCCGTTACACCGAAAACGGCCCTGAAGGTCTGGTGAAAGGCAAG…
>EM_0273	+	ATGTCTGTAATCGTCGATAACTTTATTGCCCCACCTTGTCTCGATGAGATTGACATTCTCTGGCAGGACGCGCATCTGCTGCTGATCAACAAGCCTTCTGGTCTGCTTAGCCTGTCGGGCAAAAACCCGCAAAACCTGGATTCCGTTCATTACCGTCTGGTGCAAAAGTTCCCGGCCTGCACGCTGGTGCATCGTCTTGATTTTGGCACGTCCGGAATAATGGTGATTGCGCGTAATAAAGCGATTAACGCCGCGCTTTGTCATCAGTTTAGCCAGCGCGCCGTGAAGAAGGCGTATAGCGCCTTGCTGTGCGGGCATGTTGAAAATGACGAAGGGGTGATTGACGCGCCGATTGCCAAAGACCCGGCGCTGTTCCCGCTAATGTCGATTTGCGCCGTC…
>EM_0274	-	TTACCACATCAAATCGTCAGGGATTTTGAAGTCCGCGTACGGATCGTCTTCATCCTGCTCTTCCTGGCTCAGCGCGCTGTTCAGCACAATGCTGTCGGCATCGCGTTGGGCAATTTTGTCGGCCACCACCGCCGGGATAATCGCGTATTCACAGTCGCCGCTTGCGTTAATGACCAGGCGGGCTATCGCCAGACGGCCGTTGATCAGCTGAGCCTGAGTTTGCTTGTCGACCTCGATTTTTTTGATCAGATTGCCGTCGGTGAAGTTGAAAGTGATGTTGCCCCTTGAAACGGTGATGCGGTTCATCTCAATCAGCTGCTTCACCTGGGCTTTAAACTCTTTCGCCAGCACGGCCTGCTTTTGCTGCTCGCTCAGCAGCTTGTCGCGCTCAAGCTGCGC…
>EM_0275	+	ATGAGTAAAGCTTTTACATTTAGCCTTAAGCGCAGTTGCTTCGATGAAAATTACAACCCGTCAGAAAATACGCGTACCACGACCAACTTTGCTAACCTGGCGCGCGGCGAAAAGCGTCAGGAAAACCTGCGCAATACGCTGGTGATGATCAACAACCGCTTCAACGCCTTAGCGCGCTGGGATAACCCTAAAGCCGATCGTTATGCGGTTGAGCTTGAAATTATTTCCGTTGATATGAACATCGATGGAGAAAATAGCTTCCCGGCGATAGAAATATTGCAGACGTTCATTGTCGATAAGCAAACCCATGAGCGCATCGCAGGCATTGTCGGGAATAACTTCTCTTCTTACGTGCGTGACTATGACTTCAGCGTATTGCTGCTCGAACATAATAAAGAT…
>EM_0276	+	ATGAAAACATTGCTCCCGACATCAACGGCTGGCAGCTTACCTAAACCAACCTGGCTAGCACAACCTGAAACGCTGTGGTCCCCATGGAAACTTCAGGATGATGAATTACTGGCGGGTAAGCAGGATGCGCTGCGTTTATCCCTCGACGAACAGCTCCGCGCGGGCATTGATATCGTCAGCGACGGCGAGCAGACCCGCCAGCACTTTGTTACCACCTTTATTGAGCACCTGAGCGGCGTCGATTTTGAGAACCGCCAGACGGTGCGCATTCGCAACCGCTATGACGCGAGCGTGCCGACCGTGGTTTCAGCCGTTGCGCGTCAAAAGCCGGTATTCGTGGACGATGCGAAGTACCTGCGCCAGCTGACGGACAAGCCGATCAAATGGGCGCTGCCGGGC…
>EM_0277	-	TTATTCACTCATGCCTTGCAACCACTCACCGACGCTTTCTACCGATTGCTGCGCAGGCACACGCGAGACCGGCTGACCCTGCCTGAGCACCAGCAACGTGGGCAGACCGCGCACGCCAAGCTGGCTTGCCAGTTCCGTGTTCAGATCGGCGTCCAGATAGCGGGTATCAAACCGCGCCGTCAGCGGAATCAGCTTCTCGTTCTCCAGCAGCTGCCAGAGCCTGCGGCAGTGCACGCAGCGCTCCGCCCCGACAAACAGCAGTATCGGGCCATCGCTTTCCAGCTCGCTCGACGCGCTCACCGTTTTAAACGCGCTTTCTGCCACGCGGAACAGTTTTGGACTGCGGCGAAGGGTGTCGTTATCCGTCGCGACGCACAGCGCATCGGCGCTTTTACTGTA…
>EM_0278	-	TCAGGCAGAGGTAATAAGAGTGCGAATATGACGGCAGGCGTCGGTGAACGTGGCGTCGTCACGCTGTCGCGGGTGCGGCAGCGTAAGGTTCACCACCTCACGAATACGGCCGGGGCGTGGGGAAAGCACGACGACCCGGTCGGCCAGGGCGACCGCCTCTTCGACGTCATGGGTCACCAGCAGCGTGGTGGTTCCCTCGCTTCTGTGAATCTGCAAAAGCGCCTGCTGCAGGGTGTGCCGCGTCAGGGCGTCGAGCGCACCGAACGGCTCGTCCAGCATCAGAATTTGTGGGCGGGCAACCAGGCCGCGAGCAATGGCGACGCGCTGGGCCATCCCGCCGGAAAGCTGCGCGGGTAGCGCGCCCTCGAACTCGGTGAGCTGCACCCGCGCCAGCATCTC…
>EM_0279	-	TCATGATGGCTCCTGTTGGCGCCAGCGGGTGGCGCGAAGTTCCAGTAAACGTCCGGCTTTATCCAGCGCTGCGCCGGTGAGACCGACCAGCACCATGCCGCAGAGAATGGTGGGCATATCCAGCAGCTGCTGGGCGTTAATCATCAGGCTGCCGATCCCGGCGCCCGAGGACATGAAGTATTCCGCGCCAATGTTGCCAAGCCAGGCGTAGATCATCGCCAGCCGCAGCCCGGCGAAAATACCGGGCGCCGCACCGGGAAGGATCAGCATCCGCAGGCGCGTCAGGCCGCCTAAACGCAGCACGCGCGCCACTTCGTCCAGCTGCGGGTTACGCTGCAGCACGGCCTGAAGGGTGCTAAAGAACATCGGAAAGAACGAGGCCAGGGCGATAAAGACGAT…
>EM_0280	+	ATGATGAAAGCATTTTTTAGTCGCGCTCTGCTGCCACTGGTGGCCGCCTTCGCCCTGATGGGGAACGCCAGCGCCGAAGCGCTGCACGCCATTCGCATCGGCGTGCCGGATCAAAGTGCTGGCAGTAAGCCCTTTATTGAAGGCCCGGTCGGCATGGCGTACATCCGCCACCAGCTTGAGGCGGTGTTCAAACCTCAGGGCGTAGAAATCCAGTGGCAGTTCTTTAAGGGCGCGGGTCCGGCGGTGAATGAAGCGCTGGCAAACCAACAGCTTGATTTTGTCTACCTTGGCGATCTGGCAGCCATCATCGGCAAAGCGAACGGCCTTCCCACGCGCCTGCTGCTGGGCAGCCGCGGGTCGGAGTCTTACCTGGCGGTCACCCGCGCCTCGGGCATTAAA…
>EM_0281	-	TTAACTCCCCTCCTCCTGCGCCAGCAGCAGATTCTGATGCTGGCGGTCGGCATGGAGGATCGTCTCAATCATCTTTTCCACCAGCGGCGGCTGGGTAGCATGGACCGGGGAAATAATGGCAAACCGGGTCTGCATCAGCCGCCACTCTTCCGGCAGGTCACTTATCTCCAGCTTCACCAGCCGATGGCTGTGCTGGCACAGCGCAAAGCCATCCTCGCTGGCGAAGCTTATCGCGTGGGTATAGGCGAGCGTTGAGAGCAGCGCATAGACATGATCGCACTGGATCGCGGGGGTAAAATCCTGCTGCTGGCTGAGGGTAGCCAGCACCTTGCGTACGCCTGGCGGTAAATAGGGTGCTGCAAAGGGGTAACGCAACAGCGCCTGCACGGATACAGTGCC…
>EM_0282	-	TCATCTTTGCCAGTACGGCGGCGTGCCGAACCGCTCTACGTAATAATCAATCACCGCCCTGACGTTAAGGGGCGGATGACGCGCGTTCGGGTAGATCGCCGCAATGGTTTGCGGCTCGGTGTTGATCGAACATTCATGATCCGGCAGAAGCGACACCAGCTCGCCGCTGTTTAGCCTTTCGCTCACCAGCCAGTCGGGGAACAGCACGATCCCCATTCCGCCCAGCGCGGCAATCAGCAGCGTTTCAGCGTTGTTGGAGGTCATCAGCGGCGCAACGGGATAGTGAACCCACGCCGCATTTGGACGGCGAATGAGCCAGCGGTTAGGTCCGGACGATCCGCGATAGACAAGGCAGCGGTGATGCGTCAGATCCTCCGGCGCATCGGGCGAACCGTGCCG…
>EM_0283	+	ATGCAACTTATTTTAATTTTCCTGGTGATTGCTGGCGGGATGGGGCTGTCCGTAGAGGCGGGACTGCTGGGACCGCTGGGCGGCGAAGTGGGTGATTTGTGGGCCACGTTCAGCATCTTCGGCGTGGGTGCCGCGCTGACGTTTCTGCTGATGCTGTTTTTCAGCCCGCGCAACAGCCCGTCATTTTTTACACAGCCGTCCTGGCAACTGCTCGGCGGCGTGCTCGGCCCCGTGTACGTGGTCATTCTGACCGTTGCGACACCCGCTATCGGCATCGCGTTGACCATGATTGGCATTCTGGCCGGTCAGGTGTTTAAGAGCCTGATCATCGATCACTTTGGTCTGCTGGGTACGCCACACAGGAAGATAAACGCGAAACGCATCGTGGCGCTGGTATTT…
>EM_0284	+	ATGACACTGATGATGATTCTACTGGCCGTCTGCGGCGGCGCGACGCTGAGCATTCAGGCCGCGATCAACGGGCAGCTCGGCAGCAGCGTGGGCGTATTTAAAAGCGCGTTTCTGACGTTTTCCGTCGGCGCGCTGGTGACCGCCCTGCTCATTTTCTTCTTTGAGCCTAAGCAGGCGGTCACGCTGCTGGACGTGCCAAAATGGCAGCTCCTCGGCGCGATGTTTGGCGTGCCCTATATCGTGATAATGGTGCTCGCCGTACAGCGGATCGGCACCGCCGTCGCCACGGTAGCGGTGATCTTCGGCCAGCTCACCATGAGCATGCTGATTGATAACTTTGGCTGGCTGGGCAATCCCGCCATTCCGTTTTCGCTGAGCCGCCTGGGCGCGGTAGTCTGT…
>EM_0285	-	CTAAGCTGAGGTCTTACGGGTAAAGAACAGCGTCACCGTGGCGACGGTGACGCCAAATTTCTTCATCTCGGTTTTATTGAACAGATGGGTCTCATCCTGCAGGTACATCCAGTCATCGAAATGCAGCAGCCAGGTTTTGCCGTTGGCCTTCACGTTCATGCTGTAATGCCAGTTAAAGGCGTTGCCTGCGGCCTGCCCCGAGGCAACCCCTTCAATATCCCCCGCCGTCCCCTCGTAGCGCTCGTTCCCCACGCGGCGGATGTGCCAGACGCGCTGCTGTTTTTCACCATCGTCGTAAACAAAGTGTTCGTTGAGGGTCAGCGTATCGCCAATCACATCCCCGGCGATCTCAACGTGGAAACGGCGGATCTGCTTGCCGCTGCGATCCTGCACCATACC…
>EM_0286	-	TCATTTTTGGCCTCCGATTAACTGCTGACGCAGTTCAGGGTATTGCGTGCGGGGATCGAGCCATATGGCCAGAAAGCGCGTACTGAACGCCGCTGGCTGCGCTGGCCCCAGTGGAGTGAAACCAGTCTGCGCGTCAGGCGCGCGGTACCAGAACTGTCCCTGCTGATTTTTAAGCACAAACGCCAGCTGCGCGCCTGCCTTGACGTCCGGCCAGAGCGATTCCAGCCTGCGAAGCCATGCTTCGCTCTGCGGCTCCTGCTGCAAAATTCCCTGCGCCTGCCACTGATCGCGCGTCGCTTCAACCAGATCCTTACGGTCGATGTCGCGCGCATAGGTAATGACCAGCGCCTGATCCCTGTTTTCGCCGGCGTAGCGTCCATCGGGCGTCAGCAGCTGCGA…
>EM_0287	-	TCATTGTTGTCTCCCCATCAGCAGGTGGAAAAACAGCATTAATACCAGCCAGCCCGGCGCCATCCAGCTGACGACGATAAAGCCAGGTTCCAGGAACGTAATAGCCCCCAGCCGCTCGCCGATAAGGTAGGCCACGGGCCCGCCGACGGTCGCCAGCAGCGTTAAGATCCAGCCCGGCAAGGTGGTGGTGCACGTCAGTCGGGTCCAGACGGTGGCGAACATCAGCCACAGCGCCACCATCCACAGGGGCATCAGCGAGTCGCCCGTGAAGGCAATAAGCCCCGTCACCGCCCAGAGGGCGTCCAGCAAGCTGCCTGCAGCCGCCAGCAAAATGGCGTAAATACGGTGCGCAGGCGACAGCATCAGGCAGGCAAGGATCGCCAGCGCGAACCAGACGAC…
>EM_0288	-	TCATACGCGTTCCGCTGTCAGCTGCACCACGCTGATGGTGCGGGCGTTAAACCCGGCTTCGCAGTAGCCGAAGTAGTAGAGCCACATCCGGCGGAAACGTTCGTCAAAGCCGAGCGTTTCAATCTCCTGCCAGGCATGGACAAAGCGCTGCCGCCAGTGAGCCAGCGTGCGGGCGTAGTCCGGCCCCATGTCGAAGAGGTTGCGCACCACAAAATCGGTGTGGCGCGTCATCAATTCGTTCATGGCGGTGACGCTCGGCAAAAAGCCGCCGGGGAAAATGTAGCGCTGAATAAAGTCGACGCTTTTGCTGTAGTCGCGGTAGCGTTGGTCCTGAATGGTGATGGCCTGAATCGCCATCCGTCCCCCCGGGCGCAGCCGCGCCTGGCAGGTACGGAAGAA…
>EM_0289	-	TCATGAGCGTTCACTCCTGCTGACGGGATGGTTATACAGCGGCACGCGCTTGAGCCACAGCCGCAGCGCCTGCCAGTAAATGGCGAAAACGGTTTTCAGGGTCATCAGCGGGATGCGCAGCAGCAGCGAACGCAGCGCCGGACGGGTCAGCGGCTCCCGACGCAGCGCCAGCGTGGCGTCAAAGACCTTCGCTTCCTGATGATTTTCAATGTGCATATGCAGCGTGTTGTCCGGGTTGTTGAAGCGCCAGTGGTAGACCATGTCCATCGGGTTGAAGGGCGAAACGTGAAACGCTTTCTCCGTGGGCCGGGCATTCTGCCCGTCTACCGCGTAGTAGTGCCGCTCGTTCCACGGCGTGTTGCGCACTTCGGCGAGCACCCAGCGAAGCGCATTGTGCTG…
>EM_0290	-	TCAGTTGCCCTCCCCGGCGGCTAGCGCATTGACCACGTCCAGCGCGCTGCGCACCCCGTCCTCATGAAAACCGTTATACCAATACGCCCCGCAGAACCAGCTTCGGTGATGACCGTTAATCTCCCCGCGACGCGCCTGCGCGCGCCAGCTTTGAGGGTTGAACAGCGGGTGTTCATAGATAAAGCGCTTCAGAACGAAACGCTCATCAACCGGCGTTTCAGGATTCAGCGTGACGCAGAACAGCGGACTCCCCTCGGGCAGCCCCTGCAAAATGTTCATGTTGTAAGTGACGCAGGCGCTGGCCTGGTCACGTTCACTCAGGCGATAGTTCCAGCTCGCCCACGCGCGCTCGCGCACCGGCAGCCAGCGCCTGTCGCTGTGTAAGACCACCTCGTTGCG…
>EM_0291	-	TCATGAGCGCACCATCCTGCGCAGCAGCGCGTTCTGAATCGGGGTCGGAAGCCTTGAGAGCAGCCGCAGGATCAGGCCGAAACCGGAAGGAAACGCGATGTGGTTTTTATTCTTCGCCAGCCCGGCGCGTATTGCATTCACGGCCTCGTCAACGGTCACTCTACCCGGCATGGCAAAATCATTTTTTTGGGTCAGCGGCGTATCCACAAACCCCGGAGAAACCACGGTTACACCAATCCCTTTCGGCTCCCAGTCCAGACGCAGCGTGTCGGCGAACCAGGTGAGCGCGGCTTTGGACGCTCCGTAGGCTTCGGCTCGCGGAAAATGAAGCCAGTGCGCCATCGAACTGACCAAGACCACGCGATGACCTGCAGCCAGCTGCGGCTGAAGCGCGGCGAG…
>EM_0292	-	TCATGATTTGACCCTCCGCTTCACGCCGCGTACCGCCCAGCCCAGCAGAGGAAGGTGTTCGTAGATCATCTCTCCCGCGTCGTAGTAGTCGCGCTGACGCGTGATGAGATCGTTTTCCGTGTCCACCGCTGAACACCCCGGCAGGTCAAGCGGCTCCCCCCCGGCAATGCGCGGGTGCGACCAGTGCATTGTCCAGGTGACGACAAACCGGCGTTCGCTCAGAAGGGGGGCATCAATGGTAAAACGGCAGTTTTCGACATTCGCCAGCAAATGGGTGAAATAGCGCTGGAGCGCAAAAAGCCCGTTGTGTTCGCCAAACGGATCGACAAGCGTGGCATCCGGGTGATAAAGCCCCACCAGCGCCGACGGCGGCTGAGCCTCCAGCGTGGCGTAGTAATC…
>EM_0293	+	ATGAAACGTTTCTTTCTCTCCCTTTTCTCCAGCCCTGAGTCATTGCTCCAGGTAATGAGCCAGCAGGAAATCATTGAAGCCGTAGAAGATGGCGATCGCATCATTATCGACCAGGACGGAAACGCCTCGGTGAACTACAAAAGCAACGAGGTACGGCAGGATTTTCTGCGTCACGTCGATGCGCTGAAGAGGGCCTGA
>EM_0294	+	ATGGGAACGGCAATCTTTATGGTGCTGATGGTGTGCGGGTACTGGTATACCAGCCGCGACCTGTCCACCCGCTTCAAAATCAAGCGTTCCTTTGGCTGGGACGTCTATTTTCTCGTGGCGCTTTATGGCTGTATTTTTGTTCTTCAGGGCGTGATTGCCACCGGTTTGCTCTGGCTACTCCTGCTCTCCCTTTCCGGCGCCAACAACGCTTTTCACTTTGCCTCACCGAAATATACCGACTGGCAAATCGACTTTATGAACTGGAGCTTTTTAGGCATCCAGGCGCCGGTGGTCGTGATGCTGGCGTTTGCCATCCTGTTTTGTCTCTACCGCTCTAACTGGGCAGGCAGCGCCAGGCTGGACGGTGAAAGCCGGAAAAAGCTCTACAAACGTCTTGCG…
>EM_0295	-	TTACAGCTCGGCGTAAGCCTCGCGTTTTTCTGCCCATTTCAGCATGGCATCGAGCGCCGGGCATAATGCCTGCCCCCATTCAGTGAGTCGATATTCTACTTTCGGCGGCACCTGAGGATAGACCATCCGCGAAACAATTCCGTCGGATTCCAGTTGCCGCAGCTGCTGCGCCAGCATTTTCTGGGAAATACCGGGGATCAGTTTTTCGAAATCAGAGTAGCGCTGCACTTTTCCGTCGAAGAGATGAAAAAGAATAATTAATTTCCAGCGGCCTTCCAGCAGCCGTAATACCTGCTCCACGCCGCTTGCGGCAGATTCCGGGCTATATAACTTACTCAT
>EM_0296	+	ATGTCATTAGATATTCATTTCACAGGTAAGCGCGTGCTTGTTACCGCTGGCACAAAAGGGCTTGGAAAAGCTGTTGTCGGACTTTTAAAACAGCTCGGTGCAACGGTATTAACCACGGCGCGCCACGCGCCAGAGGTAAATATCGCCGATACATTCGTCGCCGCTGACCTGACGACAGTTGCAGGATGTGCCTCCGTCGCATCGGCGGTGCAGGAACAAATGGGCGGCGTCGACGTGATTGTCCATGTCGCTGGTGGTTCAACCGCACCGGGTGGCGGTTTCGCTGCGCTTGGCGAAGACGAGTGGCAGCAGGAGCTAAATCTTAACCTGTTGCCCGCCGTACGCTTAGATCGCGCCCTGCTCCCCGGAATGCTTGCGCAGGGAAACGGGGTGATTATT…
>EM_0297	-	TCACTGACCGTTCAGTTTCTCTAAGCCCGTTTTTAACGCTTTTACCACCCTTTCTGGATCCATACCCATTTGCGCATGAATAATAGCGCCGTCAATGAGCATCATCACGTCATTGACGGTCTCTTCATCATTTATACCGGTGAGCGTGACGATTGTTTTCTTTGTCTCTGATTTATGGTCCCGGCATATCTCTTTTATTTCACTTTCAATATCTTCCGATTTAGCCTCTGCGCTGGCATTAATAAATGCGCAGCCGTGGAACTCGGGTGAAATAAACCATTCGTAAAGCGTTGCAGATGTCGCATCAGAAGGTATTTTGCCTTCGTCAAGATGTCGACGCAGCGTAGTCTCAAACCAGCTAATCCATATTTCATGCCGATAGTGTAAATAGGCGAGAAT…
>EM_0298	+	ATGAACACACGTCCTCCTTTACCGCCCTTCACCCGTGAAAGCGCTATCGAAAAAGTCCGACTGGCAGAAGATGGCTGGAACAGTCGCGACCCGGCGAAAGTCGCGCTTGCCTATACGCTCGATACCCAATGGCGCAACCGCGCAGAATTCGCGACCAACCGTGAAGAAGCCCAGGCGTTTCTGGCGCGGAAATGGAAAAAAGAGCTGGAGTATCGTCTGATTAAAGAGCTCTGGGCATTTACGGATAACCGGATCGCGGTGCGCTATGCCTATGAATGGCATGATGATTCCGGCAACTGGTTCCGTTCATACGGCAATGAAAACTGGGAGTTTGAGTCGGACGGGTTGATGAAGCGCCGTTTTGCCTGCGTAAACGATATGCCGATTAAAGAATCAGAG…
>EM_0299	+	ATGAAAAAGCTTCTGATCTGTTGTTTGTTTGGTAATACCGCAAACTCGCCGCACATTCAGTACAAACTCGATGAGATAAAAGAAACGGTGGGTAATACGCGTTCCATCGCCATTATTGAGAGTTTACCCTATGCGTCTCTGGACGCGAGTAAGGTGTTAAATTTCGTGAAGGAACAGATGCCTGAACTGGCTGCCTGA
>EM_0300	+	ATGACTAAAAATTTGAACGTCCCAGTAACACGTGGTCCACTTGACCACTCCGTCCGAGAGCAGATCGTCGAAGCGGCGTTTGAGCACTTCGGTCACTACGGCTATGAAAAAACCACCGTCGCCGAACTGGCTAAATCCATCGGTTTTTCAAAGTCCTACATTTATAAATTTTTTGACTCCAAACAGGCTATCGGCGAGGTGATCTGCGCTAACCGTCTGGAGCTGATCATGACCGCAGTGCATTCGGCGCTCGCCGATGCGCCCTCCGCCAGCGAGAAAATACGTCGTCTCTTCAGGGCGCTCACCGAGGCGGGAAGCGAACTGTTTTTCCACGATCGTAAGCTTTACGACATCGCCGCCGTTGCCGCACGGGAAAAATGGCCCTCAACTGAAAGGTAT…
>EM_0301	+	ATGCTCAGGCTTACTTCAGCCCGTTGTCTCGTTTCTCTCCTGCCGCTGGCCCTCGCGGCCTGCGGCGATAACGCGGCGAGTGACGATCCGCGCACGTACCCACCGCTCGTCAGATCCGCGTCCGTAGAACGCGCGAACGAGACGTCCCGCGCGTTTACCGGCGTGGTGGTTGCCAGAACGCAAAGCGATCTTGGTTTCAGGGTGCAGGGAAAAATCCTTGAGCGCCTGGTTGATACAGGCCAGAGCGTAAAAAAAGGCCAGCCTTTACTGCGCCTCGATCCCGTTGACCTGACGTTACAGGCGCAGGCTCAGCAGCGGACGGTGGATGCCGCCCAGGCGCGTGCAAGAAAAGCGATCGCTGACGAAGCGCGCTATCGGGGTCTTGTGGCTACGGGCGCA…
>EM_0302	+	ATGAGCGAAGGACGCTTTAACCTGTCAGCGCTTGCCGTACGCGAGCGCTCGGTCACGCTGTTTTTGATTATTCTGGTGACGATTGCCGGTATTCTCTCGTTTTTTGGGCTTGGGCGTGCAGAAGATCCGCCTTTCACGGTGAAGCAGATGACCGCAATTGCCGTGTGGCCCGGCGCGACCGCGCAGGAGATCCAGGATCAGGTGGCCGAACCGCTGGAAAAACGCCTGCAGGAGCTCAAATGGTATGACCGTACGGAAACCTATACCCGCCCCGGCATGGCCTTTATCACGCTATCATTACAGGACAATACGCCACCTTCTGAGGTGCAGGAAGAGTTCTATCAGGCCAGAAAAAAGCTTGGGGATGAGAGCCGAAATCTTCCCGCAGGCGTAACGGGA…
>EM_0303	+	ATGGTTGTTAAGCGCTTAAGAAAAGAAGATCGCCGGGTGCAGCTGCTGGAGGTTGCTCGCGGCATTGTTCGCCAGCAAGGCACCGAGGCGCTCACCCTGGGCTATCTTGCCGAGCGGGCCAACGTGACAAAGCCTATTCCCTACGACCACTTTGGCGATCGTGAAGGCTTGCTGATGGCGCTGTACCAGGATTATAGCGATAGCCAGCTGGCGAAATTCCGCGAGACGCTGGCGGTCGACAGCAAAACGCTGGAGAAGACGATCCGCTTTTTCAGCGCTGCCTATATCGACTGCGCCATTACCGCCGGGCCGGAAACGGGTCCGATAGCCGCAGCGCTGTCCGGCTCCCGCGCGTTGCAGACGTTCCGCGAGGCGTGCGTTGCCGAATGTGCCGACTGT…
>EM_0304	+	ATGTCTGTTACACATGTCATCAATAATGCACTGATCGTGACGGCTCACCCTGTTGAACATTCATTATCCCATTCGCTGGCGGATCGCATCGCCGCGACGTTACGCGAGCAAGGGACGCAGGTAGAAATTGCCGATCTTCATGCTGAAGGCTTTAATCCGACCATGTCACGCCCCGATCTTGATTTGTATCACGGCGATCCCACTGCGCTTCCCGAGGATATTTTGCGCGAGCAGCAGCGCGTTGAACGCGCAGATATGCTGATATTTGTCTTCCCGGTGTACTGGTGGTCAGTCCCCGCACTGTTAAAAGGCTGGTTCGATCGGGTGTTGACCCTGAACTGGGCGTATAAAGTGGCCGACGATGGCCGGATTGTGGGCAATTTACGCGATGTTCCCGTC…
>EM_0305	+	ATGTCATCTGACAATGCTCTCTTAATTATCGACATGCAGCAAGGCCTCTTCCGGGGCCCGGTTTCCCCCTGGTCCGCGGACGCCGTGCTGGCAAATATCCGTTTGTTAATCGCCAACGCGCGGCAAGCAGAGGTGCCCGTTTTTTTTGCCCGACATATCGGGCCTGACGACTCTCCCTTCTCAGAGAAAGGCCCATTAACACAGCTGATACCCGAGCTGGACGTGAAGAAGCAGGATGTTGTTTTCACAAAGCGCTATCCCAGCTGTTTTCGGAATACCGAATTGCAGCATGAACTTAATCAGAGGGGCATCAAGCAGCTGGTCATTGCCGGGATGAAAACAGAATTTTGTGTCGATACCACCTGCCGGGCTGCGCCGGATCTTGGCTTCAGGACGGTA…
>EM_0306	+	ATGACACTCGATGTTTTATTTCATTTAATGAAAACACTTTCACCGGAAATAAACACCGCGGATGAAAAAATCCATGCGCTAATTACGCGACTGTCGTCAGAAAACCATCGAACCGATACGCTTTCGCCCTTTATACATCGACTGCATCTACTGTCTTTCGCCCAAAGCAATCCGGGTAACGCCGAGGAGCTGCTCGCTGCCCATTTACCAAAAGAAGATGGAACGCTTCCCCTGCTTGACTTCGCCGAGTGGCCCCAGGTGCGGTACGCCACGTCAGGCGAAGCGCAGACGCCTGAATCAGAAGCGTACTTTTATAAAATGACCGCGGCTGCCAATGTGTTACGCGCTGCGCTTATCGATGCAGAGCGCGCAAAAGGTACGCCTGCGCTTTATATTCTG…
>EM_0307	-	TTAAGAAAGCCGTTTTTCATCGTACTCAAGACAGACAATATCCAGAGAAGGTACTACCGGCGAGTTCAGGTTTAGCCAGGCCAGCAGACGTTCAATACTCTGTCTTCTGAGTGAATTTTTCGGCCAGACCAGGTAGTAGCCATCCCCTGTGGCAATCGCCTCCCTGAAGGGCAGCGCGAGCAGGCCGCTTTTCAGCGCTTCCAGCGTGAGCCGGAGATCGGCCATCGCCACGCCGTGTCCGTGCATGGCGGCGAGACTTCCCTGCTCCAGGGTGTCAAACACAATCCCGCCGCTCATGTCGAGACCGGGAAATAGCCCCGTTCTTTTCAGCCAGCGTCGCCAGTCCCGTCTGTCCGGAGAGGGGTGAATAAGGTCACACTGCGGTAGCTGCTGTCGGGC…
>EM_0308	-	CTATGCAGTTTTTATATTATCGGCACTCAGTGACTTGTCACCCAGCCCCTCGGGCGGAAACGTCAGCAGCAACTCCCTGAGCAGGGACTCAAGCTGCGCGCGCTGCGCGTCAGATAAGTTGCTCAGCAGCGCATTTTGCGTTTGTGTATGCACGATCAGCGCCTCCTCGATACGCTCCTGCCCGTGCGGTGTCAGGCTTACGAGGGTGCTGCGCTTATCGTCCGGATCGGCAATACGCCTGATAAGCCCTTGCTGTTCGAGATGGCTGAGCCGGTTCGTCATCGCCCCTGAAGTGATCAACAGCGATTTATACAGCTGCGTGGGCGAAAGGCAGTACGGCTCTCCGGCGCGACGCAGCGTGGCGAGCACGTCAAACTCGCCCTCGCGAAAACCGAACTG…
>EM_0309	+	ATGGCCAGCACGGTAATGTCGCTATTCAGCACGGGCATTATGGCCGGTGCGGCAGTCGCCGCCGCCAGCGCCGAGCCGCTGTTTTCATGGCTCACGCTGAAACCCGCACTGGCCATGGCCGGGCTGTTAGCGCTTCTGGCGCTGATACTGTGGTTGACTCTGGTTAAGCATCCTCAAGAGGAAAAAACAGCACACGAAACCGTTACGCTCTCGTCCTCGCGCACAGGGCTACTGTTGCTCTTTTTCGGCGTGGGAACAGGAGCCTATACGCTGGTATTGGCCTGGCTGCCTCCGCTCTATATTCAGGCGGGATGGTCCGCACGCAGCAGCGGCTATATGCTGGCCTGGCTGACGTTAACCGAGGTGGTTGCAGGGTTTGTCGTCTCCGCGCTGATTGGT…
>EM_0310	+	ATGACAAAAAATATTGTTGCGGGAATGATGATGGCCGCGTTTTCAGGGGCAGTATATGCAGGTTCCTCACAAGTCACACCGGATTTTTCACCGGAAAGCTTAACGGTTTCAGCCTCTGCCGGGATGCTGAGCGGAAAATCCCACGAGATGGTTTATGACGACGTAACCGGAAGAAAAATTAGCCAGCTGGACTGGAAAATAAAAAATGTCGCTATTCTGAAAGGCGATATTTCCTGGGATGCATACTCGTTTTTAACACTCAACGCCCGCGGCTGGACGTCCCTCGCATCAGGCTCAGGTCATATGGATGACTATGACTGGATGAATGCCAAGCAATCCTCCTGGACAGATCATTCAAGCCATCCTTCGACGAACGTTAACTATGCCAATGAATACGAT…
>EM_0311	-	TTAACTTTCCAGGGCAGCCAGAATCGCTGCTTCCATTTTCTCGGGCTTGGTCATCGGTGCAAAGCGCTTGAGAGGTTCCCCGTTGCGTCCGATCAGGAACTTCGTAAAGTTCCACTTGATCCGTCCACCCAGCACGCCGGGCAATTCGTTTTTCAGATAACGAAACAGCGGGTGAGCTGCGCTACCGTTAACCTCGACTTTCTCGAACATCGGGAAACTCACGCCGTAGTTAATGTGACAAGTCTTTGAGATTTCATCAGCGCCGCCGGGTTCCTGTTTACCGAACTGGTTGCAGGGAAAGCCCAGCACCACTAAACCTTGTTCGGCGTATTTCTTATATAGCGCTTCAAGACCAGCGTACTGTGGCGTAAAACCACACTGGCTGGCGGTATTCACGAC…
>EM_0312	-	TTACACCCGTTTCAGAAAGCATCCAGCCCACAGCGCCACGATGATAGGTACCGTGAAACAGCTCTGTATTGCTTGTAAGGTTTCCGTATCTGCCCAGCGTTTGAATTTGAATAACGCGACAATCGATCCTGTGTCCAT
>EM_0313	-	TCAGGTCTGATGCGCCAAATCTTCGCGAGTCGGCCCCTGAAAGTAGATCGTGCTGATATGGCAACTTCGAGGCTGAGTCAGTACAAAACGAATCGTTTCCCAGATTGACCATCCATTCACCAGACGCTCCCCCATTCTTGATCGATTATCGACATGCGCCTCTAAGCCGGTCAGTTCAAAATCAGGTGGATATAACCCGGTTACCCGAATGTTTTCTTTGGATAAGTGTTCTGACAATTTCGTTGTAAAGCCGCTGAGCCCGTGTTTGCTGGCAAAAAAAGCGGGATGGGCAATCGAATCTGTAAAGTTCGGAATACCGCACGCAGATATAATCGCAATGATGTCTGCACTGTCTGAGCGTCTTAACCCCGGTAGCATTGCCTGGGTGAGCAGGATTGA…
>EM_0314	-	TTATACCGCCGACTTTGGCCGTAAATTCTCGTCAAACGCCAGCCGTTTCCGCCCAGGCTCAACCTCACGCAGCGGCTCTACCTGATGCATCGTCAACTTGCAGCGCTCCACCAGCACCTGATACTCCCGCGTGCCCTGCTGCTTCCAGACGAGCTCCTGCTCGCTCAGTTCACGAATCGCTTTGGCCGGGCTGCCGATAATCAAATGGTTGGCAGGCATTTCCGCTTTCGCCTTCACGAACGCCGCCGCGCCGACGATGCTGTTTTCACCGATGACCGCGCCGTCCATCACCACCGCGTTCATGCCCACCAGCGCATTGCGGCGGATAATGCAGCCGTGCAGAATGGCGCTGTGGCCGATATGCCCGTCCTCTTCCACCACCGTGTCCTGCTCCGGGAA…
>EM_0315	-	TTACGCAGTATTCAGACCACCAAAACGTTGATAATAAAGCGTGCCGGGCACGGGCAGTTCCCCAACCGAGGTTTCGCCTTTTTCGCTGACAAACGCCAGCGCCCCCGGCGCGACGCGCTGGTAGATATTGATGCAAAGCTGTCGGGCACTTTGTCCCGCCCAGTGCGCGGGCAGTAACTCTTCCGGCAACAGCGGGTCTTTCAGCACCACACGACGATAAAAGTGAATCAGCAGCAGTTGGATCTGGAAGCAGCGTTCCGGCGTCAGCTCCTCCGGCGCGGCCTCTTTCAGCAGCGGCAGCAGCGGGCGGAATGAATCGATGAACGTCTCGTACATTGCGTTTTGCTCAGTGAGCTGCCAGCACTCTTCCACTCGCGAACGCAGCGCCGCGCGCGAAAG…
>EM_0316	-	TCAACCGTTGGCCGCCACTTTACGCAAATCAAACACCCGGCAGGCTTTCCCCTCCGAGCGCGGGATGCTGCCGCAGTTCACGATCGTCACGTCGGTGGAAATCCCCACCATCGACTTAATGCGGTGGCGAAGCTGGTGGCACACCTGGCAGCGCTGCTCGTGGGTCAGGATTAAGCTGCTCTCTTTTAGCTCGACCTTCACCGAAAGTGAATCAAGATGCCCACGGCGGTTTACCTCCAGCTGGTAGTGCGGAGAAAGGTGTTCGAACTTCACGATCTCCTCTTCCAGCTGTGACGGGAAGACGTTGACGCCGCGGATGATCAGCATATCGTCACTGCGCCCGCTGATCCGGTCCATACGCCGCATACTGCGCGCAGTTGCAGGCAGCAGACGCGTCAG…
>EM_0317	-	TCAAACACGCTCAAGGATCATGGCAATGCCCTGACCCACACCGATGCACATCGTACACAGCGCGTAGCGCCCGCCGCGTCGGTGCAGTTCATTGCTCGCGGCCAGCGCCAGTCTGGCACCGCTCATCCCCAGCGGGTGGCCCAGCGCAATCGCGCCACCGTTCGGGTTGACGTGCGCGGCATCATCCGGCAGGCCTAGCTGACGCAGCACGCCCAGCGCCTGCGAGGCGAACGCTTCGTTAAGCTCAATCACGTCCATATCGTTAATACTGAGTCCGGCGCGCTCCAGCACCTTGCGGGTGGCGGGTACCGGGCCGAGCCCCATCAGACGTGGCTCCACGCCCGCCGTCGCCATCGCCACGATCCGCGTGCGCGGGACTACCCCCTGCGCCAGCGCCAT…
>EM_0318	-	TCACGCATCTGCCTCTCCTGTTACGCTGCCGCCGATGCGGTGAGATTTTCCGCGAAAAAGGGCGACGGTTTTCTGTTGTTGGTTCTGGATTTCAATGTCATACACGCCGGTCAACTTGCCCTGATGCATCACCCGCGCGGTGGCGGTGAGCGTGTCCCCGGCAAAGCCCGGACGCAGAAAATCAATCGAGCAGCCTGAGGCTACCGCCGCCAGCCCCTGGCTGTTGCAGGCGTAGGCAAAGGCAGTGTCTGCCAGCGAAAAAAGCTGCCCACCGTGGCAGGTTTTGTGGCCGTTAAGCATCTGCGGAGTGATGGTCATGGTCACCACCGCGTAGCCTTCATCCATCTCGATAATGTCCATCCCCATCGCCTGCGCGCAGGCGTCCCGTTCGTACATCGC…
>EM_0319	-	TTAAGACTCATAGCTACTCTCCAGAAGCGCACGCTGGCGCAGCAGTGAACAGGGCCGATAGCGCTCTTCGCCGTAATGACGCTGCAGGTTCTCCAGCAGCGTCAGCAGGCGCTGCCAGCCCAGACGTTCGCCCCAGGCGATCGGTCCGCTTGGGTAGTTCACGCCAAGGCGCATGGCGGTATCAATGTCCTTCTCGCTGGCGACCCCTTTTTGCATGGCATCCAGCGCTTCGTTGGCAATCATCGCCAGCGTCCGCCAGACCAGCAGGCCGGGATAATCGGCGATTTGCACCACCCGGTTACCCTGCTGTTGCAGGTAGCGGATGGCTTTTTGCGTCGCGGTATGCGGGTTGCTTGCCGCCGCGGCTATCACCGCCACATCGCGTTCAATGCGGTCGAC…
>EM_0320	-	TTATTTCCCCGTAAAGTTCGGCGCGCGCTTCGCCAGGAAGGCGCTGACGCCCTCGCGGTAGTCGTCGCTGCGCCCGGCCAGGCGCTGATAGTCGCGCTCCAGATCGAGCTGGGCGTCGAGGGTGTTGGTTTCTGCGGCATTGATCGCCTGCTTGATCAGCCCCAGCCCGAAGGTCGGTTGAGAGGCAAAATGCAGCGCCATCTGCTGCGCGGTAGCGGAGAGCTGCTCGTCGTCTACCACCTGCCAGATCATCCCCCACGCCTGCGCCTGCTCGGCGCTGAGTTTGTCGCCGAGCAGCGCCAGCCCCATGGCGCGTGCGCGTCCGGCCACGCGCGGCAGCAGCCAGGTGCCGCCGCAGTCCGGCACCAGGCCGAGCTTGCTGAAGGCCATCACAAAGTT…
>EM_0321	-	TTAGCGTCCTTTAAAGTCGGGGGTGCGTTTTTGTAAGAAGGCGTCGATGCCTTCCCGGCGGTCTTCGGTGGCAGAAAGCAGGGTAAAAAGCTGACGCTCCTGCGCCAGCCCGGCCTGCAGCGGCACCTCCTGAGACTGGCGCAGCGCCTGTTTGGCCGCCTGCAGCGCCAGCGGAGAGTGGCGCGCCATCAGCGCCGCCTGCTTCAGGGCATACTCCAGCGTCAGCGCAGCCGGGAAAATATCGCTGACCAGCCCCGCGCTCAGCGCCTGCTGCGCGGAGATACTCTCGCCGGTCAGCACCATTTTGCTGGCGAGCGATTTACCGACGCTGCGAATCAGACGCTGGGTGCCGCCCGCGCCGGGCATAATGCCCAGCGTGATTTCCGGCAGGCCAAAACG…
>EM_0322	-	TCATGCCATCCCCTTCGCGTCAAAATCCACGATCACGTCGGCGGTTAACGGCAGCGACTGACAGCTCAGCACATACCCGGCGGCCAGCTCGTCCGGCTCCAGGCTGTAGTTGGTCGCCATGTCCACCTTCCCGCGCAGCACTTTGCATTTACAGGTGGCACATACGCCGCCCTTGCAGGCATACGGGAGATCCGCCCCCTGACGCAGGGCGGCATCAAGAATGCTTTCATCGTCCGCCGTCAGGGTGATTTCCCGGTCGCGTCCGTCCTGGCGCACGGTCACTTTCTGCCCTTCCGCCTGGACGTGCACCGCGCGTTTAGCGGTGGTTCCCGGGGTGTTAAAGCGCTCAAGGTGAATCGCTTTGTCCGGCATCCCCAGCGCTTTGAGCGCGGCTTCGGC…
>EM_0323	-	TCAAATACATTTGAAATAGTCGAAGGGCTCACGGCAGGTGTTGCAGCGGTAGAGCGCTTTGCAGGCCGTCGAACCAAATTCACTGACAAGCGAGGTGTCGGTGCTGGCGCAGCGCGGGCAGCTCACCTCCAAAGGTGCGTACGCGTGACAGCTATGCCCCACGGGTGGACTGATGCCGTACGCCCGCAGGCGCTCGCGCGCGTCGGCGGTCATCCAGTCGGTGGTCCAGGCGGGGTCAAGCTGGAGCACAATGTGCACCGGGGTAAAGCCGTGCGCGGTCATCGCATCGCGGATCGCCCCCAGCAGGTGTTCCGTTGCCGGACAGCCCGAGTAGGTGGGCGTGAAGCCGATAACCCAGCCATCACCCTGCGCCTTCACGCTGCGCACCATGCCTAAATC…
>EM_0324	-	TTACCACTGCTGGCCGGGGTACGCGCGCTGGAGATACTGCATTTCCGCCAGCATCGGGCCCAGATGTTCGGTGTGCAGCCCCTGCTTGCCCCCGGTGCGGTACGCCACCTCTTCGGGCACCTGCAGGCAGGCTTCATTCAGACCGGCAAAGACTTCGCTTTCCCACGGCTGACGCAGACCGCGTGGGTCAACCGCCACGCCGGAGTCAATCAATTCCAGCTCAACGTCATCCGCCTCAAACAGCTCGGCCGTAAAACGCCACAGGCTGTCGATGGCTTGCTGCATTTTTTGCGCGGACGTTTCGGTCCCGTCGCCCAGACGCACCAGCCAGCCGCGGCTGAAGCGCAGATGGTAGCGCGCCTCTTTGATGGCTTTGGCGGCAATGGCGGCAAGCTGACC…
>EM_0325	-	TCACATATGCTCGATGCCGTCAGGGATGGTGTAGAACGTCGGATGTCGATAGACCTTGCTTTCCGCCGGGTCGAAGAACTCACCGCTCTCTTCCGGCTGGGAGGCGACAATCTCGCTCGCCTTCACCACCCAGATAGAGCACCCTTCGCTGCGGCGGGTGTAGGCATCACGCGCATTTTCCAGCGCCATGCGATCGTCGGCGGCATGCAGACTGCCCACGTGACGGTGGGACAACCCTTGTTTGCTGCGTACGAATACTTCGTACAGCGGCCAGTAGACATTGCTCAT
>EM_0326	-	TTATGCGGCCTGACGGGCGCGCTGTTTTTCCGCGTGCGCCAGTGCGGCTTCGCGCACCCACGCCCCGTCTTCCCAGGCTTTTCGTTTCGCGGCCAGGCGTTCGTGGTTGCAGATGCCGCGCCCGTTAATAACCTCGTCAAACTCCTGCCAGTCGATCTCGCCGAAGCGGTAGTGACCGCTCTCTTCATCCAAACGCAGGTCGGGATCCGGCACCGTCATGCCCAGCATCTCCACCTGCGGCACCGTGTTATCGACAAAGCGCTGGCGAAGTTCGTCATTGCCGAAGCGTTTGATTTTCCAGGCCAGGCTGCGGGCGCTGTTCGGCGAGTTGTCGTCGTTCGGCCCGAACATCATCAGCGCAGGCCACCAGAAGCGGTTGATGGCGTCCTGCAGCATCTG…
>EM_0327	-	TTATGATTCGTTAGTTTGCAAATTAAAGCGTAATGTTGAATCACTTTGTTTTTTAAAAGTTACACAAAGGTTAAATATAACCCCAAGAATTGTTTCCTGGTTTTGTGATGTTGCTCGCAAGGCTTTTACTTCCAGCCTTGTATCAAGCGCCTTTCCGCAATGTGATTCATCCAGCCAGATCAC
>EM_0328	+	ATGCAGCAGTTAGCCAGCTTCGTGTCCGGTACCTGGCAGTCTGGCCGGGGCCGCGAACGCACTATTCATCACGCCATCAGTGGCGAAGCGCTTTGGAGCGTGACCAGCGAAGGGCTGGACATGGCGGCCGCCCGTCGCTATGCGATTGAGCGCGGCGGTGAAGCGCTTCACGAGATGACCTTTATCGAACGGGCTGCCATGCTGAAGGCGGTGGCAAAGCACCTGCTTGGTGAGAAAGAGACGTTCTATGCCCTGTCAGCCCAGACGGGCGCGACGAAGGCGGACAGCTGGGTCGATATTGAAGGCGGCATCGGCACCCTCTTCACCTACGCAAGCCTGGGCAGCCGCGAGCTGCCGGACGACACGCTGTGGCCGGAAGATGAGTTAATCCCGCTGTCG…
>EM_0329	+	ATGGGAAGCAATTCTTCTTTTTCTGCCCATAGAACGGCGCTGGCCATGGCCGTTGCGCTGTGTTGCGCCTGGCAATCCCCTGTTTTCGCCCACGGCAGCGAGGCGCATATGGTCCCAATGGACAAAACGCTGCAGGACTTTGGCGCGGACGTTCAGTGGGATGATTACGCACAGATGTTCACCATTGCGAAAGACGGTGCCTTTGTGAAGGTCAAACCGGGCGCAATAACCGCCATCGTCAACGGTAAAACCCTCAAGCTTGAGGTGCCGGTGGTGATGAAAGGCAAAAAAGCCTTTATCTCTGAGACCTTCATCAACGATGTTTTCCAGTCTGGCCTCGATCAGACCTTCCAGGTTGAAAAACGCCCTCACCCGTTAAACGCGCTAACGGCGGACGAA…
>EM_0330	+	ATGGAAAAAAGAAAAAAAACGACATTTGAACGGGCAACCTGGCCAACGCGTCACGCCATGGTCATGCATGGACTGGCAAAGAACCTGCCGTGGCTGGCCTTTGTCAATATCAGCTTCGCGGTAATGATTCTGCTGCGTCACGTCCTGCTAAAGGCCAGCGATCCCCTGTATCCCCACTCGCCGTATCTGACAAAAATAATTGATGCCTCTATGCTTGGCATTATTATCCTCTCAGCGGCGTTAATCCTGATGGCCTGGCGGCGCATCGCCGGTATCAGCGTGGTGCTTTTTATCTGTAGCGCCATCTGGTCAGTCGCCTGTTTCTGGTTCATTACCCAGCTGCTGCTGCCCCACGTCTGGCCGCTGTGCGTCATTTTATTACTCGCTGGCTTAACGGCC…
>EM_0331	-	TTAATACCGCACGCAAACCGACTTGGTTTCACACCAGCCGTCCAGCCAGTCCGGGCCGAAGTCACGTCCGGTACCAGACTGCTTCATGCCGCCGAACGGCAGGTTGGCGTCGATCAGCGTATGGCTGTTCACCCACACGGTGCCTGCCTGCAGCCTGTCAGTATATTCCAGCGCCTTACTGATGTTCTGAGTCCAGACGCTGGCCGTCAGGCCATATTCGGTGTCGTTGGCCAGCTGGAGCGCCTCTTCTGCATCGGATACGCGCACCAGGTTGACCACCGGGCCAAACACCTCTTCGCGGGTCAGCCGCAGCGCGGCATCCGGGTTCACCACCAGCGTCGGGGATACGTAATACCCTTTGTCATCCGGGCCGCGGTTGCCGGTGATCAGCTCTGCGTT…
>EM_0332	+	ATGGCATGTGCGAGCGAACAGGAAAAGTATCAGCAGTGGCTGGCGCAAATTAACCAGGTTTGCGGACGGTTTGACGCTCGCCCGTTAGAGGGCACATTCATTGGCGAACTGGAAACCAGCTACGCAAGAAGCCTGAAGCTCAGCACCGTGACCGCAGGCAACGTCAACCTGTTCCGTACCCGCCGGGAAATCAAAAACAGTAACGATGCCTGGTTCTACGCCGTGTTTCAGCTTGAAGGCGGAGCAGAGATTGAACAGGATGAACGACGTTCCATTCTCAATACTGGCGACATAACGCTCATCGACGCGTCGCGCCCCTGCTCCATCTCCTGGCAGGATAAATCCCGCCAGATTTCACTCCTCGTGCCGCGTCAAATCATTGAGCAGCAGTGTCGTTTT…
>EM_0333	-	TCACTTCTTCAGCCATTTACCGTTTATACCCTTCACATATTCCCCCGGCTGCGCGCGGGCAACCAGCTTTTGCCCCGCCATTTTTGCCACTTCGTCTACAGGTAAGTTATTGCTGTCGGCCAGCTTCTGATAGCTTTCCGTACGCGCCGCGTTAATGCGGCTAACCAGCGCCAGCGTTTCGGCATCGTGTGCGATCGGCGCGATATAGCCGCTCAGGGTCTCCCCCACGCGCCCCTGCTCACGGGCGTCATTCAGGGTAAGGGTTGCCGCCTGCACGTGCATTCCCAGTGCCAGTAAAATGAGAGCTAACGTTCGTTTCAT
>EM_0334	-	TCAGAACAGATCGCTGCGCGATTTCAGCAGGGTTTCAACGTCTTTATCGACCTTAATATGGATCTCGTGTTCGATTTTGACGTTCATGTTGATGGTAATCGGCTCTTTTGGCGCAGCGACTTCAATGCGCGGCGTACAGCCTGTCATCAGCGCGGCAACGGCAACGGTGAGCACACCAGCCATCTTTTTCAT
>EM_0335	-	TCATTGTTGTTCCTCACTTTCCTTGCCCGTCGAACTGCGGAGACCCGGTATCGCCGCATGTTGCTCAAACCATGTTTGCAGGTTGTCCCCAAAGCGCAGGCTGCGCCAGAGGGTAAATACGTTCTCTTCGTGGGTGTAATTCAGGTTCACGGAGCTGCTTTTGCCATCAACGCGGCTGGTGCCTTTAATGGTCGCCTGCAGCGTTAATACACCCAGATTATCTACATTGAGTTTTGTCCACGATTGGGAAATTTCCATATAGCGTAACCAGTTAATCGCCGCCCCTGCGACCATATTGTCTTTCACAATGGCATCAGCCGTGTCTTTGTCGAGACGCAGCGTCATCGGCCCCGGGTTGGTCAGCCAGCCATCTTTGATGATCCATTTTTCATTGTCCAG…
>EM_0336	-	TTAATACTTGTTCCTTGGCATTGCCAGCAGGTAAAGCATGGCGAATATCAATGACCCCCAATACACTGAGTCGTACCGCCAGGGATCAAAATCAATATTTAAAAAACCGCTGACAAACTCATAGCCGTTGGCAAAAACGTTAATTTGAATGGCTGCAATAGCTATCACAAACAGCGTATAGGCTATGAAAAGAGGATATTTACCAAGCCTGTTGACCTTGAGTTTCCCGAGGTACAAAAAGAAAAAAATGGCAATAGATACAATAAAATAGCATACAGCAGGTAGAATCGGTGGGGTTAATGACAACTCGAGCTGTTCCGACAT
>EM_0337	-	TTAATTCTCTTTAGCTATTTGGTACATCTGCCAACCTGTGACGCTTCCACTGGTTAAATCCAGAGCCATCGCTGTTTTAGAAGCCTCTTGCCATCCTCTGATATAATCAGATTCGATGTTGCGAAACAGACTCCAGGATTTTTCTCTGGGAGCCAGTACTCTTCTGCCCGCGCCATAGGCAGATAAAGAGATATCAACTACACCATAGACAATATCAGCTTCATTATTCCCATAGCCGAGCTTCGCTGCTGCGTACCGATAAGCATCTCTTAGTGTGCCAGACCGATCTTCACGAAAGAGAAGATAGTATCCATTTTCATACATGTTGTTTAGCCCATGAGTAATCATAGGTGCACCATACGCAGCACAGGCAAGACCCAGCGAACCGACGCATAAACT…
>EM_0338	+	ATGAAACTCGCGGTATATAGCACAAAGCAGTACGACAAAAAGTATCTGCAACATGTTAACGAGGCTTACGGGTTTGAGCTTGAATTTTTCGACTTTCTGCTGTCCGAAAAAACCGCCAAAACGGCACACGGCTGTGAAGGCGTCTGCATTTTTGTGAACGATGATGGCAGTCGTCCGGTGCTGGAAGAGCTGAAAAAGCATGGGGTGAAGTATATCGCCCTGCGCTGTGCAGGCTTCAATAACGTGGACCTCGACGCGGCGAAGGAGCTGGGTCTGAGGGTGGTACGCGTTCCAGCATACTCCCCGGAAGCGGTCGCGGAACATGCCATCGGCATGATGATGTCCCTGAACCGACGTATTCACCGCGCTTATCAGCGCACCCGTGATGCCAACTTCTCG…
>EM_0339	-	CTATGCTCCACCCGGCGTGCTGTCTGTTTCCCAGGTCCGGTGCGCAAAGCACCACCAGAGCAGGACGGCAACAAGAGCAATCGCGCTCAGTACACTGAATGCCGTCGCAAACGAGTAATGACCGGCGATCGTCCCGGTTAACGACGGGCTCATGGATGCCCCAACCCCCTGCATCAGCATCACTACACTCTGCCCGGCATTGACGTGCCCGCTCCAGCGCAAAAGCACGACAATAAACGACGGTACCACGACGCCCAGGATCCCGGCAGCCAGACCGTCGAGGATCTGTACCGGGATCATCATCAGAGGCGCGTCCGTAGACGCCGCCAGCGCAGCGCGCACCGGCATGACCAGCAGCGCCAGCATAATTAAGCGCCAGTAGCCGTAGCGTTCAACCCG…
>EM_0340	+	ATGTTCCCTTATATCTCTCATCTGCTCGCAGCGATGCTGCTGGGCGCGATTATTGGCGCGGAAAGACAATGGCGTCAGCGAATGGCCGGGCTTAGAACCAATGCTCTGGTTGCCACCGGCGCGGCGGTGTTTATTTTGAGTTCCGTATCCACCTCGCCCGATAGCCCAGGACGCATCGCGGCGCAGATTGTCTCCGGAATAGGATTTCTTGGGGCTGGTGTGATCATGCGTGAAGGAATGAATATTCGTGGGTTAAATACCGCCGCAACGCTGTGGTGCTCTGCCGGTATAGGCGTATTATGCGGATTAGGCCAGTTCTGGAACGCCGCCATGGCCAGCTTAATTATTCTATGCGCCAACATATTGCTTCGCGAAGCCGCTCAGCGCATTAATCAGCTT…
>EM_0341	-	CTACTCGTTTAACCCGCGATTTTCCAGCATCGATTCAATCTTCGGATCGTGCCCGCGCCAGTTCCGGTAAAGTTCAGCTAAATCAGTACTATTGCCGCGCGACAAAATCGCCTCGCGGAATTTCTGTCCGTTTTCACGCGTTAATCCGCCCTGCTCCACGAACCATTGGTAGCCATCGTCGGCCAGCATCTGCGTCCACAGGTAGGCGTAATAGCCCGCCGCGTACCCGCCGCCGAAGATATGCGCAAAGTAACTGCTGCGATAGCGTGGCGGGACGGCGGGCAGATCCAGTCCCTCTTTTTTTAAGGCTTCCGCTTCAAACGCGTCAACGCTCGAAACGGCTTCGCTAATCCCGTGCCATTTCATGTCCAACAGCGCCGCACTCAGCAGTTCCGTCAT…
>EM_0342	+	ATGATTATTTTAGTTACCGGGGCGACAGCGGGTTTTGGTGAAAGCATCACGCGTCGCTTCGTCGCCAACGGACACAAGGTGATTGCGACCGGTCGCCGTCAGGAGCGCCTGCAGGAGCTGAAAGAAGAGTTAGGTGACAGCATCCTGACCGCGCAACTGGACGTGCGTAACCGCGCGGCTATTGAAGAGATGATTGCTAATCTGCCAGCAGAATGGCGCGCCATCGACGTGCTGGTTAACAATGCCGGTCTGGCGCTGGGCATGGAGCCCGCCCACAAAGCCAGCGTTGAAGACTGGGAAAACATGATCGACACCAACAACAAAGGGCTGGTGTATATGACCCGCGCCGTGCTGCCGGGTATGGTCGAGCGCAACCGCGGTCACATCATCAACATCGGG…
>EM_0343	+	ATGGCCGCTGAATCACAACTCAATCCTACCCAGCCCGTTAACCAGCAAATCTATCGTATTTTACGACGCGATATCGTCCACTGCCTGATCCCGCCGGGAACGCCGCTCTCTGAAAAAGAGGTCTCGGTGCGTTTTGACGTATCCCGTCAGCCGGTGCGCGAGGCGTTTATCAAACTTGCTGAAAATGGCCTGATTCAGATCCGCCCCCAGCGGGGCAGCTATGTAAATAAGATTTCCCTTTCGCAAGTCCGTAATGGCTGTTTCGTCCGCCAGGCCATTGAATGCGCAGTGGCACGTCGTGCCGCAGCGCTTATCGATGACAACCAGTGTTACCTGCTGGAGCAAAACCTACATCAGCAGCGGATTGCGATTGACCGTAAGCAGCTCAACGACTTCTTC…
>EM_0344	-	TTAGCGAACGACTAATACCGGAATCGTGGCGTAGCGCAGAATAGATTCCGCGTTTGACCCCAGCAGATGGGTGGTGATGCTCGGGTTCTTCGATCCGATGACAATAACGTCATACTCCCCTTCTTTGCTGAGCTTGATAATTTCATCACGCACGTTGCCAAAGCATACTTTGCAGTGAATATCATTCGGCGAAATATCGAAGAGACGCTTTAACGCCGTCATTTTTTTCTCAGACTCCGCGGTCATATACTCTTCAAACTTCTTGATGTCCGCGTTAAACCCGCGCAGCAGCGAGCGGCTGCTGTTAGGCAGAATGTTGACCAGGGTAATCGACGCGCCTTCGGCTTTTGCCAGGTTGGCCGCGTGGCGTACCGCTTTATCGCTCAAGTCCATTTCAAA…
>EM_0345	+	ATGATGACATACGACCGTAACCGTAACGCCATTACCACCGGCAGCCGGGTCATGATTAGCGGCACCGGCCGCACCGGCGTGATTAAAGCGATTCACAGCGAGGGGCTGGACGCCGCGCAGGTACGCCGCAGCAAAACGGTTGAAGTGGAAGGAAGTGAAGGTAGGTACGAACCGATCGAACTGATTCGTCTGGGAATGCACTAA
>EM_0346	-	TTACGGTTGTACCGCGTACTGTGCCACTGTGGCTTTCGCCCCCTTCTGCAGCAGCGTCTGATAGGCCTCCATCACCGCATTCACAAACACGGTCTCCTGCGGCAGTTCGTTTCCAAAAATGGCTTCAATGCCCAGCAGCGCCTTAACGCGACTTTGCCCCTCTGCGCTTCCCTTTACTGCCGCCTGAATCACCGCCAGCTGCGGGTCGCTCACCTCAATGGCATTACCCTGCTCGTCCACACCGCCGACGTAACGCATCCAGCCAGCCACGCCCAGCGCCAGCAGCGGGAAAGGTTTCTGGTGCACCAGATGCCAGCGCACGGAGTCCAGCATACGCTGCGGAAGCTTCTGGCTGCCGTCCATCGCGATCTGCCAGGTGCGGTGACGCAGTGCCGGGTT…
>EM_0347	-	TTAACGTCGTGACGAGAGTGCGCCATAGCCAACTGATTCGCGCCGGGGCGCTTCCGCCGCATCTTCTGCCGCGCTCAGGTCACGGTCACGCACTTCCGGCATCAGAATTGCCGAGACCAGCCCAATCACGGAATAGGCCACCAGCATGGCGACAATCGGCCACCAGGATCCGGTCATGTTGCAGAAGATCCCCGCCAGTACCGGACCAAAACCCACCGCGACCAGCCCCCCTGCCTCTTTTGAAATAGCCATGCGGGTAAAGCGATTACGTGAACCAAACATCTCTGCCATGGTGATGTTTTCCAGCGCAAACAGCCCCAGTACCGAAATGTTATGAATGACGATAATGGAAAGCATGATTGTCCCCGGCGCGTAGCTCTTATCGACGATAATCGACAG…
>EM_0348	-	TTATTGACCGAACGTGAGCAAGACTTTGCAGCACTGCCGCTGGTCTTTTTCAAACAGTTCGATGGCGTCTGTGACGTGGTGATAGTCAAAGGTATGGGTGATCAGTTTTTCCGGGTCGATCAGCCCCTTTTCCAGCCAGTCAATCACGACCGGGAATTTGTTGGCGTTGAGGCGCGAAGAGAAGATCGCCAGTTCTTTGCCGGTGATGCCCTGCTGCACAACCTGGCTCGGCTCGCTGGAGAAGCCCATCAGCACGATGCGCGCCGCCGGGGAGGCCAGGGTAATGGCTTCCTGTAAAATCGATGGATGACAGGCGGCATCAATGATTAACGTCGGTTTGATGCCCCTTTCTTCCAGTACGGCCTGCAGCGACTGCTCGCCGTTGTTAAAGACCCAGTC…
>EM_0349	-	TTACCAGTTCCACAGCGTGCCGTCTTCAAGACGGGCCACCGGCAGATAGGCCGGGTCATAGGGGTATTTCGCGGCCAGTTTTTCATCAAACTCAATGCCCAGCCCCGGCTTGTCGCCCGGATGCATGTAGCCATTATCAAAGCGCCAGCTATGCGGGAAGACGTCCAGCATCTGTTCGGAGTAGCCCATGTATTCCTGCACGCCGAAATTCGGCACCCACAGGTCGAAATGCAGCGCGGCGGCGTGACAGATTGGCGACAGATCGGACGGTCCGTGCGAGCCGGTGCGCACCTGGTAGAGCGAGGCGAAGTCTGCAATGCGGCGCATCCCGGTGATCCCGCCCGCGTGAGTGATGGTGGTGCGGATATAGTCGATAAGCTGCTCTTCAATCAGCTGCTT…
>EM_0350	-	TCAGGTGCGCCCCCATCCCGCCACGATGATTAGCATCCCGCAGAGCGCAACCAGGGCACCGACCCAGTCGTAGACGCTGAGTTTGACCCCATCCACGACGCGTAGCCACAGCAGCGCAGTACAGACATAGACACCGCCGTACGCGGCGTAGACGCGTCCGCTCGCGGCCGGATGCAGTGTTAACAGCCAGACGAACAGCGCCAGCGCAACAGCCGCGGGGATGAGCAGCAACACGGATGCCCCCTTCTTCAGCCAAAGCCAGGGCAAGAAGCAACCGATGATTTCGCAGAGCGCGGTAGCAAAAAAAAGCAGCGTGGTTTTGAACAT
>EM_0351	+	ATGACTACATTAAGCAAACGCCTTTGTCTGACCGCCGCGCTGGCGCTGTCAACGCTCGCTTTCACCGCGACGGCGACAGCCGAAACCAGCAAGCTGATTATTGAATCCGGCGATAGCGCACAAAGCCGTCAGAACGCGGCGATGGACAAAGAACAATGGAATGACACTCGCAGCCTTCGTCAGAAGGTCAACACGCGTGCCGAGAAAGAGTGGGACAAAGAAGATGTCGCTTTCGACGCGCGCGATAAGTGCCAGCAAAGCGCCAACGTCAACGCCTACTGGGAGCCAAACACCTTGCGCTGCCTGGATCGCCGCACTGGCCGCACGGTTGCACCCTGA
>EM_0352	+	ATGCCTGCACTGTATGACATTAAGCTTCGTCCGCTGGAGCGTGAAGATCTCCGTTTCGTCCACCAGCTCGACAACAATGCCAGCGTGATGCGCTACTGGTTCGAAGAGCCTTACGAGGCCTTCGTCGAGCTGTCGGATCTTTACGATAAGCACATTCACGATCAGAGCGAACGCCGTTTTGTGGTGGAGTGTGAAGGTGAAAAAGCCGGTCTGGTCGAGCTGGTGGAGATCAACCACGTTCACCGCCGGGCGGAGTTTCAGATCATCATTTCGCCTGAGCACCAGGGGAAAGGTCTTGCCTCACGGGCGGCAAAGCTGGCGATGGATTACGGATTCAACGTCCTGAACCTCTACAAGCTGTATCTCATCGTGGATAAAGAGAACGAGAAAGCGATCCAT…
>EM_0353	-	TCAGTAGTAGTCGATGCTGTTCTGAATGGTGTACTTGCGCTCAACGGCGGGCTTAACACTGTCATCGGTGATCGTCAGATCGCAACTCACCGGGTTATTATGTCTATCGTAGTCGCAGCTCTGCTTCACATTGCCGAGCGGCTTGTCATTCAACAAACTCACGGCCGAGAAATCCATTCTTTTGCGCAGATCCTTCGACGGTGTCGACTGTACGGATAAGTGCTGGTCCCCAGAGACGGTGGTTTTGCCCAGCGGATAGCCATCCGCATCGTAGCGGTACTTCACTTCCATCTCCTTGCCGTGCGCCGCGACGACGAATCCATTATCGTCGGTCTCCCACGTCACTCCGGCTGAGGGTAATTCCGCCAGCTGACATTTACCCTGCAGCTTCACCTTCTG…
>EM_0354	+	ATGAAACGGTTACCCTGGATTACCGCCCTGCTGTTAATGAGTGCTTCAACCGCCGCGCTGGCGGCACCGGATTCCTGCGAGCGCGTGAAAAGCGACATTCAGCAGAAGATCGTCAACAACGGCGTGCCTGAGTCTGGCTTTACGCTGAACATCGTGCCAAACGATCAGGCAGATCAGCCGGATGCTCAGGTGGTTGGGCATTGTGCCAACGACACCTTTAAAATTTTATACACCCGCACAGGAAGTGGCGCTGCCTCTGGCAGCCAGGACAATGCACCGAGTGAACCTCAATAA
>EM_0355	+	ATGTCTGAGTTCGATCATCACGGCGGTATTAGCCGCCGAACGCTTGTTAAATCTACAGCGATGGGTTCACTGGCGCTTGCCGCGGGTGGACTCTCATTACCGTTTGGTTTGAAAACTGCCGCTGCTGCAGTGCAAAACGCCGTCCAGCCTGCGGAAGATAAAGTGGTGTGGGGAGCCTGTTCGGTCAACTGCGGCAGCCGCTGCGCACTGCGCCTGCACGTTCGCGACGATGAGGTCTACTGGGTCGAAACGGACAACACCGGCGAGGATATTTACGGTAACCATCAGGTGCGTGCCTGCCTGCGCGGACGTTCTATTCGCCGTCGTATCAATCACCCCGATCGTCTGAACTATCCGATGAAACGCGTGGGCAAACGCGGTGAAGGCAAGTTCGAGCGC…
>EM_0356	+	ATGAGAGATGTCTCACCACGTGAATCGTTCGCGTTTAGTGCCCGGGTATTGGGCGCACTGTTTTATTTTTCTCCCGACAGCGAGCAGGCTGCGCCGCTGGTTCAGGTGCTTACCGCAGGCGAATGGGTTCAGGACTGGCCCCTGCCATCGGAAATGCTGCTGCCCGTTGCCGATACCTTTGCCTCCTCTTCCGATGAAACGCTGACGGACGCGTGGCAACGGCTGTTTATTGGCCCTTATGCCCTGCCCGCACCGCCGTGGGGTTCCGTCTGGCTTGACCGCGAATCCGTGCTGTTTGGCGACTCGACGCTCTCGCTGCGCCAGTGGATGCGTGAGAATAATATCGCGTTTGAGATGCAGCAAAATGAACCGGAAGACCATTTCGGAACCTTGCTGCTG…
>EM_0357	-	TTATCCCTCTCCACCTGATTCACTCGCACTCTCTTTGCTTTGAATGAACCGAAGTGCCAGATAGAGGTCTGGCGCCAGAATCATGTCATCATCATTCATTGTTGGCCGACTGTCTTTAAACCAGCGTGTTAATTCCGTTTTCCTGCCCGCAAGGATTAACGTAATCTTGCGCCCCTTCAGGTCACGCTTTAACTCATTAATGGTTGCCAGAACACTGATGTCTGAATAGGTGAAGCAAGCAACGGCATCAATAACCACCCATTTAGGTTGTAATACTGCGCCATCAACTAAGTTCAATACCCGACGTTTGAAGTAAGCCACATTAAAATAGGTCAAGGGTGAGTTAAATCGATACATCAGCACGCCCGGAACCATTTTAATATCGGTTGTATTACCTAA…
>EM_0358	+	GTGCCTGATTTTGGCGACCGATTCTGGGTTTATGCCATCTATGATGCCCGTACCGATCAGATTGGCAATGTGGGTAAACCCTATGGAACGAAGCCTGGTTTCTATTTGCTCGTGGGTCCCAACTGGAAAGGTGAAACGCCAAAGGGCTTTAACGGCATAATTCAGTCTTCGACAGAAATGGCGAACGTGATTCCACGTATACAGATGGATGATACGCCAGAAGATCGGAAAGCGATTCAGGCGCCGATTAAAGAGGTGATGACCTACCCATTAAGCAAGTTCGACGGCAAGATGAAGTCCTATGAATACTCAACTATTCCTGCGATAGGTGATAAACCGGATCCTGCAGCCGGGGAGACAAAATGGGTAGTGCCGGAGAAATTCTTCGACCAGTTCGCT…
>EM_0359	-	TTAGAAGTCCGTATATCTTGAAGATGAACGTGCTGACAAAATGAGATCGGGCTCTTGCTCGTTCATTACAGGAAGCTTGTTAAGAAACTCTTTAAGATTCCAGGCATCCCACGGCAGATGTTCGGTAATACCTATAATCACAATTTCTGTTTCAGCAGAGACATCACGGATGATCCTGAGCGTCTGCGTAAGCTTCAGTTTCCCTACCAGATACACCGCCTGCCAGTCAAACTCAGGTTCAGGCTCTGCGAACAGCAGTGAACGAAAAACCTCCGGATTAAGGACGTCCAGGTCCAGATGCACGGCAAGTTTGCGGATGTTCTGTTCTTTTATCCAGCGAGTGATCCTGTCACTGTTTTCATAAAATTCTTCAGGCCGTGCAATCTGCAA
>EM_0360	-	CTACAGGATCTCAACCACTTCAAACTCTTCTGCGATCAACTCCATATCTTCAGAAAAATGACCTTCGCGGCTGAAAAATCTCTGATGCTCTTTCTGCCAGTATTCAAGGCTTAAATCCCCTTCACCTTCTTTGCGAGCGAACGCCTCAGTCACATCACAAAAACGCACAAGCCGCAATGAAACCAGTCTGATCACGCAGACCGGAACATTCTGGCCATCAAGAATAATGTTATAACTCCCAATCCTCAGGGCAGAAGCCTCCTGCTGGAAAGAGGCAAAAGATCCGCAAGAGGCCGTTTTGATCCCTTTTTTGATCAGGTCCGCAAGCTCGCTGGCGAGTTCCGGGCTGTCACCCATTTGCCAGGCATCTGCGCCTGGATACTTCATTTTTATTACCTC…
>EM_0361	+	TTGAAATTCTTAAGATGGTTCAAACGCATTGTCTTATCCCTTGTTTTGTTGGTCATTGGCGCAATGGGCCTACGTCTTTATGACATTCAGCGCGGACCGGACCTGCAACTCTGGCATACCTATGTTCCTCATGAAATGGATGCTGACGAAATAGACAAAGCAGACTGGAACCATTACCTGAAGGTTGAGGATTCTCTTTTCGCAGAAGTGAAACTCAATGTCACGGACAAGCTGGATGCTCAACAGCAAACGGAACTCAATCGCTATTATTCCGGCAGCCCCATTTATCCTGACAGATTCCAGACTAACTGGAATCGCTCTTACATTATGTTCCCTGATACCAAACCCAAAGGTGTCGTGGTGATGTTGCATGGTTTAACCGATACCCCGTACAGTCTG…
>EM_0362	-	TTAGCGAGGTGACACCGTCGTTTGCCCGCCCGCGGATGATATGGCCACCCTTTGTCCAGCGGAGAAGCGGGTCGGCCCCTGGCGTTGCACTACCATAAGCATGCGTCCGTCATCAAGACGAATCTCAAGCTCTACGCCCTGGACAAGATTCATGCGCCCTTGTAAGCCCTGCCCAGCCATTCCCCCGGCGACAGCCCCAGCTGCCGTCGACAGTCTGCGACCAGAGCCTCCGCCTACCGTACTCCCGGCCAGGCCTCCGAGAACACCACCGGCCACCGCCCCCATGGCATTATTTTCATCACCCGCCTGAATTTGCACGGCACGAACGTGAACTAGCGTGCCGTAATATACCTGCTGTACCCGACCTGCAGTGGAGGCTGAATGAACATCGCCGGAAAG…
>EM_0363	-	TTAAGAGAAAGAATTTTGTTTCGCGTATCCATCTTCGGGTACAAAGCGTACTTCGCACGCCAGCAAGGTAGAGGTCACGATAGATTCAGACGGCATGGCTTCCGTGACGCTCCTCAGAAAGGTAGCCGGTTCCAGAACCATCGCTTTCGTGATGCCAAACGGAAATTTCCCCGAATTTTCGAACGTTTTGTTGCAGATGCTGCGAGGGCGAGGATTAAGCAAGTCAGAATAGAATGTCCGCTTTGTGCCAGGAGCGGTCGTTGCTAAATCGATTGTCATTAACAT
>EM_0364	+	ATGGATCATCTAAATACTGGAAGTACAATTCTTAAATTAGTCGGTGGAGCAGGTAACATCGAACACATTGAACATTGCTCAACCAGATTACGATTAAGCTTGTATGACAATGCTAAAGTTGAAGTGTCTGACCTCAAAAAATTACCTGAGGTAATGGGTGTTGTGACAAATGTGCAGTGTCAAATAGTCATTGGCAAAGACGTTATCAAAGTATTTGATGCTATTAGAACATTAATGGGTAATTATGCTGACGCGAAACAGAAACCAGTGATGAAGAAGAAATGGAATGCATGGTTGATTGATTTTGTCATCAGTATTTTTCAACCACTCATTCCTGCAATCGCTGGTGGCGGCGTGCTAAAATCCATTTTAATCATTATGAATATGGCTGGATGGCTG…
>EM_0365	+	ATGTCGGAATCTATTCTTCCCAAGAATTTTTTATGGGGTGCAGCCATTGCAGCAAATCAGGCAGAGGGAGCATGGAACGTTGACGGTAAAGGGCCTTCCGTTGCAGATGCTGTAGCCTATAAGGCGCATTTGAGCACAAGCGATTATGCTGGTCATATGGCCGTATCTGATGAGAACGTTAGTGATGCGCTTAAAGGGCAGAATGATAAAAATTATCCTAAACGCAGAGGAATAGATTTTTATCATCGTTACAAAGAAGACTTAGCCCTTTTTGCAGAAATGGGGATAAAAGTACTGCGCGTATCAATCGCATGGTCAAGAATCTTCCCAACAGGTGAAGATGATCAACCGAATGAAATGGGATTGCAGTTTTATGAAAATATGTTCACTGAAATGCGA…
>EM_0366	+	ATGAAAGTTAAAAAGTCCTTAAACAATAGCATGCTGCTTGCTGAAAATGACGGAAAAGAGATTATACTCTTTGGCAAAGGTATAGGTTTTAACACTAAACCAGGAACAATTATTGACTTGCAAAATGTAGAGCAGGTCTTTATGCCTCTGGATACCCTCAAGTCGCGACACTATCTGTCACTAACGGACACAATTCCCGCGGTTTTTTTTGAAATCACACATGAAATAGTCAAGTTGGCTCAGGCACGTTACCACGAAAAGCTTAATTCGGTTTTATTATTCACCCTGGCAGAACACTTATATTTTGCTGTTGAGCGCTGCAAGACAAATAAGAACATTGCGAATAAACTGGCCTGGGAAATAAAGCGTTACTATCAGAAAGAGTATAGTATTGGTGAG…
>EM_0367	-	TCAAAAACTGTACGTCACCTTCAAACTTCCCGTAGGCGACGTCTTGCGTTGCACAATGGGGCTGTCGGCCGCGTCCCCCGTCAGCTGCGTCACGCCCGCTGCGGCAAGTACGCTCCAGCGCGAGGTGAGCCTGTGTGTCCAGTCAAGATTCAGCGAATACGCATAAATTCCGGCACCGGCGTCATGTCGGGCAAACCCCGATGCGGCCGATTGGTCGGCGCTGACGCCATAGTACGTTTGCATATACTTGTCGGATCCCCAGCTGCTGGTCAGCGCCAGCGTGACCGCATTATTCGGTGAAGTATAGAGCGGACTGGAAATGCCGAAGTGTACCGCCTCACCGTTGTCCCTTTCAGAAACCGGAACCTCAGCCTGCAGCTGCAGATGAAGCCAGTCGGT…
>EM_0368	-	TTAAACGCCAGAACGCCCATTTTGAATACTGACCCTAAGGTTCTTATGAGCCGAAAATGAAGAAACACTGAAGCGCGCGCGGGTGATGTAAACCGGACAGATTTCCTGATACCGTTTTTTCTTAAGATGTTCTTCATTCAC
>EM_0369	+	GTGAAAATTCTACTTATCGAAGACGACCTGGATCTGGGCAATGGCGTACGTATCGCCCTTGCCGATCAAGGAATTGACGTTATATGGGTTCGCCGTAAAGAGGATGCACTGCATCAGCTTGACGTCTGCGTGCCAGAACTTATTTTGCTCGACCTGGGGCTGCCCGACGGCGACGGCATGAGCCTCATGACGCGCTTACGGCAGCAGCTTAAGGGGATCCCGGTCATCATCCTGACGGCGCGAGGCACGCTGCAGGATCGCCTGTGCGGGCTGGATGCAGGTGCAGACGACTATCTCGTTAAACCTTTTGTTCTCGCCGAACTGCTGGCGCGGGTAAGAGCCCTTGCGCGGCGCAGTTACGGTTTCGAGAATGAGGCGATAGAGATTCGAGGCCTATCT…
>EM_0370	+	ATGCGAAACCTGTGGTATCACCTGAGGCGCCCGACGCTGGTACGCCGAATTATCATCGCCCAGTTGCTGCTGCTTACCCTGCTGTGGTGTCTCTTTTTAACCTTTATTCTGTGGGAGGACCTCCGCAGCCCTCCCATCCTCACGGGCAGTAATACCTATGAAACGCTTTTTACGCTGGTCGAGCGGATGGACGAACACCCGCAGGATCGTACCGCCGTGCTGGCAGCCTTCAGCAAAGCGTTACGAGAGGGCTATGGCGGCGGCGAAGATCCCGCCCTGTCAATCAACGTCATCGTGCGCAGAAATAACGCGGTTATTTTTTCATCGCCTGATGCACCAACGGGGGTAACCAACACCCGGTTTGGGGAAATGCAGCGTGTTCAGAGCGACGGTCGTACC…
>EM_0371	+	ATGTTAGATTACCGCTTCCCGACAGCTTTGCAGATGGTTCTCAGCGTAGCAATGGCGGAGCAGTTGGGTGAACGTTCGACGAGTGCGATTCTGGCCTACGGTCTGGAAGCAAACCCGAGCTTCATCCGCAAACTGATGGTTCCTCTCACGCGTGACGGTATTATCGTCTCCACGCTTGGCCGTAACGGCTCTATTCATCTTGGACGCCCGGCGGAAGAGATCACCCTGCGCGATATCTACCTTTCCGTCATCGAAGATAAAAAGCTGTGGGCATCACGTCCTGACGTACCGGCCCGCTGCGTAGTCAGCGCTAACGCCTGCTGGTACTTCAAGTCTATCTCCGAAGAAGCGGAGCAGGCTTCGTTACAGGTACTGGCGCGCCACACCGTGGCAAGCGCG…
>EM_0372	-	CTACGCGGGCAGAACATCCCTTTCCGTTTTTTTGCCGCGCGTCACGAACTTACGCAGCGTCACGTAAAACACCGGCGTCAGGAACAGACCAAACAGCGTCACGCCCAGCATCCCGGAGAAGACCGTGATCCCGGTAACGCCGCGCACTTCTGCGCCCGCGCCGTGGCCGAGGATCAGCGGAATGGTCCCGGCAATAAAGGCAATGGAGGTCATCACAATCGGGCGTAAGCGCAGGCGGCACGCCTCCAGCGCGGCTTCCATAATGCCTTTGCCCTGAATTTCCAGCTCGCGGGCAAACTCCACGATAAGAATCGCGTTTTTACACGCCAGCCCCATCAGCACCACCAGCCCTACCTGCACGAACACGTTGTTATCGCCACCGGTCAGCCAGACGCCGAA…
>EM_0373	-	TCAGTTGAGGGCGCTGGTGGCGGTCATGGCAACGGTTTTGGCGTTCACCGGCATACCCGGCATAAACACTTTTTGTAAACCCTCGACGATGACTTTATCGCCAGGGTTCAGCCCCTGCTGCACGATGCGTAGCCCGTCTGCCAGACGTCCCGGTGTGATATCGCGACGCTGTGCTTTGCCTTCTTTATCAACCACGTAAACATACTTGCGATCCTGATCGGTCAGCACCGCTTTGTCGTCGACAAGCGTGGCTTTGAATTCCGCGCTGCCCGGCAGGCGTACGCGGGCAAAGAGTCCCGGCGTGAACTGACGCTGCGCGTTATCCAGCAGCGCGCGCATGCGGATGGTGCCGGTACTCGGCGTTAGCTGATTATCCAGAAAATCCACTTTGCCCTGATG…
>EM_0374	+	ATGAACACTGGCGCATTTATGCATGATTTACTCGACTGGATCGACAACAACCTGGATAGCCGTCTGGATATTGAGTCCGTTGCCAGGCGTTCCGGCTACTCAAAATGGCACCTCCAGCGTCTGTTTAAGGAACATACTGGCTATCCCCTCGCCGGGTACATTCGCGCGCAAAAGCTGCAAAAATCGGTTGAGCGCTTAACCCACAGCGACGAGCCGATTTTGAACGTGGCGATCGCGCTGGGCTTTGACTCTCAGCAGTCCTTCAACCGCAGCTTTAAGCGTCAGTATGGTCAGGCGCCTGGGGCATGGCGGCGGAGCATGGGTGGCCCGGAAACACAGCAACTGCGCCAGTAA
>EM_0375	+	ATGGCTGTTGAAACAAAATTTGTTGTCGTAAGAAAAGGTGAAGAGAAAATGACTTTTGCCAGTAAGAAAGAAGCTGACGCTCACGACAAGCTGCTTGATATGGCAGACGCGTTCACCGACTGGCTGTTGCAAAGCGGAATGCAGATGGATGAAACGCAGGCTGAAAATCTTGGCCTGTATCTCGCCGAGCAGAAAGAGACCGTTCAGCATATTCTGCGTACCAGCAAGCTTCCCGATCTCACTGCCCCAGCTGCAACGGATAAAACTGAATCCGATGCGGCTGACACGAAAAAAATCAGGGCTGTAAAAGCGGCCTGA
>EM_0376	-	TCACTCTTTGTGGATAATCTCATCCTTCAGAAAACCATCATTATCTTTATTCTCATCTTGTGGGTAATCGATGAATTCAGGGCCAGGAAAAGAAAATATTCTGACCCCGCTATTGAAGCAGCTGATGCCAGAGAACGCCAT
>EM_0377	-	TTATTTTGATGAGAAATATTTGCGTAATATTTTTTCTAATAGCGAGAAAACGACCGTGACCCTTTTGGGAGTAATCAGCTGGTAAGGCCGATATAAATAAAATTGCCATTTCTCCTGTCGCAGTTCTGGCAGTGGGGGAACAAGTTGGCCGCTTGCTAAGTACTCCCTACAGATAAAATCGCTGGATTGTACAACCGTTTTTCCGGCCAATGCAGCCTGAATTTCGGCGTATGGATCTGTAGTATAAAACTCAATATGACGAGGGACAAAAGTATTCACTGCGTCACTCATAAACTCAAATGATTTCCCCGTTTCAGGATTAATTAAACCACTAAATGGATAACGCTGTCGAAGATCTTCTAAATCAGTTGGTGCTCCCAGACGCGCAATGAGTTCAGG…
>EM_0378	+	ATGTCAATTCAACCAGTAGAGTTAAACAAAGCCTATCGTTTATTGCAGGTCGGGCCAACGACGATGATATCGGCTAAAAATGATGGCATTGAAAATGTCATGGCAGCGGCCTGGGTGGGGTTAGTAGGTAATAACAAAGTGATGGCTTTTATAGGTCCACAGGCATTTACTCGCGGACTTGTAGAAAAAAGTGGATATTACGTTGTCCAGATCCCAGTAGTAAAACAGATGGAAATGGTTTTATATGCTGGAGGCCACAGTTATTCTGACACACCCGATAAAAACAGTAAAATCCCACTATTTTATCAGAAAGAGTTTGATCTTCCTTTAGTTAAAGGTTGCGCTGGCTGGCTAGTCTGTAAGGTCATACCCAATGTAGAAAATGAAAAACAGCACAAC…
>EM_0379	+	ATGACCCCACATCCGCTACGCCGTATCATTGAATCCTGTGACCACGCCATCACCACCAAAAACTATGACGCCCTGATGGAGTACTACGCCGACGACGCAGCTCTGGTGGTCAAGCCCGGCATGACCGTTAAAGGCAAAGAGCACATCCGCAGCGCGTTTAAAGCCATATCTGATTATTTTCAGGGCCAGCTGATTGTCGAACAAGGAGAGATGCAGGTAATCGAAGGTGGCGGCAATGCGCTCGTTATCATGGAAACCGTTCTGCGTTTTCCTGATGGTCAGGGGGGGATAACAGAAATGTCGCGTCGCGCGACCTATGTTTTTCGGCAGGAAAGCGACGGTCGCTGGCTTTGTACTATCGACAACTCCTACGGTACGTCGCTTTTGGGTACCGGGAAC…
>EM_0380	+	ATGTCTAATAAAATGACTGGTTTAGTAAAATGGTTCAACGCAGATAAAGGTTTTGGCTTTATCACTCCTGACGACGGCAGCAAAGATGTATTCGTGCATTTTTCTGCAATCCAGGGCGATAACTTCAAAACTCTGGATGAAGGTCAGAAAGTGTCCTTCACCATTGAAAATGGCGCTAAAGGCCCTGCGGCCGGTAACGTCACTGCACTGTAA
>EM_0381	+	ATGTCAGTACGTAAAAAAACACAAACTCATGGTAATTATTTAGTGAAATGCACATGTTCAGGCTGTGCAAAAGATTCAGAACACAGCTTTAGCCGCGTTCAGAAAGGCTCTCAACTTGTCTGTCCGTCTTGCAATACCCTCTTTAAATCTTCCAAATGA
>EM_0382	-	CTATATTTTCAGCGTGTCGATCACCACCCTCAGGGCAGGCGACACGTTGCGGTGCGGATAATAGAGATACAACCCGTCCATGCGCAGGCTATAGCGCTGCAACACCCGGATCAGCGTTCCGCGCTCCAGATCGTCAGCCACCAACTCTACCGGGACATAGGCCAGCCCAAGCCCCAGCCGGGCGGCTTCGGCTTCCATGTAACTGTCAGACAGCGCCCATTGCCCCTCTGGCCGATGGGTGATTTTTTTCCCGTCCTGCACCAGTTCCCACTGATAGTCACTACCGTCGGCAAACTGATAGGCAATGCAGGGATGCGCCACTAAATCGGCTGGCGTCTGCGGAAAACCGTAGCGTCTGAAGTGTTCCGGGGCAGCCACTGCGGCCATTTCCATATCAGG…
>EM_0383	+	ATGAGTTACGCAGAAACCACCAACCCAAACGCGCCTGTTTCGATGGTGAGCACATGGGATAAAACCTTCGCCGAAAGTGACAAAGTCGATCACCGTAAGGTCTCCTTCCAGAACCGATACGGGATCACCCTGGTGGGCGATCTGTATCTTCCCAAAAACCGCGGTGACCGCAAGCTGGCGGCGATTGCGGTCAGCGGGCCGTTTGGCGCGGTCAAAGAGCAGTCCAGCGGCCTGTATGCGCAGACCCTGGCAGAGAATGGGTTTGTGACCCTGGCGTTCGACCCGTCCTATACGGGCGAAAGCGGTGGCCAGCCGCGCAACGTCGCGTCTCCGGATATCAATACCGAAGACTTTAGCGCGGCGGTGGACTTCCTGGGGTTGCAGAAAGAGGTTGATCGT…
>EM_0384	+	ATGACTATGTCCACTCTGAACCCTACCACCTCACAGCATGAGGAACGCGCGTACTGGGGCGGTATTTTTGCCATGACCCTGTGCGTATTTGTCCTGATTGCCTCGGAATTTATGCCCGTCAGCCTGCTCACGCCCCTGGCCAGAGATTTGGGCGTTACAGAGGGGCTCGCTGGCCAGGGGATCGCGATTTCCGGCGCGCTGGCGGTTCTGACCAGCCTCTTCCTTTCCCGGCTTGCCGGGAATATGAACCGCAAACACCTTCTGCTGGGCATGACGATCCTGATGGCGCTCTCGGGGATGATTATCGCTTTCGCCCCAAACTATCTGGTTTACATGACAGGCCGCGCGCTGATCGGTATCGCCATCGGTGGGTTCTGGTCCATGTCTGCCGCAACGGCC…
>EM_0385	+	ATGATTACCATCCTCGGCAAAACCACCTCCATCAATGTTCGTAAAGTGCTCTGGACCTGCGAGGAAGCAGGCCTCGAGTTTCAGCAGGAAGACTACGGCAGCGGTTTTGCCTCAACGGAAACGGATGCCTTCCGCGCGCTGAACCCCAACGCCATGGTGCCGGTACTGATTGACGGTGATTTCGTGCTATGGGAGTCCAACGCCATCTGCCGTTATCTGGTGCGCAAGGCCGGACGTCACACGCTGCTGCCCGCAGAGCCGCAGGCCTGCGCCAACGTTGAGCGCTGGATGGACTGGCAGGCAACCGAATTCAATAACGCCTGGCGCTATGTCTTCCCGGCGCTGGGGCGTAAAAACCCGGACTTTGACGACCCTCGGCGCATTGCAGCGGGAATAAAA…
>EM_0386	+	TTGCACTGCTTTGCTAGCCTGACAATTCAGGCAACGCTCAACCTGGAGGTATTCTTGCTGATTAGACTCAAGAAAGAACGAACGCATAAGGAGGATCGCCGGCTTGCTCTCTGGCTGGCGACCTCGGCAGGTTTACTGAATGCCATCGCCCTCGGCGCATTTGGTTTTTTCCCCTCACACATGACCGGCAACACCTCACAATTATCCAGCGAAGTCTCTTCCACCGACCTGAGCGATATGATTTTCTTCGGGTCGATTATTCTCTCCTTTGTCGCAGGCGCCATTATTGCGCGCACGATCGTGATATGGGGCATTATCCATAACGTCCGGCTGGTTTTTTGCCAGATCCTTTTTGTCGAAGGGATATTGCTCACCGGCGTCTCCTTCTACGAAATGTTT…
>EM_0387	+	ATGCAAACTATTCTGGGTGCCAGCGGGCAAATCGCCCGTGAACTGACCCGCGAATTAAAACGCGCCTATACCGACGATATCAGGCTGGTCAGCCGCCATCCGCAGAAAGTTCACGCCAGCGATATCACGGTGACGGCCAATCTTCTGGATGCGCAGCAGACGCAGGAGGCGGTTAACGGCAGCGATACGGTCTATTTTACCGCCGGTCTGCCGCCGGATTCCGCACTGTGGGAGCGTCAGTTCCCAACCATGCTGGAAAATGCGCTAGTGGCGACGCGAAAGGCGGGTGCAAAATTCGTCTATTTTGACAATACCTACATGTACCCCCAGAGCGACGTACCGCAAACTGAAGAGACGCGCTTTGCGCCCCGGGGACGGAAAGGCAACGTGCGTGCGCTG…
>EM_0388	+	ATGCACCCATTACTCAAACGTTCGCTGCTGTTTGTCGGCGCCATTATCGTGGTTCTCGCCCTCCTCGTCTGGAGCATTGGGCTGGAGACGATCAGGGCGCGCCAGGTTGACCTGGTCTATCTCGGGCAACAGCACATGATTCTGGTTTTCTCATCGATGTTCTTTGCCCCGCTGGTCGGTATTCCGAGCGGGATCCTGCTGAGCCGCCCTGCGGCGCGAGGTATCGCCGAATACGTCATGCAAATCTTCAACGTCGGCAACACGCTGCCGCCGCTGGCCGTTCTGGCGCTGGCGATGGTGGTGATTGGCATAGGCGATACGCCCGCGATCATCGCCCTGTTCCTCGCCTCGCTGCTGCCGATAGTGCGTAACACCTACGCCGGGCTGTGCTCGGTCCCG…
>EM_0389	+	ATGAGACTGTTTTCCGGCCTGACGGCGCTGTGTGCCGCGGCGCTGTTCACCAGCCAGGCGATGGCGGCCCCGCTGATTCTGGCGACCAAGAGCTTTACAGAGCAGCATATTCTCTCGGCAATGACCGTGCAGTACCTGCAAAAGAAAGGTTTTCAGGTGCAGCCGCAAACCAACATTGCCACGGTGATCTCCCGCAACGCGATGATCAACAAGCAGATCGACATGACCTGGGAGTACACCGGCACGTCGCTGATCATCTTTAATCACATCAACAAGCGCATGTCGCCGCAGGAGTCCTGGGAGACGGTGAAACGCCTGGACGCGAAGCACGGTCTGGTCTGGCTCAAGCCCGCCGACATGAACAACACCTATGCCTTTGCCATGCAGCGTAAGCGCGCC…
>EM_0390	+	ATGGAGACGATTCACTACATTCTGGACAACTGGGATTACCTCTTAACCCTGACGCTGCAGCATCTGTGGCTGGTGGCGCTGGCCGTAGGCTTAGCCATCATAATCGGCGTACCGCTGGGCATTGTGATTGTCCGCCACAAGTGGCTGGCAACGCCGGTGCTGGGGATAGCCACCATCGTGCTGACCATTCCGTCCATCGCCCTGTTTGGCCTGATGATCCCGCTGTTTTCGCTGATCGGTCAGGGTATCGGTGCCCTGCCTGCAATCACCGCTGTTTTTCTCTACTCATTGCTGCCGATTGTGCGTAACACCCATACGGCGCTCGACAGCCTGCCGCCTGGCCTGCGCGAAGCCGGGCGCGGCATCGGCATGACCTTCTGGCAACGCCTGCGCTGGGTT…
>EM_0391	+	ATGATAAAACTGGAAAACCTCACCAAACAATTTTTACAGAAGCACGGCCAGACCTTTAAGGCCGTTGATAACGTCAACCTGAACGTGCCCGAAGGGGAAATGTGCGTCCTGCTCGGCCCTTCCGGCTGTGGGAAAACCACCACGCTGAAGATGATTAACCGCCTCATTACCCCGAGCAGCGGGACAATCCTGATCAACGGTGAAGACACCAGCGGGATGGACACCGTCACCCTGCGCCGCAACATTGGCTACGTAATCCAGCAGATTGGCCTGTTTCCGAACATGACCATCGAAGAGAACATCACCGTTGTGCCGCGCATGCTGGGCTGGGATAAAGCGCGCTGCAAAACCCGCGCCGAAGAGCTGATGGATATGGTGGCGATGGATCCGCATAAGTTC…
>EM_0392	-	TTACGCCACGACTCTGTCTACGGACCCCATACTGCTGAAAGCAGAGAGGTCGATGTACTGCGCTAATTCGCGCTGCTCGGCGCGCGGCAGGTAGGGCAATTCACCCACTAAAGGCCCGGGGAGTTTTTTGCTCAGCACATCGATGATTTCAGCGTAGTGCGCAAGCCCCGGATTAATACGGTTAGCCACCCAGCCCACCAGCGGCAGGCCGTCATTGGCAATGGCCTGTGCCGTCAGGAGGGCATGGTTGATGCACCCTTCCTGAATGCCGACCACCATCACTACGGGCAGCTGTTCCTGCACCACCCACTCGGAAAGCGGGCGTAAATCATTCATCAGGCTGCGCCAGCCGCCGGTACCTTCCACCACAACGTGGTCCACTTTCTCGCTCAGGCTCGC…
>EM_0393	-	TTAACCCTGCAACAAACGGATCAGTAAAGAGCCGTTATACATCGCATCTTTCACCAGCGCGGCACCGGCCATGGTTCCCTGGTTTGAAAATTGGGTACTTTCGACCGCGATGTTTTTACTGTACGCAGGAAGCGCCTGCTGGTTGATGCAGGCAGAAATCGCCGGAAAGAGAATCTCCGCCGCCTGGCTGAGCGGTGAACCAATCAGAATTTTTTGTGGGTTAAACAGATTGACCATAATGGCGAGAATGCGGCCCACGTTGTTACCGACGCCCGTGATGATATCTTTCGCCAGTAAATCCCCCTGTCGGGCTGCCGCACAGAGAGAATCCACGGTAAGCGGCTGGCCGTGAAGCGAGGAGCTCATCGACTGGCTGAGCCTCACCTGCGCCAGCTCCAG…
>EM_0394	-	CTATAAATATCGCCCTGCCGAGGCTGTAATGAGCTGCTTTTTAAACCGCTGTGCCGCCTGACTCTGTTCGCGATGTTTTGACCAGACCAGCCACATCTCGGAAACCGCCTCTTTTTCGGCAATCGCCACCCAGCGCATTTCCTGCAATTGTACCCGCTTAAAGGACGCCGGGAGAATAGAAACCCCAAGTCCGGCGGCAACCAGGCCAATAATGGTCATGGCCTCCCCCACTTCCTGAGTAATAACCGGGGCGAGATCGTGGCGACGCATCAGGCCCAAAATATCGTCATACAGACCGGTGCCGACCTGAGGGTCAAAAAAGACAAAGGGCTCTTTTGCCAGCTCTGCCAGCGTCACGGAAGCTTGCGACGCCAGAGGGTGATCCTGCGGGATCATCGC…
>EM_0395	+	GTGAGTCGTACAACTACCATTGATATCACTCCGGCAAATGATATTGATGATTTACCTGCAGCATCTCAGCCGGTGCAGTTTATTAAACGTGGTACCCCTCAGTTTATGCGCGTCACGCTGGCGCTTTTCTCAGCGGGTCTCGCAACCTTTGCCCTGCTCTATTGCGTGCAGCCGATCCTGCCCGTGTTGTCCCACGAGTTTGGCGTGTCGCCTGCCAGCAGCAGTATTTCGCTTTCTCTCTCCACCGGGATGCTGGCGGTCGGTCTACTGTTCACCGGGCCGCTCTCAGATGCGATTGGCCGAAAGCAGGTCATGGTCACCGCACTGATGCTGGCCTCCGTCTGTACGCTGCTTTCGACAATGATGACCAGCTGGCACGGTATCCTGATAATGCGTGCG…
>EM_0396	-	TCAGGAATCCCAGGCCTGCTCTATCTTACCGGCTTTAAACTGCGGAGGCGGTTTTCGGAAACGGCGCGTTAGCCATGTCAGGTAAAGGATCCCCAGCGCTGCCCAGATGAGGCCAAGCGTCAGGGACGTCGCTTCGAGATTTATCCACAGCACGCCGACCGTTACGGCACCAATGATTGGCAGCAGGAAATAGTGGAACCGATCTTTCCACGTTTTGTTCAACCCCTTACGCCGCCAAAAATGGTTGTACACCGAGAGATTAACAAACGTAAACGCCACCAGCGCGCCAAAGTTGATCAACGCCGTTGCGGTCACGAGATCGAAGTACAGGGCCGACAGCGCCACTATCCCTACCATAATGACATTCAGGGCCGGAGTACGCCATTTCGGATGCACGTA…
>EM_0397	-	TTAGTCGCCATAAACCGTCCCCCCCATGCTTACCGTGGTTTGCACTTGCGTTGACCTTAACGCAAACCTGCTTAGCAAAGGGGGAAGTTGTAAAGAACACACGCTGTCGTACCAGCGCACCGTCTCTGGCTCGCACTCACAGCAGGAGCCTGAGTGGCCCCCTTCGCCCTGCGGATAGTTGAACATCTGCATCAT
>EM_0398	-	TCAGGCGTTTTTCAGCATCCACTCAATTTCAGTTTCGGTAATCAGGCGTTCAAACTGCAGCAATTCATCATGTTTGCAGGCGTGATAGACGTGGCAGAAACTCTCGCCCAGCCGCTCGCGAAGATGATCGTTTTGCATAAATTCCCACAGCGCATCGCTCTGGCGAATCGGGAATGGCAGTCCATCCTGCTCCAGACCATTGCCTTCAACTTCTTCCTGCAGGGGTAGATCGTTATCCAGCCCATGTAAAATGCCGGCAAAAATCGCCGCCATCACCAGATACGGATTCGCGTCTGCTCCCGCCACCCGGTACTCGACCCGATGGTTATGGCGATCGCCGCAGGGGATACGCAGGGCAACCGTGCGATTATTGTGTCCCCACGACGCCTGCGTCGGCAC…
>EM_0399	+	ATGGAAAATATAATGAACAAGCCAGTTATTGGCGTGGTGATGTGTAGAAACAGGCTTAAGGGTCATGAGACCCAGACCCTGCAAGAAAAGTACCTAAACGCCATTGTTAACGCGGGGGGCTTACCTATTGCCTTACCACATGCGGTGGCAGAGACAGAGCTACTTACCGCTCTGCTGCCAACCCTGGACGGGATTTACCTGCCGGGCAGCCCAAGTAACGTGCAGCCGCACCTGTATGGTGAAAACGGCGATGAGCCTAACGCCGATCCCGGGCGAGATCTTCTGAGCATGGCGCTGATTGCCGCCGCGCTCGAAAGGCGCATCCCCATTTTCGCCATCTGCCGGGGGCTGCAGGAACTGGTTGTTGCAACGGGAGGGACGCTGTATCGTCGCCTGTTC…
>EM_0400	+	ATGAGCGATGACGGACTGGCGCCAGGGAAACGTCTGTCTGAGATCCGCCAGCAGCTGGGTCTCTCGCAGCGGCGTGCCGCCGAACTGTCTGGGTTAACACACAGTGCCATCAGCACCATTGAACAGGACAAAGTCAGTCCTGCCATCAGTACGCTGCAAAAGCTGCTGAAAGTCTATGGGCTGTCGCTCTCGGAATTCTTTTCGGAACCGGAAAAACCTGATGAACCGCAGGTGGTTATTAATCAGGATGACCTTATCGAAATAGGCAGTCAGGGGGTTTCGATGAAGCTGGTTCATAACGGAAATCCGAACCGTACGCTGGCGATGATTTTTGAAACTTACCAGCCTGGGACCACGACCGGAGAGAGGATCAAACACCAGGGTGAGGAGATAGGTACG…
>EM_0401	+	ATGCATTTTCAGCACCTGACTTACTGGCAGGATAAAGCAAAAAATAGCGCCATTGAGACCCGGCTATTTATTAACGGTGCCTATTGTGGCGCCGCCGATAATGCCACGTTTGAAACCGTCAATCCCGCAACCCAACAGACGCTGGCATACGTGGCCCGGGGCAAGCAGGCGGACGTGGACCGTGCGGTTCAGGCCGCGCGCGAGGTATTTGAGCGCGGTGACTGGTCGCAGGCGTCTCCGGCGCAGCGCAAAGCCGTGCTAAATAAGCTCGCCGATTTGATGGAACGCCACGGCGAAGAGCTGGCCTTACTGGAAACGCTGGACACCGGTAAACCCATCCGTCACAGCCTGCGCGACGATATTCCCGGCGCGGCTCGCGCCATTCGCTGGTACGCCGAA…
>EM_0402	+	ATGACCGAACATACCACCAGCTACTACGCGGCCAGCGCGAACGCTTATGAACCTTTCCCGACGCTTAACGAGTCGATCAGCTGTGACGTGTGCGTGGTGGGCGGCGGTTATACCGGCCTCTCCTCCGCGCTGCATCTCGCCGAAATGGGCTACGACGTGGTGCTCCTTGAAGGGGCGCGCATCGGCTTCGGCGCAAGCGGACGCAACGGCGGCCAGCTGGTTAACTCCTACAGCCGCGATATCGATGTGATTGAGAAAAACTACGGACCCGATGCCGCCAGAGTCCTCGGGAGCATGATGTTTGAAGGCGGGGAAATCATCCGGGAGCGTATCCAGCGCTATCAGATCCAGTGCGACTATCGTCCCGGCGGGCTGTTTGTAGCGTTAAACCATAAGCAG…
>EM_0403	+	ATGAATAACCAGGAATTTCATCAGCGCAGACTTTCTGCCACCCCGCGTGGCGTAGGCGTAATGTGTGATTTCTTTGCCCGCACGGCGGAGAATGCCACGCTTACCGACGTGGAAGGCAACGACTATATTGATTTCGCCGCCGGGATCGCGGTACTGAATACCGGCCATCGTCATCCTGAACTGGTGGCCGCAGTGGAAAAACAACTTCACCATTTCACCCACACGGCCTACCAGATTGTGCCGTATGAAAGCTACGTTTCATTAGCCGAAAAACTCAACGAGCTGGCCCCGGTGCAAAGCCCGGCCAAAACGGCGTTCTTCACAACGGGCGCGGAAGCGGTGGAAAATGCCATTAAAATCGCCCGTGCCCACACCGGCAGACCGGGTGTGATCGCCTTC…
>EM_0404	+	TTGCAAAAAACATCCGCCTATCAGTCACTTGTGAAAACCTTCCAGCGTCTCTCCCGCTTCTCCCACCTATCCTCCATCGCCAGCTGGGACATGTTCACCATGATGCCACCGGGTGGCAGCGCCGCGCGTGGTGAAGCGCTGGCGGAGATGAGCGTCCTGCAACACCAGATCCTGACCGATAAAAAAGTGGGCGACTGGCTGGCTGCCGCGGCAAGCGAAGACCTGAATGATGTCGAACAGGCCAACCTGCGTGAAATGACGCGCCATTATCAACAAGCAACATTGCTGCCCGAATCGCTGGTGGAAGCCAAATCGCTGGCAGGCAGCAAATGCGAGCACGCTTGGCGTACTCAGCGCCCCGCCAACGACTGGCAGGGGTTTTCCGCCAACCTGAAAGAG…
>EM_0405	+	ATGAAAAAAGTATTAGCTCTGGTTGTTGCCGCTGCTATGGGTCTGTCTTCTGCTGCATTTGCTGCTGAAACTACCGCGACCGCAACTCCTGCTGCGGCTCCAGCTGCAACCACCACCGCTGCGCCAGCCAAAGCGGTTCACCATAAGAAACATCACAAAGCAGCAAAACCAGCTGCAGAGCAGAAAGCCCAGGCCGCTAAAAAGCACCACAAAAAAGCGACCAAACCTGCTGTAGAGCAGAAAGCGCAGGCGGCTAAAAAGCATCACAAAAAAGCAGTAAAACACGAAGCTGCTAAACCAGCTGCACAGCCAGCTGCGTAA
>EM_0406	+	ATGCGTAAATCTGTTGTGTTGTTACTGGGAACGTTTGGTCTTTTTTCAGGATTCTTACATGCGGACGATGGTGATGAAGACGCTATCAGCGCCAAAGAGGTCAAGACCCTTTTTTTTGGTCATGATGACCGCACGCGGGTTACCGATCCGACGCAGGCCCCCTGGGATGCCATAGGACAACTGGAAACGGCCAGCGGTAACTTATGTACCGCAACATTAATTACGCCTCAACTGGCACTGACGGCCGGTCATTGCCTTCTCATGCCGCCAGCCGGTAAACCGGATAAAGCTATCGCCCTGCGCTTTGTGTCGCAAAAAGGGGTCTGGCGCTATGAGATCCACGGCATTGAAGGACGGGTTGATCCCTCTCTGGGTAAACGCTTAAAACCGGATGGTGAG…
>EM_0407	-	TCAGGCGAGTTTGATCATAATCATGCCTGCGAGCAGCAGAACCAGGCCGATCCAGCCTTTGTGATTCAAACGCTGACCGAACAGTATCCAGCCTGCTGCCAGGGTGGCGGCGATACCGAAGCCACCCCACAGCGCATAGGCCACAGAAAGGTCGATCCCTTTTACCGCCTGCGACAGGGCGCTAAATGCCCCCAGCACGGCGGCAATGGACATCAGGCCATAAAACTTACGGCGAAAACCGTCAGAGAATTTCAAAAAGACGTTAGCCACGATTTCCAGCACGATGGCCAGCGCCAGCCAGGCCGCGTGGATCCATTCAAACTGCTGCAT
>EM_0408	-	TCAAACTGCTGCATGAGCCTGCTCCTTCTGCTGTTTCGTCGGTTTACGTGTACCCGATTTAATCAGCACGATCCCTACCACCAGCGTGGTTAATCCGGCAATTTTCATTGTCGACAAGCTTTCGTCAAATATCATGACGCTGAACAGCGTGATCAATAAAATACCGATACCTTCCCACAGGGCATACGCGACACCCAACGCGATTTTTTTTACCGCAAATGAGAGGAAAATATAGGAAAGGGTAATCATCACCAGCATTAAAATAAAACCGGTATTACCATCGCTCACGCTTGCCCATTTCATCGACAGGGTGCCGGTAATTTCAGCGATAATAGCCAGGGCTAATAAAATCCAGTAAAACATGTTCTTCTCCTGCTTGAGAATATAATCCAT
>EM_0409	+	ATGGCTAAACCCATCATTACCCTGAACGGGCTGAAGATTGTCATTATGCTGGGCATGCTGGTAATCATATTGACCGGCGTTCGTTTTGCAGCCGACATCATTGTGCCATTTATTCTGGCGCTTTTTATTGCGGTGATCCTGAACCCGCTGGTACAGCGCCTGGTGCGGCTACGCGTTCCCCGCGTGCTGGCGATCACGTTGCTCATCAGCATTATCATCGTTGTCATGGTGCTACTGGTGGCCTATCTCGGGACATCGTTGAACGAGCTGGCGCGTACGCTACCAAAATACCGTTCTTCGCTGGCGATCCCGCTCCTGCAACTCGAGCCCTGGCTGCAGCGGGCAGGTATTGAGGTATCGGTTGAGGAATTGCTGAAGTATATCGATCCGAATGCCGCC…
>EM_0410	-	TCATCTCCAGCCCATTTCCGGTGCGACATGCTTCAGAATGGACTCAATAACATGTGCGTTATAGTCCACGCCCAGCTGGTTCGGCACGGTCAGCAAGAGCGTATCCGCCTCGGCGATGGCCTCATCCTTTTTCAACTGTTCGATCAGCGCGTCAGGCTCTGCGGCATAGCTGCGACCAAAAATAGCGCGCGTTTTCTCATCAAGATAACCGACGCTATCGCTCTCATTGCGGCTTGAACCGAAATACATCCGGTCGCGGTCATCCATCAGGGCAAAAATGCTGCGGCTGACGGACACGCGTGGCTGACGGGTATGCCCCGCGTCGGCCCAGGCCTGCCGATACGCGCGGATCTGTTTTGCCTGCTGAATATGAAACGGCTCGCCGGTTTCATCGTCCTT…
>EM_0411	+	ATGGCTTTGATCCCCAAAAACTACGCGCGGCTGGAAAGCGGCTATCGCGAAAAAGCTTTAAAAATCTACCCATGGGTCTGCGGACGCTGCTCGCGCGAGTTTGTCTATTCCAACCTGCGTGAACTGACGGTTCACCATATCGATCACGACCATACTAATAACCCGGAAGATGGCAGCAACTGGGAGCTGTTGTGCCTGTTTTGCCATGACCATGAGCACTCAAAATACACCGAAGCGGATCAGTACGGTACTACCGTCGTGGCCGGTGAAGACGCGCAAAAAGACGTGGGCGTCGCCACGTTTAACCCGTTTGCCGATTTAAAAGCGATGATGAACAAGAAGAAGTAA
>EM_0412	-	TCACGCATAGACATACACATAGTAGGTTATGACGTATATCCCCGCGATCGCTACTCCTGCCGTGCTGAAAAATGGCCAACCCCATAAGCGCAT
>EM_0413	-	TTAAAATGTCCAGGTGATGGCCGCTATTGCAGCCCCCTCATTTCGCCGCATCACAATCGGGCTTTCATTCGCATGGTCGCTAAGCCAGGTATAGTCCGCACTCAGGGCCGTTCCCCAGTGGGCATCGAACTGATGGCTCCAGGTCAGACTGGTGTCAACGCCATAAAAACCACCCGGCGCTGAATAGCGGTGATATCCGGTGCGGCGGCTCTGCTGCTCGCTGACCCCATACCAGGTATTCATATAACGGCTGTCGCCAAACAGGGCCGCAGACTGAAAGGCAACCGTGTCCTGGTTATTTTGTACAGGGATTAGCGTAACGGAGGCCTGATAGCTTCCTCCCTGGCTGTCCGTTAACGGCAGCGTCGCTTTGCCTTCCACACTCAGCCAGGGCGCGGC…
>EM_0414	+	ATGTTGTCCAGAAGAGTGCTGATTATTGAAGATGACGCCGATGCGGCTGGCGTGCTCGAAGCCTATTTACGGCGTGAAAATTACGACGTGACCATTACCAGAGACGGTCTTTCCGGGCTGGATATGGCCCAGCGGTGGAAGCCCGACCTCATCCTGCTGGATGTGATGCTGCCGGGGCTTAACGGCACCGAAGTGCTGGCTGGCCTGCGTCGTAAAAGCGATGTGCCGGTGATCATGGTCACGGCCATGGGGGATACCCCCGACCGTATTGGTGCCCTGCGGTACGGTGCCGATGATTACGTTGTGAAGCCTTATCATCCGGGAGAAGTCGTGGCTCGGGTGCAGGCGGTGCTGCGGCGCAGCAGTAAAAAAGAGACAGATGAAGCGATCCTTCGCTGG…
>EM_0415	+	ATGATAAAAAACCGGCACTCCTCTCTGTGGCGCTGGATTTGCGCGCGTATCCTGGCGCTGGCCATCGGCAGCGTGATCGTCATTGCCACCTGCATGTGGCTACGTTATGCGGTACAGAACTACTGGATAATGGGCAGGATGCCGCCGGCGGTCCGACAGGAGTTTCTTACGCTTAGCCAGAACCCGCAGGCCAATCCGGCCCGCTTCCACACGATTGTGGACACCTGGTGGGGTCTGAGCTATTCCACGCCGTCTATCGCCTCAGCCGACTGGGTCACGGTGGCGCTGCTGGTGCTGGTGATGATCCCGTTTATTGTGGTGATGGGGCTAAAACACGCCCGGCCGCTGGCGCTGCAGTTCAGCCGCCTTCGCGATGCGGCAAAGTATGTCGCCGAAGGG…
>EM_0416	+	ATGTCAGACGAATTATTTCTCTCCCTCCGCCACTGCCTGCATCATTTGTACGGCGTGGCGCGCACCCTTTCCTGGCTGTATTTTCTTCCCCTGGCGCTGCTTGCGCTGGCGATTTTTCCGCTGACCGGCTGCCGTGATAAACACGAAAATAAGCCCGACCCTGTGCGAGCGGTACGCTACGTCGTCGTCGGGGCCGCCCAAACCCTTCCCGCGCTGGAAAGAACCGGTGAGATCCATGCCCACGATGAAACGACCCTGAGCTTTCGTACCGGGGGCCGGATACTGACGCGCAGCGTTGATATTGGCGACCGGGTCACTGCCGGACAGCTGCTGGCCACGCTTGACAACACGACCGGGCAAAACCAGCTCGACAGCGCGGCGGCCGACTATGAAGGCGCT…
>EM_0417	+	ATGAACACAGGACCGGAAGCCAAATTTAACCTCTCCGCCTGGGCGCTGAAGAACCCGCAGATGGTCAGCTTTTTCATGCTGCTGGTCATTGCGATGGGCGTGTTCTGTTATGAAAAGCTGCCGCGTAACGAAGATCCGGCTTTCACCATTAAAACGGCCGTCGTCTCCGCGCAGTGGCCGGGAGCATCCGTGGCGGATACCACCCGCCTGCTGACCGATACGCTTGAAAAAAAACTGCAGGAAACGCCCTGGCTGGATTATCTCGAAAGTGAAACCCGGGCCGGACGCACCGTTATCTATGTCAACCTCCGTGACGATACGCCCCCGCAGAGCGTGCCGGACATCTGGTATCAGGTTCGCAAAAAAATGCAGGACATCGCGCCGTCCCTGCCTGAAGGA…
>EM_0418	-	TTACGCGGCGGTCAGCGCAAAACGGTCTTTCAGGACATGGCGTATCTCCTCCTCCGCCAGCTGCCGCGTTTCAGTGCCGTTCGCCGTGATGGTTTTCAGCATATCGCCCAGCAAAATCTGGCGTCCTTCGGGGCTGTGCTGCACCACCACACGCTTCTGCACAAAGATCGCATCCGGGTGCGTGGAATTAAGATAGTTTGCCGGGACGAAATCAATCCATTCCTGAGGCGTGAGATCAAAGCCGTATTGATTAGCCCATTCCCCCTCCACCTTCGCCTGAAGCAGGTACTCGCCCTCCGCGCTGCGGCTCAGTCGGAATGTGTCGAAATCCTGCGTGATTTCCACATCAAGCGTGTCTAACGCCATCGGCGCGCGAATGCCGTAGCTGCCGAACCCGAG…
>EM_0419	+	ATGTCTGCCCCGTCCCAGTCGTCCCCACACTATCGCCGAATTGCCGAGATGCTGCGCCTCACGCTGACGTCTGGCGCGCTGCGCGCCGGTGACCGGATGATCTCCGCGCGTAAACTGGCCGAACGCGAGCACGTTAGCCTTCCAACGGCGCTGGAGGCCCTTCGCTGCCTGGAGGCTGAAGGGCTGATCGTTGCGCGCCCGCGTTCAGGTTATTACATCCGCCAGACCAGCCTGCCTCCGCGCGTGGAGACTTCCCGTTCCCCGCCAGGTCCGGTGCCTGTCACCCTGTCGGCCGTGGCCCGGTCGCTGTTCAGTAGTGCAGAAGCCCGTCTGGTTCCGCTGGGTGCCGCCCTGCCCGATCCCGCGTGGCTGCCAGGAGATGCGCTACAGCGGGCGCTG…
>EM_0420	-	TCACACCAGGCTCTCCAGCCACTCGGTAAAGACCCGCACCTTGCGGGAGAGGTGGCGGTGCGGGTAGAGAAGCGACAGTTTGCGGTCCGGGGAGCGATGCTCTGGTAGCACCTCAACCAGAAGACCGCGGTCAATGTAAGGCTGGAGAAAGAGATTCATCCCCTGCATTAACCCCAGCCCGGCCAGACCTGCCGCGATGTAGGCCTCGGAGTTATCCACGACAAGCTTACCGGGCAGAGTAATCTCCGCGATGCCGTCTGGCGTCGTAAACGTCCACGGATAGATTTGTCTGCTGTTGTTATTCACCCAGTTGATGGCCTGATGTTGGTGCAAATCATCCAGCGTTTCTGGCGTGCCGTGTTGTGCCAGCCAGGCCGGACTGGCACAGGTCGTAATTTT…
>EM_0421	+	ATGAAAAATAACCGTATCTGTCAGATCCTGGGGATCGAAAAGCCTGTTATTCAGGGGCCGTTATCCTGGCTCACGGATGCCCGTTTAGTTGCCGCAGTCAGCAATGCTGGCGGGCTTGGCGTGCTGGGACCCAATGCCGGTTTAACCGCGGACACCGCAGTTTCCACGCCGGAAGAGACCGCCGAAAAAATGCGCGAGGAGATTCGTAAAACCAAACGGCTGACCGAGAAACCCTTTGGCGTGAACCTGATCCCCACGGCCGTTAATGACGTCTGGACAGGGCCGATCCTTCAGGTGGTGAAAGAAGAAGGCGTCAGGGTTGTGGTGTATACGGGCTATGGGGTAGGCAGCATTATTCCTGCGCTGTTCAGCGAGTTAAAAGAGGCGGGTATCGCCATT…
>EM_0422	-	TCACAAATTGAGGATTGCGCGTTCTTTAACGACAGCGTCAGGATTGGCAGTTTTTACCGCAGCCAGAAAAGCCGTAAAGTTGTGATTCCAGAGGGTGAGATTGTTATAAAATTGCACCTGCTTTTCATTAGCACCGTCACGGTAAATAACAATCCAGGCCCTTCTGCTATTTATCTCGGTATTCCCCGGCCCGATTTTAATGATATCAGCCAGCGCAATCTTGCGGGTGGTGTTGTTTTTAACTTCATATAAAAACAGGTCATCATAAAACCAGGTTTTACCTGCATTCCCGCCAAATAATGAGGGGTTGGCAGATATCTTTTTCATCCCGTTAGGATCTGAAATGATCCGTTTTGCCTGGCGAATGCGTCTGACAAAAAAGCTTAACAGAATGAAAAA…
>EM_0423	-	TCAGGGAATAATCCGCGCGGCTCTCAGCTGCGCGAACAGGCGGAAAAACATCTCATCGGTCGCCTGCATTTGCGTAAAGCCCGCCCTGCGCAGCTTGCTCCCGTCCCCAAACATGTCGTAATTCCAGCTAAAGACAAAATCGGCAAACTGCCCGTCGCTCAGTTGCAAAATATCCGCTTCCACCAGCCGCTCTCCGGCAAGCTCGCGCCATACGCCGCGATAGTCGTTAAACAGCTGATGAAATGACAATCTCACCGGCGGCGCAGAGTCCAGTTCAAACCAGCGTGCGATACGCGGCCACAGCTCGCTCCAGCGCCAGATATCGCCATTGTTCACGTTGAACGCCTGATTCTGTGCCGCGGGTGACGTGGCGGCCCACAGCGTTGCCTCGGCCAGCAG…
>EM_0424	+	ATGAATAACAAGCTCAATGCCATTTCTACCTTTCTGCGCGTCGCTGAAGCGGGCTCGTTTTCTGCAGCCGCCCGTCAGACAGGTATTAAGCAGTCCGCCGTCAGTCAACAGATCGCGGCACTTGAGGAATCGCTGGGTGTGGTATTGCTGCACCGTACAACGCGTACGATGAAGTTGACCGAACAGGGTGAACGTTACCGGCGAGATATGCAGCTTGTGCTGGACGCCATGAGGGAAGCGGAGAGGCGTTTACATCCTGTCGATCATAGCGTTCAGGGACGCGTCCATGTCCAGTTACCGAGCGGCCTGGGGCAGATCATTTTGCCGCATCTGCTGGGGCTACAGCGCCTGCATCCCGAACTGCAGCTGATGATTTCCCTGGATGACCGCCTTGCCGAT…
>EM_0425	+	ATGCCGGATTACTGTTTTTTCAAAAAAGGCCCAAACCTCATTGCGATCGAGAGCGCGAACACCGATGCGGCCGCTCAGCTCACCGCTCAGGGGTTTGAAAAACAGTTTGAGAAGATCGGCGCCATGGATGAAAAAGAGGCGCTGACCCGTCTTGCTGATATCCGTAAAAATGATGACATCGATCGCCATAACTTCCTGGCCGGAGCGGGCCAAATGCCGTGGATTGGCGTGCTGACGGCTGCGGCAACCTGGTTGACGCAAAAGAAATAA
>EM_0426	-	CTACTTCGCCACCGGCAAATCGGCGTACCGCGTCGTATAGGCCGGTGACAGCATCTCGCGCTTCATCGCCCAGGATTTCTCAATCCCCTGCCCGGCGAACCATATCTTCCCTTTGCCGGAATGATTTACGCTGTCGATCATCGCCATCAGCGCTGCGCTGTTGGCGCGCAGTCGATTATCGTCAAACAAATTAAGCTGGGCGACGCCGCTGCTGAAAAAGTCCGCCAGCATGACTCCGGCTTTCATATAGCGATAGCCGTCGAGCCATATACGCCCCAGCGCCTCCGTGGCGGCGCGGATGATATCGCGCGAGTCATTGGTGGGCGTCATCAGGGTGACTGAAGCCTGATTGCCGTAATAAATTTCGTTGTCAGCATGCGGGCTGGTGCGCACAAACAC…
>EM_0427	-	TCAACCAGCGCGAACATGTTTATGCGTTTTGAGCGTGTGGGTGACGACGCCGAAGATCTGCAGCTCCTCTTCGGACTGAAAGGCGATCGGCTGATAGCGGACATTATGTGGCAATAGCCTCAGAACCGGGCGGGTCTGTAGCTCTTTCACCGTAAACTCACCGGCGACCGACGCCACGACGATATCCCCATGTTCGGCATTTAACGAACGATCCACCACCAGCAGATCGCCATCGCTAATTCCCGCCCCAATCATGGAGTCTCCGCTCACCTTGATAAAATAGGTCGCACTGGGGTGTCTCACTGCCAGCCGGTTAAGATCGAGACGATCCTCCACGTAATCCTGCGCCGGGCTCGGGAAACCACAGGCGACGCGTTCTAAAAATAACGGTAATTCAAT…
>EM_0428	-	TCACTCCACCATGACCTTCACCTTGGGTTTAGACAGCAAAATATGGATAAGCCCGGTAAAGGCGACCGGTCTAAAGAAGTAGTATCCCTGCTGATATACGATGTTATTCCGGTTGAGATAGTCTAACTGCGCTTTCGTCTCAACGCCTTCCGCCACAATGCTGATGGAGAGCTTACGCGCTAAATCCAATACGCAATCGAGGATCCGGGTGGAGTCCTCGTGTTCATTGACTCTGCTGACGAAGCTGTGGTCAATCTTGATGTAATCGATATGCAGATCGTGCAGATAAGAGAGCCCGGAATAGCCGGTACCAAAGTCATCCAGGGCAATGGCAAAACCATTTTCATGGAGCACGTTCAGGGTCTGCACGAGGCGTTCATCAATATCCAGCGGCTCTCG…
>EM_0429	+	ATGCCAGCCCGTGATTATCCCGACAAACGCGTTGCTCGCGGTTTAGCAAAGGAGGCCGATCTCAGGATGTTGAGCGCCCGCATCGATCCCGACCTGATGGAGTACATCAGAACCACCGCCTATGAAACCCGCAAAAGTAAGCAAGAGATTGTGGCGGAAGCGTTAGCGCTTCACCGGCAGAATAACCCGATGACGCCTGCGGCAGACTAA
>EM_0430	-	TTAATTCACCAGTGAATTCAGCGTGTCCAGCGCGTCCGGTGGTAACACCAGATCCCCGGCGGCAAGGTTTTGCTGGAGATGCGCCACGGAGGACGTTCCGGGGATCAGCAGGATGTTCGGAGAACGTTGCAACAGCCACGCCAGCGCAACCTGCATTGCTGTTGCCCCCAGCGCATCCGCAACCGTCTGCAGCCCGGAAGATTGCAGCGGCGTGAAACCGCCCAGCGGGAAGAATGGCACCCAGGCAATCCCCTGCTGCGCAAGCGTATCCACCAGCGAATCATCACCGCGATTCACAATGTTGTACATGTTCTGCACGCACACCACGGGCACCATTTTCTGCGCCTCGGCGACCTGAGAGGCAGTGACGTTGCTCAATCCAATATGGCGAACCAGCCC…
>EM_0431	+	ATGCTGAAAAATCTGCACGTGATTACCGGTATTATCTTTGCCCTCACCATATTCTGTCTGCTGCAAGTTGTCACGGGAGGGTTGTTCTACTCTGCCGTCAGCAACGATCGCCATAACTTCCAGAACTCCGGGGTGCTCAATGCCCAGCAGGAGAGCCTGAGCGACAGCGTCAATACGCTGATAAAAACGCGCGTTACCGTCACCCGCGTGGCGATCCGTTACCTGAAAAACCAGCGCGATCCGGCGTCCCTCGCGGCGATCAACAAACTGTTAGGCACCGCCAATGACTCTCTGGCGAAAGCCGAAGCCTATAACAAAGAATGGCAGAAAATGCCGCAGGTTAATGGCCAAAACGCGGCGTTAACCGAAGAGATGAAGAAATCCTGGAATCAAATGCAT…
>EM_0432	-	CTAGCGGCTGCGCTTGGCGTGCCGCTCCCAGTTTTCCTGTTTCGCTTCGTCGGATTTTCGCAGTGAAACATAGCAAGCCCCGCTGCCGCCATGGTGCGGCAGCGCGACACAAAATGCCTGCACTTCCTCGAACTCCGTCAACCAACGCGCCAGATAGCTGCGCACCACATTAGGGTGTGACTTCAGCTCACGCCCTTTGCCGTGCACTATAATCAGATTGCGCAGCCCGTCACGACTGGCCTGCCGGATAAAAGAATACAGCATCTGCCGGCAGCGTTCGGCGGGCTGACGTAAGAGGGTTAAGCTGGCCTGACGGGAATATTTGCCGGAACGCAGCTTATCAATAACGCCCTGCTGAACCCCTTCGCGATGGAACATCAGCGGCTCTTCGAGCGGCAG…
>EM_0433	-	TCACGCAACGACTATTTTTCTCGCTTCCCTTCTGAATTGCGTAATTAATGATTCGGCAAGGGGCGTCTGACGTGAATCACGGCGCTGAATTAAATAATAGGTTGCTTTAGGAAGCGACTCAACGACCGGCAGCATGACCAGACGGTGCGCCAGCAGCGGGTCGCAGCCTAGCTCCTGCGGCAATATGCTTAAAAAATCACTTTGCGCGACAAGGCTAATGCAGGAAGAAAAGGTTTCGCAGACGACACCAATTCGCGGTATTTGCGAGCGGTGGCTAAATACCTCTTCTAATTGCTTATAATAGCTACCCCGCGGCGTCGGCATTGTCCAGTTATAATGCAAAAGTTCATTAATAGAGGTTGCCCCCGTTGCCGGATGCCCTTCCCGACAAAATACTGC…
>EM_0434	+	ATGGACACACTGGCGCAGTACATCCAGACATTATCCCCGCAGCTGAGCGCATGGCGTCGTGATTTTCACCATTTCGCGGAATCCGGCTGGGTAGAGTTTCGTACCGCCGCAAAAGTCGCGGAAATCCTGGACTCGCTGGGTTACGAACTGGCGATGGGTCGTGACGTGGTCGATGCCGAAAGCCGGATGGGGTTGCCCGATGCCGCTACCCTGGCGCATGAGTTTGACCGCGCGCGGGCGCAAGGCGCGACTGAGAAATGGCTGGCACCGTTTGAAGGCGGGTTTACCGGCATTGTGGCGACCCTCAATACCGGGCGTCCTGGTCCAACCCTGGCGTTTCGCGTCGACATGGATGCCCTTGATTTAAGCGAAGCGCTGGATGAAAGCCATCGCCCGTTC…
>EM_0435	+	ATGCAGGAGAACTACGCTTTTATTGCCGATGCGATCGACACGCGATGTCGGACGTTAACCGATATTGCCGACGCAATCTGGGATCGCCCTGAAACCCGCTTTGAAGAGTTCTGGTCCGCCGAACGGCTCGCCAGCGAGCTTGAGGCCGAGGGCTTCACGCTGACGCGCGAGGCTGGCGGCATCCCCAACGCGTTTATCGCCAGCTTCGGCAGCGGGAAACCGGTTATCGCCCTGCTGGGCGAATACGACGCGCTGGCCGGGTTAAGCCAGCAGGCGCACTGTGCGACGGCGCAATCCGCCACGCCGGGGGCCAACGGCCACGGCTGCGGGCATAACCTCCTGGGCACCGCGGCGCTGGCGGGCGCGGTGGCGGTGAAAAGCTGGCTGGAGGAACACGGC…
>EM_0436	+	ATGAGTATGTCATCCATACCTTCGCATTCCCCATCCGGTAAGCTCTATGGCTGGGTTGAAAGGATCGGCAATAAAGTGCCGCACCCTTTCCTGCTTTTTATCTATCTGATTGTGATTTTGATGGTCGCCACCGCCGTGCTCTCCGCCTTTGACGTGAGCGTGCGCAGTCCGGCTGACGGCAGCCTGGTGGCGGTGAAAAACCTGCTCAGCGTTGACGGGCTGCACTGGTTTTTACCCAACGTGATTAAGAACTTCAGCGGTTTCGCCCCGCTGGGCGCCATTCTGGCGCTGGTGCTGGGTGCCGGGCTGGCGGAACGCGTGGGTTTGCTGCCCGCGTTAATGGTGAAAATGGCTTCCCACGTCAGCGCGCGCTACGCGAGCTATATGGTGCTGTTTATC…
>EM_0437	+	ATGCTGAGATTACTCGAAGATAAGATTGCGACGCCGCTGGGGCCGCTGTGGGTTATCGCCGATGAGGCGTTCAATCTGCGCGCCGTCGAATGGGAAGAGCACAGCGACCGCATGGAAGAACTGCTGAACATTCATTATCGCGCTGAGGGTTTTGAGCGTATCAGCGCCACCAATCCGGGTGGGCTGAGCGACAAGCTTGCGGCGTACTTCGAGGGCGATCTCAGCATCATTGATACTCTGCCAACCGCTACGGCAGGCACGCCTTTTCAGCGCGACGTATGGCAGGCCCTGCGGTCGATTCCGTGCGGGCAGGTCATGCATTATGGTCAGCTCGCAGAGCAGTTAGGCCGTGCGGGCGCGGCGCGGGCAGTGGGGGCCGCAAACGGCTCCAACCCGGTC…
>EM_0438	+	ATGATCCCGGAAAAGCGAATTATACGACGCATTCAGTCTGGCGGTTGTGCTATCCATTGCCAGGATTGCAGCATCAGCCAGCTCTGTATCCCGTTTACCCTGAATGAGCATGAACTCGATCAGCTTGATAATATCATCGAGCGTAAAAAGCCTATTCAGAAAGGGCAGACGCTGTTTAAAGCGGGAGACGAACTGAAATCGCTCTATGCTATCCGTTCTGGCACCATCAAGAGCTATACCATCACCGAACAGGGTGATGAGCAGATCACCGGCTTCCATCTGGCGGGCGACCTGGTGGGCTTTGATGCTATCGGCACGGGTCATCACCCGAGCTTTGCTCAGGCGCTCGAAACCTCAATGGTTTGCGAAATTCCGTTTGAAACCCTGGACGATCTGTCC…
>EM_0439	+	TTGAGAGAAAGTTTATTTTTCGTTTCAGTCGTTATTGCCTCAGTCACCTTCATATTCATCTGGATCATGCTTGTCGGCCCTATGAAGGGAGAGGAAAAGACCTATGTGCAGGATTCAACGACCTTTGCGATTGCGGTGATGGTGCTGCTGTTGATTGCATTTATCGCCGTGACGGTGACCGTTCTGCTTCTTTGA
>EM_0440	+	ATGGCCAAGTATCAAAACATGCTGGTAGCTATCGATCCGAATCAGGACGATCAGCCAGCATTACGACGTGCTGTGTATTTACATCAACGGATTGGTGGCAAAATCAAAGCGTTTTTGCCGATCTATGACTTCTCGTATGAGATGACCACCCTTCTGTCGCCTGACGAGCGCACCGCGATGCGTCAGGGCGTGATCGGCCAGCGTACCGCGTGGATCCGTGAACAGGCGAAATATTACCTGGAAGCGGGTGTTCCTATTGATATCAAAGTGGTCTGGCATAACCGACCTTTCGAAGCCATTATCCAGGAAGTTGTCGCCGGTGGGCACGACCTGCTGCTGAAAATGGCGCACCAGCATGACAAGCTGGAATCCGTGATCTTCACCCCTACCGACTGGCAT…
>EM_0441	-	TTACAGCGCTTTCAGAATCGCATCCACGCTGGCTTTAGCGTCGCCAAACAGCATGTGAGTGTTCTCTTTGAAGAACAGCGGGTTCTGAACGCCTGCATAGCCGGTATTCATGGAGCGTTTAAACACAATCACGTTCTGTGCTTTCCACACTTCCAGAACCGGCATACCGGCGATTGGGCTACGCGGATCGTCCTGCGCCGCCGGGTTAACGGTGTCGTTAGCGCCGATGACCAGTACGGTGTCGGTGTCGGCGAAATCATCGTTGATCTCGTCCATTTCCAGCACGATGTCGTAAGGCACTTTCGCCTCCGCCAGCAGTACGTTCATGTGGCCTGGCAGACGACCTGCCACCGGGTGGATACCAAAGCGAACCTTGATACCGCGCGCGCGCAGCTTCTC…
>EM_0442	-	TTAGCCTTTACGAAACATTTTCAGCATGCGCTGAGTCACGGTGAAACCACCGAAAATATTGATACTGGCGATCAGCACCGCGACAAAGCTCAGGAAGCTGATCCAGCCGCCGTGACCAATCTGCAGCAACGCCCCGACCACGATAATCCCGGAGATGGCGTTGGTCACCGACATCAGCGGCGTATGCAGCGCATGGGAGACGTTCCAGACCACGTAGTAGCCTACGACGCAGGAGAGCGCGAAGACGGTGAAGTGACCAAGGAACTCTTTTGGTGCGACGTCAGCCAGCCAGCCGAAGAGAATAATTACCAGCGCCATGATCGCGTATTTGCGCCATGGGGAAGCCGGTTTAGCGGGTTCTTTTGGCTCTGGCGCGGCTTTTGGTGCCGCCTGAGGCTG…
>EM_0443	-	CTACCGTCCAAAAACACTATTTCTTACTTTATCTGTGAAAAATAAGCGATCGGCATCGCTGACAGAGATATTTACCTTAAATTCATCGCTGAGACCGATAAATCGCGCAAGCGAAGCGGCAAAAACATGATATAGCGCCAT
>EM_0444	+	ATGAAGCTTAAGAACACACTCCTGGCGTCCGCACTTCTTTCCGCGACCGCCCTGTCTGCGAATGCCGCGACAGAGTTAACGCCGGAGCAAGCGGCAGCGTTAAAACCTTTTGACCAGACGGTCATTGTGGGTCGCTACAACTCCATTGGCGACGGCGTTGCCGCCGCGTCAAAAGCCGCTGATAAAAAAGGCGCGGCTTCGTTTTATGTGCTCGATCAGTCCGATCAGGGCAACAGCGGCAACCAGCGCGTCACCATTGCGCTGTACAAAGAAAATGCGCCTAAAGCGGATGAACAGAAAAACCGCGTGATCAACGGCATCGTTGAGCTGCCAAAAGATCAGGCGATTGCGCTTGAGCCGTATGACACCGTTACCGTTCAGGGCTTCTACCGCAGCCAG…
>EM_0445	+	ATGGAAAAGAAACTTGGCCTGAGTGCATTAACTGCACTCGTTTTAAGCTCAATGCTGGGTGCGGGTGTATTCAGTTTGCCGCAGAACATGGCGGCAGTCGCAAGCCCTGCCGCGTTAATTATTGGCTGGGCGATCACCGGCGTCGGGATCCTGCTGCTGGCATTTGCCATGCTGCTGCTCACCCGCATTCGCCCCGATCTGGATGGCGGCATTTTCACCTATGCCCGCGAAGGCTTCGGGGAACTGATTGGCTTCTGCTCCGCATGGGGCTACTGGCTTTGTGCGGTGATCGCTAACGTCTCCTACCTGGTGATTGTCTTCTCGGCGCTCAGTTTCTTTACCGATACCCCTGAGCTCCGCCTGTTTGGTGACGGCAATACCTGGCAATCCATTGTCGGG…
>EM_0446	+	ATGGGAAATGCACAGCAACGCCCAATATTGATCACCGGTGGAGGCCGCCGTATCGGCCTCGCCCTTGCCCATCACTTTCTCAACCTTCGCCATCCGGTTATCGTCAGCTACCGCAGTGAATACCCTTCGATTGAGGGATTGCGTAAAGCCGGCGCGATCTGTATTCAGGCCGATTTTTCAACCGATGAGGGTATTCTTGCTTTCGCGGAGAAGGTGAAATCTACCACCAGCGGGCTGCGCGCCATTATTCATAACGCCAGCGCCTGGCAGGCCGAAACGCCTGCGACACCGCTGAGCGAAACGCTCTCCTGCATGCTGCAAATCCACGTCAATGCGCCCTATTTGCTGAACCATGCATTGCAAGACCTACTGCGCGGCCACGGGCATGCCGCGGGTGAC…
>EM_0447	-	CTAGTGAAAGCGGCTCCAGAAGAAGATCAATACCCAGGCGCTGAGGCTCCAGCAGACCACTGCCCCGCCCAGCGCCAGCGGAAGCCGCATAAAACCGGTGAAGTACCACAGCGACAGCAGGTAGAGAAAATACGGGATGATGGACCACATTCCGAACACAATGGTGGCCCGCAGCGCTTCAATGCCGCGCTCGGACGCCACGATGTAGTGCGCAATGAGCGCAAAGGTCGGAAAGAGCGGAATTAACCCGGCAATGTAGTAATTCTTCGTTTTCGCCAGCACCCCAATCAACAGCACCACCAGCGCACCCAGCGCGGCTTTAATCAGCAGCCCCAT
>EM_0448	+	GTGTATGTTGGCTTTTTTCGCGATAACAGACGCAGTATGAATAAGATTGTTTATGTAGAAGATGAACCCGAAGTGGGACAATTGATCGCCGCTTATCTGGGTAAACACGATATGGACGTCATCGTTGAGCCTCGCGGCGATCGCGCCGAAGAGGTTGTGCTACGCGAAAACCCGGATCTGGTGCTGCTGGACATCATGCTGCCCGGTAAAGATGGCATGACGCTCTGCCGTGACCTGCGCGCCCGGTGGGAGGGGCCTATCGTGCTGTTGACCTCTCTGGACAGCGACATGAACCATATTCTGTCGCTGGAGATGGGCGCTAACGACTACATTCTCAAAACCACGCCGCCAGCCGTTCTGCTGGCCCGGCTGAGGCTTCATTTGCGCCAGCGCGCCAGC…
>EM_0449	+	ATGTATAGCTATAATCAGGTAGAAGCCATCAAGACCAATCTTGAATGGATTGTTAATCAGGCAGCGCTCATCCATTCCTCCCCCTCACGTGCCGATCAAAAAGCGCTCTTTGACCTCCTTGAGCTCATCCAGTCTTACGAAATACTTCTGGATCTAATTAACGAATTTGGGACTGTCGTGATTGATATGCATATTGCGGAAGGCCTGGCCGTAACGGAAGCACTCATCGCTAAGGTTAAAAACAGCACGAATGCCATGTAA
>EM_0450	-	TTATTTATGGCGATTAATAAGCGGCAACATTCTCACCAGTGTGTTATCACGAACAAAGTAATGATGAAATAACGCACCCAGAGTATGGAAACCGATGAGGAAATACCCAGCACTTGCAATAAGCTCATGAATTTCTTTGAGGAAATGCTGTGTGTCTGTATTCAGACTCGTGGCTACAGGCATTTTTATCCCAAAAAATGACCACTCAATTTGACCATAGTAAAGCGATGCGATCCCAAGAAAAGGTAATACGAGAAACATTAAATACAACAGCCCATGTGTCGCTTTTGACATCACAATTTGCCAGCGTGGTGGTGGTGGGATAATTTCTGGATCACGATGAGTGATTTTGAGAGCAACTCTGACAATCATTAACAATAGCACGCTAAATCCCGCATT…
>EM_0451	+	ATGCGAATTATGCCCCCCTACACATTAAAATGGCTTCACGGTGAATATGAAAATAATGATATTTCAGGATTGATCCGTGAAAACTATCAGCAGGTTTATCAGGCTTCGATTTCTCGTTGCATGCCATGGCTTATAGGCCTTTACGATGCAGATGGCGAGCTCATGGCCGCCAGCGGTGTTCATGTGGCCTCCCAAGGAACTCTTTATCTGGAAAAGTACCTCGATAGCCCCATCGAGGCAATCCTTTCATCACGCCTTTCGCAATCTGTTTCTCGCGCCGCAATAGTTGAAATTGGTAATTTTGCAGCGAGGGATGGAGCAAGTGCTCGAATCATGTTTGCAGCACTATGTCAGGTACTTACGGAATATCATTTTTCATGGATCGTTTTTACCGGCACG…
>EM_0452	+	ATGTTTCTTAACGTACTGAAACAGCGAGCTTTTCAATATCCTGATAAAACAGCACTTAAAGGTGAAACAGCGTCCTGGACATGGAGGCAGTATTTCGAGGATGTCACTGACGCCGCCAAACAACTTAGCTCACTGGGTATCAGCAGGCTAGCGCTTGAACTCGATAACGGCCCAGAGTGGGCCATTATCGATCTTGCCTGCCTGTCCGCAGGGATCGTGCTTGTGCCTATCCCGCCTTTTTTCTCAGAGACGCAAAAAGAATGGGTACGTGCTTCCGCTTCGATTGATGCGCAAATTGGTGGAAAAATGATGCCCGGATGGCTCAGACACGCCTTTCCTTTTGGTCAACTGCAGATAAGGCATTTACCTGCCCCGACCCCTTTGCCAATTGGAACAACC…
>EM_0453	+	ATGAGCTTTTATCAGGAATTACAAAATCAAACCGCAGCAGAACGTCAACGCTTACTTTCTTCTCAGACTATTGCACGTTGTCAGGCGGGCGATATCTCGCAGGACATGTACATCTCATTTCTGACGCAGGCTTATTATCACGTCAGCCATACCGTTCCACTGTTAATGTGTGCCGGAAGTCGACTTCCTGCATCACATGAAGCCGTGCGCGGCGCAATTGCGGAATACATTGATGAAGAATACGGGCACCAGGAGTGGATCCTTAACGATATCCGCGCCTGCGGGGGGAATGCGGAAGCAGTTATAAACGGCGTTCCAGGATTGCCCATCGAAATGATGATCGCTTACCTCTACTACCGTATCGAGCGGGTCAATCCAATGAGTATATTTGGCATGGTG…
>EM_0454	+	ATGAATCTGCTTAACAAAACCGTTCTGCTTACTGGCGCCAGTGGCGGAATTGGTCAGGCGCTGGCAAGAGAGCTGGCACAGAGAGGCGCGAGGTTGTATCTCGTCGGACGCAATGAAAAGGCTATGTCTCTGCTACAGAATACCCTTCCGCACCCGGAGAGGCATAATATAGTGCTGATGCAGAGTTATTCAGACGAAGAAATTATGGCGCTGGCCAGCCGGTTTTCACAGAATGGCGGGCTGGATATTCTGATCAACAATGCAGGAAGTAGCCGCTTTGCCCTGTTTGAACAGCAATCATTTGGCGATATTCGTGAACAGATCCGTACCAATATCGAAATCCCGGCCCTGCTGACTCGGGCCTTACTGGAAAGAATGAACACGCCAGGTATCGTACTG…
>EM_0455	+	ATGAGAATCCTGACTGCATTATTGATTATGTCTGTGTACCCGGCAACCGCTCTCGCGGAGACTTCATTAGAGAACTTACAGCACGACTGGTCTGTGTGCCAATACCAAACGTTGGAAGCCAAAAAAGAGAACTGCTTTAATTCTCTTAGCGAGAAGGCTCATAAAGCAAGCCAGGAACAGAACAATACCAATGCTCCACTTTTAATTTGGTCAGCGATTATAGACAGTAGCTGGGCTGGCGCCAAAGGTGGTCTGGGTGCTCTGAGCCTTGTTAAAGAAGCCCGCAATAACCTGGAGAAAGCGATTGAAATTGATCCCAACGCCCTTCAAGGTTCAGCCTGGACAAGCCTGGGTGCTCTTTATTACCAGGTCCCCGGTTGGCCAATCGGTTTTGGTGAT…
>EM_0456	+	ATGAAAAAGCTGTTTGTACAGTTTTATCTTTTGCTGTTTGTCTGCTTCCTGGTGATGACCATGCTGGTCGGGCTGGTCTATAAATTCACCGCCGAACGCGCGGGCAGGCAGTCGCTGGACGATCTGATGAAAAGCTCGCTCTATCTGATGCGTAGCGAGCTGAGGGAGATTCCCCCACACGACTGGGCGAAAACCCTTAAAGAGCTGGATTTAAATCTGTCGTTCGATCTGCGCATCGAGCCATTGAAAGATTTCGATTTAGATGCCCCCACCCTGCAACGTTTGCGTGACGGGGACATTGTGGCGCTGGATGAGAAGTACACCTTTATCCAGCGTATTCCTCGCAGCCATTACGTACTGGCCGTCGGGCCGGTCCCTTATCTGTATTATCTGCATCAG…
>EM_0457	+	ATGGCGACCTACGATCTCATCGAAAGGCTGAACAGTACCTTTCGCGAAATAGAACACGAGCTACTTACCCTGACAGAACGCTTGCAAACCTGCCGCCTGCTGGCCGCGCGCGTCTTTACTCTGCCTGATGTAGCCAAAGGGGCGGAACACGACCCGCTGAACACCATCGAAGTTGAACAGCACATCGGCAGCGCCGCATGTGAGCTGGCGATGAAGCACTATCGCCATCTTTTTATCCAGCAGCAGTCTGAACATCGCAGCAGCAAGGCGGCAGTGCGTCTGCCTGGCGTGATCTGCCTACAAACCGATGCGGCAATGCGTGAAACGCTGGAAGGCCAGATTACCCATATCAACACCCTGAAAGCGGCATTTGAAAAGATCGTCACCGAAGAGTCGGGC…
>EM_0458	-	TTATTTCAGACTGCCAACCATCGCCTCCGGGCGAACCCAGGCGTCAAATTCCGCCTCCGTCAGATAGCCCAGCGCCAGGGCGGAGGCTTTCAGCGTCAGCCCCTCTTTATGCGCTTTTTTAGCGATCTCGGCGGCTTTGTCGTAGCCAATATGGGTATTAAGCGCCGTCACCAGCATCAGGGATTCATTGAGCAACTGGCTGATACGCTCGCGATTCGGCTCAATCCCTACCGCGCAATGCTCATTAAAGCTCTCCATCCCGTCCGCCAGCAGACGAATCGATTGCAGAACGTTGTGGATCACCATCGGGCGATAGACGTTCAGCTCGAAGTTGCCGGACGCGCCGCCCAGGTTGACGGCCACGTCGTTGCCCAACACCTGACAACAGAGCATGGTCAT…
>EM_0459	-	CTACTTCACACACGCCGAACACTGAGAAGACTGGATCTGTTTGAAGAAGTCGTTACCTTTGTCATCCACCAGGATAAACGCCGGGAAATCTTCCACTTCAATTTTCCAGATCGCTTCCATACCCAGTTCCGGGTATTCCACGCACTCCAGGCTCTTGATGCTGCCCTGCGCCAGCACCGCTGCCGGGCCGCCGATGCTGCCCAGATAGAAGCCGCCATGCTTGTGGCAAGCGTCCGTCACCTGCTGGCTACGGTTACCTTTCGCCAACATGATCATGCTGCCGCCGTTGGCCTGAAGCTGGTCAACGTAAGAGTCCATGCGGCCTGCCGTAGTCGGGCCTAACGAACCGGACGCGTAGCCTTCTGGCGTTTTCGCCGGGCCTGCGTAGTAGATTGGGTG…
>EM_0460	+	ATGCAAAAACTCATCAACTCAGTGCAAAACTACGCCTGGGGAAGTAAAACTGCGTTAACGGATCTCTACGGTATCGCCAACCCGGACAACCTGCCGATGGCAGAGCTGTGGATGGGCGCGCACCCGAAGAGCAGCTCAAAAATTGAAGACGCCAGCGGCCAGGTGCGCAGCCTGCGCGACGTGATTGATGCCGATAAAACCGCACTGTTGGGTGAGAAGGTAGCCACGCGTTTTGGCGAACTGCCGTTCCTGTTTAAGGTACTGTGCGCCGACCAGCCGCTCTCCATTCAGGTTCACCCAAACAAGAAAGCCTCTGAAATCGGCTTTGCGAAAGAGAACGCGGCCGGTATTCCATTAGACGCGGCTGAACGTAACTACAAAGATCCAAATCACAAGCCG…
>EM_0461	+	ATGAAAAAATCGGTTGTAGCGGTTGGGGTGATTGTAGCGTTAGGCGTGGTCTGGACGGGTGCCTCCTGGTTTACCGGGAAACAGCTGGAAGGCCGTCTGGCTGAGATGGTCGCGCAGGCTAACGGAGAGATTAAGCGCAGCGCGCCGGAGGCAGGCGTTGAGCTGAGCTATCAGAACTATCAGCGCGGTGTGTTTACCAGCCATATGCAGATGGTGGTGAAACCTGTAGCAGGAAACACCAACGCCTGGCTGAAGCCAGGCCAGAGCGTGGTGCTGGATGAAGTGGTCAGCCACGGTCCGTTCCCGCTGGCGCAGTTAAAATCGTTTAATCTGATCCCATCAATGGCGTCCGTTCACACGGTTCTGGTGAATAATGACGTCACCAAACCGCTGTTTGAT…
>EM_0462	-	TTAAAATTTCCATCCCGCCAGGAAATCCAGCAGCAGTGCGTTCACTTTCTCTGGCTGCTCCTCCTGAGGCAGATGACCGCACTCATCAATACCGTATGCCCGCAGGTTATCCGCCATTTCGGCCCAGACGCTTTGCATATCGAAGAGCTTGCCAACCGCGTGAAAATCATTGCCCCACAGCGACATTACCGGGCAGGTAATTTTCACGTCAGCGTCTGCCAGATCCTGCGCCACATCCTCTGCGTTAGCGCGATAGTCAGCCATTGCGCCCCGCACGGCACCCGGCGCCTGATACGCGCGTACATAGGTGTCAAACGCCTCGCCGCTGATGGTTGACGGGTCGTAGGTCCAGTCCGAGAAAAAGTGGCGCAGCCATACGTTTTCTCGACCCGCAATCAG…
>EM_0463	-	TTATTTCAGCAGAGGCACATGGGCCGCACGTTGATAAGGACCATAATTTACCGGGGTCCAGCGGTAGCCCTGCTGCCAGGCGGTGATATGCCCAATACCCGGAAAAGGCAGATGCGCCGCGGCCATCCACTCGCCGTCTTTCGCCAGCGCGTTAAATTCCTGCGCGCGGGATGAGACGGCTTTTTTCGAATCGACATCGAAACGAATAGACACTTCAGGATGCGGGAACTGGACAGCAGGAGCATGAATCAGGTCCCCAATGAAGTTAATGGCCGTTCCCTGTGAAGCAAACCGATAAACGGTGCTGCCGGGCGTATGGCCAATGGCATAGGCTGTCTGGACTTCAGGAATAGGCGAAGCGGGCGGAATAAAGGTTTTAAGATGTCCGGTGGCTTTATA…
>EM_0464	+	ATGAGACTGGAAGATATTGAAGTTTTTGTTGAAGCCGTCAGGGCGGGTAGCCTCGCCGGCGCCGCACGTCGGCTCTCCATGAGCGCCATGGCCGCGTCGCGTGCCCTGACGCATCTCGAAGCGGAGCTGGGGGTTCGGCTGGTACACCGCACCACGCGTTCGCTCTCGCCCACCAGCGACGGGGATATTTTTCTCCCTCACGCGCTGGCGCTCCTGGAAGATAAAAGCAACGCGCTTGCCGACCTGTTTCCCGACGGGACCCACCTTTCCGGACGCCTGCGCATTACCGCCTCAGCGGGGTTTGGCCGGAAGATCGTGGCTCCTATGCTGACCCGGTTCATGCAGCAGCATCCCGCCCTGCAGGTCGATTTACTCGCCACCGACGATCAGGTTGATATT…
>EM_0465	-	TTATTTCGCCGTCACTAGCCGCGCCGCCACAATCTGGTGCCCGGCCTGGACATCCGTATTTTCGATGCGCTGCATGATCCTGTCCGCCAGCGTGTAGCCCATTTCGCGCGCGGGGGTCGTCGCCCAGACGATGGGCAGATCGTCGAGCGCGTTTTCGCCGACGTCGGCGAACGCCCCGAGCGCCACCTGATGGCCGAAGAACGTTTCTACCCCACCCTCGCCGCTCTGGCGTCCGGCGCGGATCAGGCCAAACCAGGCACCCATGGCAATCACGTCGTTATAGCAAATCACGGCGCTGATCGTCGGACTGCTTCGCAGTAGCGCGCCTATCGCTTCCGCCGCTTTCTTCTGGCTAGATTCACACTCCACGACCCATTCGCTGTGGAACGGCAGGCCGTA…
>EM_0466	+	ATGACGGCGAAAGCAGCACAAAAAATATCGCTGTGGGAGTTTTTCCAGCAACTGGGTAAAACCTTTATGCTGCCCGTGGCGCTCCTCTCATTCTGCGGGATCATGCTGGGGATCGGCAGTTCCCTGAGCAGCCATGACGTTATCACGCTGATCCCGTTCCTCGGCAACCCGGTGCTGCAGGCAATCTTCATCTGGATGAGCAAAGTCGGCTCCTTTGCGTTTAGCTTCCTGCCCGTCATGTTCTGCATCGCCATCCCGCTGGGCCTGGCGCGCGAGAATAAAGGCGTAGCCGCCTTTGCGGGCTTCGTAGGCTACGCGGTGATGAACCTTGCGGTTAACTTCTGGCTGACCGCAAAAGGCATTCTGCCTACCACCGACGCTGCCGTACTGAAAGCCAAT…
>EM_0467	+	ATGTTTGATTTCTCGACCGTCGTGGATCGTCACGGCACCTGGTGCACCCAGTGGGATTACGTTGCCGACCGCTTTGGCGCGGCCGATCTGCTGCCCTTCACTATCTCGGATATGGATTTCGCCACTGCGCCCTGCATTACCGACGCGCTGCATCAGCGCATCGATCACGGCGTGTTTGGCTACAGCCGCTGGAAAAACGATGAGTTTCTGGCTGCCGTCGCGCACTGGTTCCAGCAACGCTTTAACAGCCGTATCGATACCGAATCCGTCGTTTATGGCCCTTCCGTCATCTACATGGTGTCAGAGCTGATCCGTCTCTGGTCGCAGCCCGGCGACGGCGTGGTGGTTCATACTCCCGCGTACGATGCGTTTTATAACGCCATCGAAGGCAACGCGCGA…
>EM_0468	+	ATGATTGATACACGCCTGCCTTTAACTGATATTCATCGTCACCTTGACGGTAACATTCGTGCCCAAACCATCCTCGATCTTGGCCGCCAGTTCAATTTAACGCTTCCAGCACAAACGCTTGAAACCCTGATCCCGCACGTTCAGGTCACCTCGAATGAGCCGGATCTGGTCAGCTTCCTGAGCAAACTCGACTGGGGCGTAAAGATGCTGGCATCGCTCGATGCCTGCCGTCGCGTGGCGTTCGAAAACATTGAAGACGCCGCCCGTAACGGCCTGCATTACGTCGAGTTGCGCTTCTCGCCGGGCTATATGGCAATGACCCACAACCTGCCCGTCGCGGGCGTGGTGGAAGCGGTGATTGAGGGCGTTCGCGAAGGGTGTAAAGCTTTCGACGTTCAG…
>EM_0469	-	TTAGTCTATCCGGAGCACACTCTCGGTTTTTCGGTCGTAGTACGCAAGCGTTATTCCGTTAAAGATGATGGCCTCAAGGCCATCATCCTGTTCTTCCAGCATGATGTACTCATCAGTCAGCGCTTCACTCAGGAACACCGTCCCCTTTTTCCCCATATAGAGTGTCCCCCGCGATTTCACCCTGTAGACCTTACCGCCTTCCGGATACGCGTATTCAGGAACACGGCCATCCCAGTGTCGGTTCGAGGGGCGCCATACCGTTCCGGGCGTTGCACCCGCCAGAGCTTCATGCGGCCTTTCGTAGTTAAATTCTTCCCGGTAGTCACTGAACCACCGCTGTTGTTCTTCCATCGTCATGAAGGTGTTGCCCTGTTTCACCGCACTTTTCAGGGAGCGGTG…
>EM_0470	-	TTATTCCAGGAACGCATCCGTCAGGCACTGTCTGACGAAGGGCTCACTCTCCCGGTCCGTTCCCCGGCAGCTCAGAAGATACCGGCTGTGATTGTCGGTCAGGGTGAAGGGATGGCAGTACTCTCTGCTCAGCAGCCTGAACTTGCCTTTAAAATCAGCGCTCCAGACCTGATTGTTCTCACTGATGGTGGTCAGGGGCTGGCGATTGCCCGGGGTCCTGCGTTTTCGCTTTTTATCCGGAACCAGGCCTTCACGCTTGAGGATATCGCCGATAGTGCTGGCAGCAGGTACGGTAAAATCGACGTGATGATTGAGCAGCCACATCCGCAGTTTTTTGGGGCCCCAGTCAGGGTGTTTTTGCCTCAGGGCCGTAAGCTGTCCGGCGATATAATCAGGAAC…
>EM_0471	-	TTATGCCAGACAGAGCGTGGCGCGATGTTTGGCAGATTCGATGCCCAGCTCAATCAGTTCCATGATCTGAATCGCCTGGCTGGCCGGAACCGGATTCTCCCCCGTCCCGTTGAGCGCATCGCGGATAGCCGCGTAATACGCCGGATAGTTCCCTGGAATGGTCAGCAGCGTTTCCTGAACCAACTCTTCACCTTCCGCGCGCGTCAGCACGCCATCACGCATGTCGTAGCCCCAGTCCTCTTGCGGCAAACGCTCACCGTTTTTCAGGCGGTCCTCCTGCGGATCTAAACCAAACTTCACGTAGCTACCGCGCGTACCATGAAGGATATAACGCGCCGATTCCGCGGCGGCGAGCATCGTCCCGTGCAGTACAACACGACGCTGCGGATAGCTCAAAAC…
>EM_0472	+	ATGACAGTTCAGGACTATTTATTAAAATTTCGCAAGATCAATTCCCTTGAGAGCCTGGAAAAACTGTTTGACCATCTAAACTACACGCTGTTGGATAATCACGACATTATCAATATGTATCGCGCCGCTGACCACCGCCGGGCTGAACTGGTCTCCGGTGGCCGTTTGTTCAACGTCGGAGAAGTGCCGAAGTCCGTATGGCGTTACGTTTTATAA
>EM_0473	+	ATGACCGTATCGCCTGGAGAAAGAATTGGAGGCTGGTTAATCGCCCCGCTGGCATGGCTGCTGGTTGCATTATTAAGCGCATCGCTTGCGCTGTTACTCTATACCACCGCGCTGATCACACCTCATGCCATTCAGACCCTGATGTCGCAAAGTGTGCTTAATATTGCGCTGTGGTTTGCCTCGTTCGTCTTCGCCATCGGGATGTGGTACTACACGCTCTGGTTGACCATTGCGTTCTTTAAGCGCCGCAAAAGTGTGCCAAAACATTATATTATCTGGCTGCTGATTTCCGTGCTGCTGGCGGTGAAAGCCTTTGCTTTTTCTCCGGTTTCTGACGCCCTAGCGGTTCGCCAGCTGTTATTCCCGTTACTGGCTGCTGCGCTGCTGGTCCCTTACTTC…
>EM_0474	+	ATGACCGATTACTTACTGCTCTTTGTCGGCACTGTGCTGGTTAACAACTTCGTTCTGGTGAAGTTTCTTGGCCTGTGTCCTTTTATGGGGGTTTCCAAAAAACTGGAGACTGCGATGGGCATGGGGCTGGCGACAACCTTCGTCATGACGATGGCGTCCATCTGCGCATGGTTGATTGATACCTGGATCCTGATCCCGCTGGACATGATCTATTTGCGCACCTTGTCCTTTATTCTGGTCATTGCGGTCGTCGTGCAATTTACAGAAATGGTGGTGCGCAAAACCAGCCCGGCGCTCTATCGTCTGCTGGGTATCTTCCTGCCGCTGATCACCACCAACTGCGCCGTACTCGGGGTGGCGTTGCTGAACATCAATCTTGGCCATAACTTTATGCAGTCT…
>EM_0475	+	ATGAGTGCTATCTGGATTGCCATCGCCTCCATCAGCGTACTGGGGTTGGTGTTTGGCCTGATTCTGGGTTACGCCTCCCGCCGTTTCGCGGTTGAGGACGATCCCGTTGTCGAAAAAATTGACGAGCTGCTGCCGCAAAGCCAGTGCGGGCAGTGCGGCTACCCCGGCTGTCGGCCTTATGCCGAAGCGGTCGGCGTGCAGGGTGAAAAAATCAACCGCTGTGCGCCCGGTGGCGAAGCGGTAATGCTTAAAATTGCCGCCCTGCTGAACGTTGACCCGCAGCCTGTCGACGGCGATACCGAGGTGCAGGAACCGGTTCGCGCCCTCGCGGTGATTGACGAAGCGAACTGCATCGGCTGCACCAAATGTATTCAGGCCTGCCCTGTTGATGCCATTGTG…
>EM_0476	+	ATGCTTAAGTTATTTTCTGCTTTCAGAAAAGAGAAGATTTGGGACTTCGACGGCGGTATCCATCCCCCGGAGATGAAAACCCAGTCAAACGGCACGCCGCTGCGACAAATTCCGCTGGCGACGCGTTACGTCATGCCGCTCAAACAGCATATCGGCGCGGAAGGCGAACTCTGCGTTAAAGAAGGCGATACCGTTCTTCGCGGCCAGCCGCTGACCTTTGGTCGGGGACGCATGCTGCCGGTACACGCCCCCACCTCCGGTAAAGTGGTGTCGATCGCCCCACATACCGTCGCGCACCCTTCAGCGCTGTCTGAACTGAGCGTGATTATTGAAGCCGACGGCGAAGACCGCTGGATCGACCGTGACGGCTGGAGCGATTACCGTTCCCGCAGCCGCGAA…
>EM_0477	+	ATGGTTTTCAGAATCGCAAGTTCCCCTTACACCCATAACCAGCGCCAGACATCGCGCATCATGATGCTGGTCTGCCTGGCGGCGTTGCCAGGCATCGCCGTTCAGTTCTGGTTTTTCGGCTGGGGAACCCTTTTTCAGTTGGTCCTTGGCTGCGCCAGTGCGTTAGCGGCGGAAGCGCTCGTATTGAAGCTGCGAAAAATGCCGGTCTCACGCATTCTCGCTGACAACTCCGCGTTACTGACCGGGCTGCTGCTGGCGATCAGTATTCCCCCCTTTGCCCCATGGTGGATGGTGGTGCTGGGTACCGTGTTTGCGGTGATTATCGCCAAACAGCTGTACGGCGGGCTCGGGCATAACCCGTTTAACCCGGCAATGATCGGCTATGTTGTTCTGCTGATC…
>EM_0478	+	ATGTTAAAGACCATGCAAAAACACGGCGTCACGCTGGCTATTTTCGCTGCGGTACTGACCGGCCTGACGGCGCTGGTGAACGAGCTGACCAAATCGACGATTGATGAGCAGGCGGCAAAGCAGCAAAAAGCGCTGTTTGATCAGGTGATCCCGTCTGACTTCTACGATAATGACCTGCAGAAAAGCTGCTTTGTTGTAGAAGCGCCGCAGCTTGGGAAAGGCCCGCACCGCGTCTTTATCGCCCGCAAAGGGGATCGGCCGGTGGGTGCAGTCATGGAAACCACGGCCCCCGACGGTTATTCTGGAGCCATTCAACTGCTCGTCGGCAGCGACTTTTCCGGTACCGTACTGGGTACCCGTGTGACGGAACATCACGAAACGCCGGGCCTTGGCGATAAA…
>EM_0479	+	ATGAGCCAGGTTAAAGAGGTTATTGTTCAGGGGTTATGGAAAAATAACTCCGCGCTGGTACAGCTGCTGGGGCTCTGCCCGCTGCTGGCGGTAACGTCCACCGCCACCAACGCGCTCGGGCTGGGATTGGCAACCACGCTGGTGCTAACCCTGACCAACTTCTCTATTTCCGTTTTGCGCCGCTGGACACCGTCTGAAATCCGCATCCCGATTTACGTGATGATCATTGCGTCGGTGGTTAGCGTGGTGCAGATGCTGATTAACGCTTATGCGTTTGGCCTGTACCAGTCGCTCGGGATTTTTATTCCACTGATCGTGACTAACTGTATCGTTGTTGGTCGTGCTGAGGCTTTCGCGGTAAAAAACAACCCCGCGATTTCCGCTCTGGATGGTTTTTCC…
>EM_0480	+	ATGAATAAAGAAAAGCGCATTGCGATCCTGACCCGTCTGCGGGACGAGAACCCGCACCCGACGACGGAGCTGAATTTTACCTCCCCGTTTGAGCTGCTGATCGCCGTGTTGCTCTCTGCGCAGGCTACCGATGTCAGCGTCAATAAAGCCACCGCCCTGCTCTATCCGGTGGCCAACACGCCGAAGGCGATGCTTGAGTTAGGCGTCGAAGGTGTGAAGTCGTATATCAAAACCATCGGCCTGTTTAACAGCAAGGCCGAGAACGTGATCAAAACCTGCCGGATTTTGCTGGAACAGCACGGAGGCGAAGTGCCGGAGGATCGCGCCGCGCTGGAGGCACTGCCCGGCGTCGGACGCAAAACGGCGAACGTCGTGCTGAATACGGCGTTCGGCTGGCCG…
>EM_0481	+	GTGTCTACTGCAAACAATAAACCAACAAATGAAAGCGTGAGTCTCAACGCTTTCAAACAGCCGAAAGCGTTCTATCTCATCTTCTCTATCGAGTTATGGGAGCGTTTTGGTTATTACGGCCTGCAAGGGATCATGGCGGTTTACCTGGTTAAACAACTGGGTATGTCCGAAGCGGATTCCATCACGCTGTTCTCCTCCTTCAGTGCTCTGGTGTACGGTCTGGTTGCTATCGGCGGCTGGCTGGGTGACAAAGTCCTCGGCACCAAACGCGTCATCATGCTGGGCGCCATTGTCCTGGCGATTGGCTATGGTCTGGTTGCATGGTCTGGACACGATGCGGCTGTGGTCTATATGGGTATGGCAACGATTGCCGTCGGTAACGGTCTGTTCAAAGCGAAC…
>EM_0482	+	ATGAAACTGTTCTACAAACCGGGCGCTTGCTCTCTTGCTTCCCATATCACGCTTCGCGAGAGCGGCAAAGATTTCACGCTGGACGGCGTTGACCTGATGAAAAAGCGCCTCGAAAACGGCGATGATTTTTTTGCGATCAACCCGAAAGGACAAGTTCCGGCTTTGCTGCTGGATGACGGTACGCTGCTGACCGAAGGCGTGGCGATTATGCAGTACCTGGCCGACAACGTGCCGGATCGTCAGCTGCTGGCACCAACAGGCAGTATCTCTCGCTATAAAACCCTTGAGTGGCTTAACTACATCGCGACCGAGCTGCACAAAGGCTTTACGCCGCTGTTCCGCCCGGACACGCCGGAAGAGTACAAACCGACCGTACGTGCGCTGCTTGAGAAAAAGATG…
>EM_0483	-	TTACAATTGGGTTGCGCTGAAATAATGTTCTGGTTTTGCGATACGATCCTGCGCTGCCACCACCTGCAGCTCATATTCCTGCATGTTTTTTGTCGCCATCATAATTTCATAAACGGCTGCGGTCACATGCTCAAGCGCATCCCGCAGAGCCGTCCCCTGGAGCAACTTAACCAGCAGCAGGCCGCTGGTCACATCGCCCACCCCAACCGGCTGACGCGTCCCAAAATCCACCAGCGGACGGCTGATGTGCCAAGCCTCGTCTTTCGTCACCAGCAGCATCTCAAAACGGTCCTGGCTTAACCCTGCGCGCGCAAGATGCTTCACCAGTACAATCTCAGGCCCCTGAGCAATTAGCTCGCGAGAGGCGCTTACAGCCTCTTCTACGCTGTTGACCGGATG…
>EM_0484	-	TTACTTCCAGCAGACCAGACAGTAATTTTTCTTACCGCGACGCAGCAGCGTGTAACGTCCGTACAGACGATCGCCGTCAACGAAGGTGTATTCCGGGTCAGCCTGCTTCTCACCGTTAATGGTGATGGCGTTAGACGCGATGGTTTTACGCGCCTGACCGCGAGACGGCTGCAGCTCAGAATCCACCAGCGCCTGCATCAGGTCAGCCCCTTTTTCCATCTCAACCATTGGCACGCCGTCCTGCGCCAGCTGTTCGAAGTCCGCTTCGCTCAGATCGCTCAGGGTACCGTTGAACAGGCTTGCGGTAATGCGTTTTGCCGCGGCCAGACCTTCTTCACCGTGAACCAGTTTGGTCACTTCGTCCGCCAGCACGTACTGCGCGCGTGGCGCTTTACCGCT…
>EM_0485	-	TTACGGTGCCAGTCTGTCGATTTTCCAGCCGCCGTCGTCGCGCTGGTATAAAAAGCGGTCGTGCAGGCGGTGTTCGCCCCCCTGCCAGAATTCCATCTGCTCAATGGGGATGCGGAAACCGCCCCAGAAGCTTGGTAGCGGCACTTCACCCTGCTGGAACTTCTGTTTGAGTTCGAGGAATTTGCTTTCCAGCACGCCGCGGGCAGAAATACGACTGGACTGTTTTGAAACCCAGGCGCCAATCTGGCTGTCGCGCGGGCGGCTGTGGAAATACTTCACCACTTCCAGCGTCGAAAGACGTTCCGCTTTGCCTGTCACCATTACCTGACGCTCCAGCATGTGCCACGGAAACAGCAGGCTGATGCGAGGATTGTTTTCAAGGTGGTGCGCTTTGCGGCT…
>EM_0486	-	TCAACGCTTCGGATTTTCGAGCTGGCAATTGTTCAGCACAATGCGGTCACGTTTGTAGACCGTTGCGCTGTCACCTTTCGACCAGAACACGTAAATCCCGTCGGTATAACGCGCCCCGGAAGCCGACATCCCCTGTTTCAGGGTCAGCAGTTTGTTGTCGTAGACAAAACTGGCTTCCTGACGCGGGTTATTCAGCTTAACGGTCAGCGGCTTTTCATCGCAGCGATACTCCAGCGTATCGGTCTGCATGCGCTCAAGGAGTTGGTTATAGACGCTGCATCCTGACAGCAACAAAGGCGCGGCAATAAGAAGAAGTTTTTTCAT
>EM_0487	-	TTAACTCTGATTATGACGCGGATTTGCCGGGAAAATCGCCCCGAGGACGCTCGCCTCCCGCGCGCCGGTGACAGAAGGTAAATTACCGGGCAAACCGGCAACGGTACGCCAGGCAAGCCAGGCGAAAGCCAGCGCTTCCATATCATCCCCGCTGATCCCGGCTTCATCCGTTGTGGTGACTTCAGTACCCGGCAGTAGCCCCGCCAGACGCGCCATCACCAGCGGATTCCGGCTCCCTCCACCGCACACCAGCAGGCGTTCGCACCCTCCGCTGAGAAGAACCTGTTCGGATATCGACACTGCGGTCAATTCGGTGAGCGTGGCCTGAACATCCTGTGGCGCCAGCGCAGGGAACTGCGCCAGCAGGCGTTCAAGCCAGCCGTAGTTGAAATACTCGCG…
>EM_0488	-	TCAGACAGGCGGCACGCGGGAGGTCCGTTTATCTTCCGTTAAGTCAAATTCAAGTACAATTTTCTGATAGTTAGTGCAAAGATATGAAGTATGGCCCGTAATGCCATATAATTTAGCCAT
>EM_0489	+	ATGATTTTACGTGTACTGGGCGTTTCGCTGATTGGTTTAACACTCGCTGGTTGTGTGAATGACAGTTCACTTTCTGGCGACGTCTATAGCGCTTCTGAGGCTAAACAAGTTCAGAACGTGACTTACGGTACCATTGTTAATGCGCGTCCTGTTCAAATTCAGGGTGGCGATGAAAACAACGTAATGGGTGCTATCGGCGGTGCGGTTCTTGGCGGCTTCCTCGGTAACACCGTAGGCGGTGGTACGGGCCGTTCGCTGGCGACTGCAGCGGGTGCCGTTGCCGGTGGTGTTGCAGGCCAGGGCGTTCAGGGTGCGATGAACAAAACCCAGGGCGTGGAGCTGGAAATCCGCAAAGATGACGGTAGCACCATTATGGTCGTTCAGAAACAAGGCAACACC…
>EM_0490	+	ATGCTTGCGATGAGTCGTTTTGTAAAAGGTCGTTATATCTCGTTCTGTCTCGGTTGCATTGTTGTCATCGGGATATTACAAACGTTATTTATCAAACTGGTGGAATGGATCCCCTCCTTTTCACCGTTTCTGTTCCCGACGCTCACCATTTTCCTGCTGGTATTTCACCTCTTTATTGCCTGTTTTATGGCAATGAAATACTGGTGTGACAGGAAACGGTTGTATCTGGTAGCGATCGCCTTCGCCTTTGCCGGTTCGGCACTGTTGATGATTGGCACGCTGTCGAGTTTCCCGGCCTGGCTGGATCTCTATCAATTCAATATCGTCAACTATAACGATGCGATGATTTACTACATGTTCCGCCATCTGTTAATGGCGATACTGATCATCGTCTCGGCA…
>EM_0491	-	TCAGTCGCGTGACTGCAACTCATGGATGTTTTGCTCAAGGCGTCCAATGAGGCTGATGAGCATTTCCAGCTCTTCAGGGGATACCCCGGACAGGATTTCACCTCGCGTTTTACTGATAACGGCTTCCATCTCAGTAATGATAGGCGCCGCTTTTTCCGTCAGTTTAATCCGCTTCGCGCGACGATCGCTGGCACAGGTTTGCCGGGAGATGAGTCCTTTCTCTTCCAGCTGATCGAGCGTGCGCACCAGTGACGGTTGCTCAATACCGATCGCTTTTGCCAGTTGAATTTGCGACTGCTCGGGCGGTAGCTGATGAATGTTATGCAGCGTGACCCAATGCGTCTGTGTCAATTCCAGAGGTTTCAGGCGATGGTCAATCAGAGCACGCCAGACGCGTAC…
>EM_0492	+	GTGACGTTCTCGTTAAACACCACGGGGTTACCCCTCCAGGACCTGATCTTGGGTGCATCAGTCTATTTTCCTCCCCTGTTTAAAGCCGTACTGGTGGGCTTTGCTATCTGGCTTGTCGCACACCGGCTCCTGCGAGACTGGATGTATTCCGGCGAGATCTGGCACCCCATGCTGATGGATCTCTCCCTGTTTGCCCTCTCCGTATGTCTGGGCCTTGCTGTGTTGACCGTGTGGTGA
>EM_0493	+	ATGTCTCTGAAAACGCTAAAATACTTTTCCACTCTCGTTGTTCTGGCGCTGGCGCTGGTTGCCGGTTGGTGGATGTGGAACTATTACATGCAGTCCCCCTGGACACGCGACGGGAAAATTCGCGCAGAGCAGGTCAGCATCACACCGCAGGTGTCTGGAAGCATCACTACGCTTCTTGTTAAGGATAACCAGTTCGTCAAAAAGGGAGACGTTTTATTTCGTATTGATGATACGCCCTTTCATATCGCCATCCTCAACGCCCAGGCACAGCTAGCGAAAGCGCAGTCCGATCTCGCGAAAGCCAATAACGAAGCGACTCGCCGTCGGCATTTGTCGCAAAACTACATCTCTGCCGAAGATTTAGACACTGCCAACATAAACGTTAAGGCTATGCAAGCC…
>EM_0494	+	ATGAACCTGCGGGAGCTCTCCTGGCAAAACCTTCCGTGGGTAAAAGCATCGCGCCCTCAGTGGCGTTACGCGCTGCGAAACGGCATTGCCATGTGCCTTGCGCTGACCGTCGCCTATTACCTGAATCTGGATGAACCCTATTGGGCGATGACCTCTGCGGCGGTGGTGAGCTTCCCGACCGTCGGTGGGGTCATCAGCAAAAGTCTGGGGCGCGTGGCCGGAAGCCTGCTGGGAGCCACCGCAGCGTTAATTATTGCGGGGCATACGCTAAACGATCCGTGGCTCTTTTTACTGAGCATGGCGGCCTGGCTGGGGTTTTGTACCTGGGCCTGCGCCCATTTTACCAATAACGTTGCCTACGCATTCCAGCTGGCGGGTTATACCGCCGCCATTATTGCC…
>EM_0495	-	TCATATCACGCCACAGGCATAGCGTGCTCCGCCACCCCCGAGGGGTTTAGGCTGATCGGACATGTTATCGCCGCCAACATGGATCATCAGCGCTTTTCCTTTCACCTCGTCCAGCTTTTTCAGACGAGGTGCCACCACCGGATCCGTCGCTTTACCGTCATTGTTCACCACCAGCACAGGCAAATCGCCTAAATGCCCCATTCCCTCCGGGCCTTCATGCTTGCCGGAATGCTGCGGATCGAGGTGCCCCCCTGCTGCTTCCGCCGCTGACGGTTTGCCTTCTTTTAAAGCGGGCTGACAGCTGCCTTTAGCATGGACGTGGAAACCATGTTCACCGGGAGGAAGTGCTTTGAGGTTGGGGGCGAATTCCAGCCCTTTATCGGTCTCCGTGATCTTCAC…
>EM_0496	-	TTATGGCACGTCGTAACCCAGCGCGGCCTTGCGGATGCGGAACCACTGCTGACGGCTCATCTGCAGCTCTTCGGCCGCCAGCGCGGACCGCACACGCTCAATTTTACCCGAACCGATAATCGGCAGTGGTTTAGACGGCAGACGCAGGATCCACGCATAGACTACCTGCTCAATGCTTTCGGCATTCAGTTCGCGGGCAACGGTTCCCAGCTCGTCACGCAGGGGCCGGAATTCATCGTCATTGAACAAACGACCGCCGCCCAGGCACGACCACGCCATAGGACGGATGCGCAGCTGCTGCAGCTGATCGAGCGTACCATCCAGCAGCAGCGGCTGGTGTACTGGAGAAATCTCGACCTGATTAGTGGCCAGGGTAAACGGCAGACGCGATTGCAGGAG…
>EM_0497	-	TTAAAACAGTGAAGGTTGCTGGGGTTCTTCGGTTTCCCCCGCTTTGTTTGCGCGAATTTTGCGCAGCAGACGCTGTCGGCAGAGGCGAAGCACGTCCTGCTTTTGTGTATCGCTAAAGTTTTGCCAGTTAAACCGCTCGTCACGGGTACGCATACACCCACGGCAATAGCCGCGTTCATCAACCTGACAAATCCCCCGGCACGGGCTCTGGATGGGGAAAAATTCCAGTTGCTCTGCCAC
>EM_0498	+	ATGATGTGGTTTGCAAAAAAGTTACACTGTAACGATATTAAATTCACTCTGGGTTGTGCGCTTTTCTTCACTGCGCTAAATGCACTTTTTATTCAGCGCAGCTGGGCCATTATCGCCCCTGCACACCTGCACGATATCCTCTTCGCCGCTTCCGTACCGCTGGTGCTGTTTTGCGGCTGGGTGATTGTTTTTAGCCTGCTTAATATTCCCTTTATTCGTAAGCCGCTGCTGATTGTCCTGACCATGGGATGTGCTGCCGCGACCTACTTTATGTACACCTACGGCGCGGTTATCGATCAGAACATGATTGTGAACGTGTTTGAAACCAATTCCCAGGAAGCCACGGCACTGCTCACGCCACAGATGATCCTGTGGATTGCCGTGGCCGGTATTGTCCCT…
>EM_0499	+	ATGAGCAGACACACTGAACACGATACACGCGAACATTTACTGGCAACCGGCGAGCTTCTTTGCATGCACCGCGGGTTTACCGGTATGGGGTTGAGTGAGTTACTGAAAACCGCTGAGGTGCCGAAGGGGTCGTTTTATCACTACTTTCGCTCCAAAGAAGCCTTCGGCGTGGCCATGCTGGAGCGGCACTACGCCAGCTACCATCAGCGCCTTGCCACCCACTTCGCCAGCGGTGCAGGTAACTACCGGGATCGTGTTCTGAACTACTATCAGGAAACGCTGACGCAGTTCTGTCAGCAGGGCATCATCAGCGGTTGCCTGACGGTAAAACTCTCTGCGGAAGTGTGCGATCTCTCCGAAGATATGCGCGCGGCGATGGATAAAGGTGCCAGCGGGGTT…
>EM_0500	+	ATGTCCGCTGAAAAGTTATTTACCCCACTGAAAGTGGGCGCCGTTACCGCGCCAAACCGTGTGTTTATGGCCCCGCTGACCCGTCTTCGCAGCATCGAGCCGGGTGACATCCCAACGCCTCTGATGGGTGAATATTACCGTCAGCGCGCAAGCTCAGGCCTTATCATCTCAGAAGCCACGCAGATTTCAGCCCAGGCGAAAGGCTACGCCGGTGCGCCCGGTCTGCACAGCCCGGAACAGATTGCCGCGTGGAAGAAAATCACCGCAGGCGTGCACGCAGAAGATGGCCGCATTGCGGTTCAGCTGTGGCACACCGGTCGTATCTCGCACAGCAGCATCCAGCCTGGCGGTCAGGCTCCGGTGTCCGCTTCTGCTCTGAGCGCAAATACCCGAACGTCC…
>EM_0501	+	ATGCGCCTACTTCACACCATGCTGCGCGTTGGCGACCTGCAACGTTCCATCAATTTCTACACTAACGTTCTGGGCATGACGCTGCTGCGCACCAGCGAAAACCCTGAATACAAATACTCGCTGGCGTTCGTGGGTTACGGCCCGGAAACCGATGAAGCCGTCATCGAGCTGACCTATAACTGGGGCGTGGACAGCTATGAGCTGGGCACAGCATACGGTCATATCGCGCTGGAAGTGGACAACGCAGCGGAAGCCTGCGAGCGCATCCGCAGCAACGGCGGAAACGTTACGCGTGAAGCGGGCCCGGTAAAAGGCGGCACCACCGTGATTGCGTTTGTTGAAGATCCCGACGGTTATAAAATCGAACTGATCGAAGCCAAAGACGCTGGCCGCGGTCTG…
>EM_0502	+	ATGTCCGATAACGCTCAATTTACCGGTCTGTGCGACCGTTTTCGTGGTTTTTATCCCGTTGTCATTGATGTAGAAACAGCCGGATTTAACGCTAAAACCGATGCGCTGCTTGAAATTGCCGCCATCACGCTGAAGATGGATGAACAGGGCTGGCTTACACCGGACACCACGCTGCATTTCCATGTTGAACCTTTCGAAGGGGCAAACCTGCAGCCAGAGGCGCTGGCCTTTAACGGTATCGATCCGAAAAACCCGTTACGTGGCGCGGTCAGTGAATATGACGCGCTGCACGCCATTTTTAAAATGGTGCGCAAAGGCATGAAAGAGAATGACTGTAGCCGCGCCATTATGGTGGCCCACAACGCGACGTTCGACCACAGCTTTACGATGGCCGCCGCA…
>EM_0503	-	TTACTCTGCGTCGGGTTCTTCCGTTTTGTACTTCGCCGCCGTCTCTTTGATCAGCTGCTGCAGTTCGCCACGCTGATACATTTCGATCAGGATGTCGCAACCGCCCACCAGCTCACCGTCAACCCACAGCTGTGGGAAAGTCGGCCAGTTTGCGTATTTTGGCAGCTCAGCGCGGATGTCCGGGTTCTGCAGGATATCAACGTAAGCAAAACGCTCACCACAGGCAGATAACGCCTGAACCGCTTGCGCGGAGAAACCGCAGCTTGGCAGCTTCGGAGAACCTTTCATGTACAGGAGAATCGGGTTTTCAGCGATTTGTTGCTGAATTTTTTCAATAGTGGTGCTCAT
>EM_0504	+	ATGAAAAATGCTATTAACTTCTCGGGTTTTTATGGATTAGAATCGACAGGCTTTGTAAATCATACGCGGGTATTATTGATGGCCTGCATTAATCAGGGGACTGCCCAGTGGCGCGGATAA
>EM_0505	+	GTGGCGCGGATAAATAAAATCTCGATCACGCTCTGTGCTTTACTGTTTACATCACTCACTTTCACGCCAGCGGCGAACGCCTCTGAACAGGCGCGGCATTCTGCTGTACAAAAATCGCATCTGGTTAAGTCCACAGAACGTAAGAAAAAAACCACCAGCAAGACCGTAAAGAAAAAAACACCCACGCAGACCAAAAAGACCGCCTCCAGCAAGACGAAAACATCCCCAACCCACACCGCACATTCCAGCCGACGTAAAGCCTCGCAAACGGCCGCCAACCTCGTGACAGAAAAATGCACTACGCGTAAAGGTCACAAAGCGAAGTGCACGAAAGTCACGAAATTAGCCGAAGTGCATAAAGTCCGTATGCAGAAAGCGCAAAAAACGGCGATGAATAAA…
>EM_0506	+	ATGTCGTTCGAATTACCTGCACTACCGTATGCAAAAGACGCCCTGGCACCACACATTTCTGCGGAAACGCTGGAGTACCATTACGGCAAACATCATCAAACCTATGTCACCAATCTGAACAACCTCATTAAAGGTACCGATTTCGAAGGCAAAACGCTGGAAGAGATCGTCCGTAGCTCAGAGGGTGGCGTGTTTAACAACGCGGCTCAGGTGTGGAACCACACCTTCTACTGGCACTGCCTGGCGCCAAATGCCGGTGGTGAACCTGACGGTGAACTGGCGAGCGCCATTAACGCCGCTTTTGGCAGCTTCGCGGACTTCAAGGCGAAGTTTACCGATGCGGCCATCAAAAACTTCGGTTCCGGCTGGACGTGGCTGGTCAAAGAAGCGGATGGCAAG…
>EM_0507	-	TTATTCCGCCGCGCAGGCAGCTTCTGGCTGTTTACGACCGGACATCAGCACTAACAGCAGGCCGAGTGCGGCAATAATTGCCCCCATCACCGGCACAAAACTGTATCCCAGACCACCGGAAATCACCGCCCCGCCCGCTGCAGCCCCCAGCGCATTACCCAGGTTAAACGCACCGATATTCACGGAAGAAGAGAGACCTGGCGCTTCATGGGCGACACGCATCACCCGCATCTGAAGCGGTGGTACCACGGCAAAGGTGGCAGCGCCCCACACGACCATTGCGATCGCAGCACCCCATTCGTTGCGTGCCAGCCACGGGATCGCAATCATGATGACAATCAGCAGGGTTAAAAAGCCTTGCAGCGTACCGCTCACGGAGCGATCGGCCAGTTTCCCGCC…
>EM_0508	-	TCAGTGCAGCGCAGCCGTCAAACCACCGGCAACAATCAGTGCCAGCACGATAAAGGTGGTCACCAGCGAAAACTTCAGATCGGAACTCAT
>EM_0509	+	ATGGCAACAATAAAAGACGTAGCAAAACGCGCAAACGTTTCCACTACAACCGTATCACATGTAATTAACAAAACCCGCTTCGTCGCGGAAGAGACGCGCAACGCCGTCTGGGCGGCGATCAAGGAGTTACATTACTCCCCAAGTGCGGTTGCGCGCAGCCTGAAGGTGAATCACACCAAGTCGATTGGCTTGCTGGCGACCAGCAGTGAAGCGGCCTATTTTGCCGAAATCATCGAAGCCGTTGAGAAAAACTGCTTCCAGAAAGGCTATACGCTGATTCTGGGCAACGCGTGGAACAGCATTGAGAAGCAGCGCGCCTACCTGTCGATGATGGCGCAAAAGCGCGTTGATGGCCTGCTGGTAATGTGTTCCGAGTACCCAGAGTCCGTGCTTTCCATG…
>EM_0510	-	TTATGCTGGCTCCCGTAGCCACTCCCGATTCAACGTTTCACTGTCTCCCAGATAATCCAGAAGCCAGGCCATCGCAGGCGATACGTCGTTTTGCTGCCAGGTCAGACAGCAGGCCGCATCCGGGAACGGATTTTCCAGCGTCAGCGCTGTCCACTCTCCGGAATCGATGCGCGGACGCGCGAAGTGAACGGGCACCATCGCCACGCACAGCCCTGCCGAAAGACAGGTTGCCGACGATTCCCAGTCAGGGGCCACCACGCGGCGCTGGTTGTCCAGGAGCCAGGTGATGCGCTTGGGCAGCGAGCGCGAGGTATCTTCCAGCACCAGCGACGGCCAGTTGCGCAGCGTGTCATCGCTGAGAGGGCCTTCCATTGCCGCCAGCGGATGTTCGCGGGCGAC…
>EM_0511	+	ATGCAACCCAGGAAAGGATTTTTAGTCTGGCTCGGCGGCTTAAGCGTGCTGGGCTTTTTAGCGACCGACATGTATCTGCCCGCCTTTGCCGCGATGCAGGAAGATCTGCAAACCCCCGCAGCCGCTATCAGCGCCAGCCTGAGCCTGTTCCTCGCCGGTTTTGCCTTCGCACAACTGCTCTGGGGACCGCTCTCCGACCGCTTTGGTCGTAAACCGGTGCTGCTGCTGGGTCTGGCTATTTTTGCCGTGGGCTGCCTGGGCATGCTGTGGGTGCGCGATGCCACCTGGCTGCTGGTACTGCGATTCATTCAGGCCGTTGGCGTCTGCGCTGCAGCGGTGACCTGGCAGGCGCTGGTGACCGATTATTACCCGGCATCCCGCACTAACCGAATTTTCGCC…
>EM_0512	+	ATGAGTTCATCGTGTATAGAAGAAGTCAGCGTTCCGGACGATAACTGGTCCCGGATCGTCAGTGAACTGTTGGGGCGTGCGGGCATCACGATTAATGGGTCTTCCCCCGCCGATCCGCAGGTCAAACATCCCGATTTTTTTAAACGCGTCTTGCAGGAGGGATCGTTAGGCCTGGGCGAAAGCTATATGGACGGCTGGTGGGAGTGTGAACGGCTGGACATGTTTTTCTCCAGCGTATTGCGCGCCGGTCTTGAAAATCAGCTCCCTCGCCACTTCAAAGACACGCTGCGTATCGCCTCCGCTCGATTGTTCAATCTGCAAAGTAAAAAGCGGGCATGGATCGTTGGTAAAGAGCACTACGATCTCGGTAATGACCTGTTCAGCCGTATGCTTGATCCC…
>EM_0513	-	TTATTCTTCCTCAACGGCTTTTATTATCGCCGCCTCTTTCGCCGCCAGGACGCGTTCAACGGTATCCACAACCGCCTGGGTTTGCGGGTCGATTTCAATATTCACGCGATGCCCCAGTTTTTTTGCGCCCAGCGTTGTGCGCTGCAGCGTTTCGGGAATTAAATGCACGCAAAAGCGCGTCGGCGTCACTTCTCCGACCGTCAGACTAATCCCATCAATACCAATAAATCCTTTATACAGGATGTATTTCATTAATGCGGGATCCTGAACTTTAAACCAGATTTGACGGTTATTTTCCGATGTCACAATTTTTGCGACCTCGGCGGTGGTCATGATGTGGCCCGACATCAGATGGCCGCCGATCTCGTCGCTGAACTTCGCCGCGCGCTCAACGTTGAC…
>EM_0514	+	ATGAATGAAGCGCGCCAGTTATTGGCACTGGCTATACCAGTGATCATCGCGCAAGTGGCCCAAACCGCAATGGGATTTGTGGATACGGTAATGGCAGGTGGCTACAGCGCCACCGATATGGCTGCCGTGGCAATCGGCACATCTATCTGGCTACCGGCCATCCTGTTTGGTCACGGTTTGCTGCTCGCGCTCACGCCAGTTATCGCACAGCTGAACGGCTCGGGCCGCCGCGAGCGCATTGCCCACCAGGTTCGCCAGGGTTTTTGGCTGGCAGGGTTTGTCTCCGTGCTGATTATGGTGGTGCTCTGGAACGCCGGGCATATCATCCGCGCAATGGACAACATTGACCCGGCGCTGGCGGATAAAGCCGTCGGCTATCTGCGTGCCCTGCTCTGGGGC…
>EM_0515	+	ATGAAGAAAATCGCGATTATTGGCTCCGGCCCAACAGGGATTTACACCTTTTACGCACTTCTTAAAAATCCACAGCCGCTTTCGGTCTCCGTCTTTGAACAAGCTGAGGAAGCTGGCGTGGGTATGCCTTATAACGACGACGAAAACTCTCGTCTGATGCTGGCGAACATTGCAAGCATTGAAATCCCGCCCATTTTTATGACCTATCTCGACTGGCTTAAGGGCCAGAGTGAAGCTCATCTTGCGCGCTTTAAGGTTGATAAAGCCCGTTTGCATGACCGACAGTTCCTGCCCCGGCTCCTGCTGGGTGAGTATTTCCGCGACAGCTTTCTCACGGTTGTAAAAGAGGCTAAAAAATTAGGATTCAAGGTCGAGATCCACGAATCCTCGGAAGTCACT…
>EM_0516	-	TTACTCGAAGAAAACCTCCGGGTTTTCAGACAGAGAGATAAAGGTTTTCGTCGCTTTGTCCAGCGCGCGAATGTCGCCGCTTTCAATGTCGTACACCCAGCCGTGCAGTCGGATGGAATTATTACGCAGGCCTACCGCGACGGACGGGTGGGTCTTAATGTTGCTCAGCTGCGCAAACACGTTCTCCTGCACCATTGCATTCACTTTATCGATTGGCTGGTCCCAGGATTTCTTCTCCACCACGGCTTTTGCCGCATCAGAGTAGCGCAGCCAGTGGGAGACCGCAGGCATCGGCTCCAGGTTCGCATTGTCGGCAATCGCTTTCATCGCACCGCAGTTAGAGTGGCCACAGATCACGATATCGGTCACGCCCAGCGCGACAACCGCGTATTCGATAGT…
>EM_0517	-	TTACTTCAGACAAGCAATATATTTTTGGCCCGACCTCTGCACAATATCGTCCGCGAAAGCCTGGATGTTCTGCCCCTCGAACGCGCCATACAGACGCTCAAATTTTCTGCCTTCAAGGCGATGGGTGACGGACGCAACGGTCTGGGCGGGTAGCGGAAGCATATTCGGATAGCTCCACATAAACGAAACAGCGTCTTTCCCCGGCGTGACCTGCAGAATATCCCCCGCCAGCAAAACCCCATCGCCCTCCTGCCAGTGCAGCACCGTTCCGCCCGCAAAGTGGCCGCCGAGACGCAGCAACGTCACGGAGGGGGCAATCTCCAGCGTTTCGCCTTGCCAGAAGTGAATGGCCGGACTGTCGCGCATCACCCACTTCCGATCGCTGGCATGAAGATACAC…
>EM_0518	+	ATGGAAATTGATCTCGATAACCTGGTCTTTAACGGACTGGATGAAGCAGAAGAGCGTAACGCCGAACGACTGGACGATGCAGACAAAAAAGCGCAGGCGATGGTTGCCGATGATGACTGCGGCGACGCCTGCAAGATCTGA
>EM_0519	-	TTACTTCTTCAGCCCGTCAATGGCTGCCTGAGCACAGGCCTCATCCAGATGACCGCCCGGCGCCCCGCCGATACCAATCGCCCCGATCACCTCATCGCCCTCTTTAACGGGTAAGCCACCCGCCAGCAGCAGGAAGCCTGGGATATCACGCATATTCTGCGCGCCCGCGTTGTTCTGCGCCGCTTCCATCACTTTGCCTGAGGCATTCTTCGCGCTGAGCGCCGTGAAGGCTTTCATTTCACTGGCTTTGACCGTATGTGGGCCCGCATTATCGGTGCGCTGTACCGCTTTCACCACACCCGCACGGTCAACCACGGTCACCGAAACCTGATAGTTCTTCGCCAGACACGCCTGAACGGCAGAGTTTGCCAGCGCATTGGCCTGCGCCAGGGAGAGATT…
>EM_0520	-	TTATACGGATTGCAATTTATCGTACTCGCGGCTTGCCTGAACCAGGCTCGTGACGCCCAGCTTGGCAAACGCGGCTGCACGATGCGCTTCCACCGTGCGCGGCGACAGGTTAAGCCGCGCCGCCACCTCTTTATTGCTGAGCCCTTCCATCAACACCGCCAATACCTCACGCTCCCGCGCGGTGAGTTGTTCAAAGCGCGCTTTTATTCGTGAGAGCGCCTGCCAGTCGGCGAACCGTCGCTGGCTCTCCTCACACGCCAGCCCCACGGATTCGATAAGCTTGTCCGCATCCAGCGGCTTGGTGAAAAACTCAAAAACGCCGTTACGGAACGCCCGGCGGCAGGCGTCGACGCTGCCGTGCCCGGTCATGATAATCACCGGCAGCAGCGGCCACGGCCA…
>EM_0521	-	TTATCCATGCGTCGTCTCCTTTCCATTAGCCAGCTGCAGGACGATTCGCGCCCCTCCCACCGGCGAATTCCCCAGCGTAATCGATCCGTTCATGCGCGTCATCAGTGACTCCGTTAAGGTCATCCCCAGGCCAATTCCCTCCTCTCTGCCGCTGTAAAACGGCATAAAGGCATTCTGTAGCGCCTCCGGGCTAAAACCGGGGCCGCCATCCGTCACGATTACCTGAATGCCATTTGCGCCTTTCCGGCTTTCGATCCGCACCCAACCCTGCGCGTTCGCCTGTTGAGCCTGAATCGCATTGCTGAGCAGATTGTGCAGGACCTGCTCAAGCCAGAGTCTGTCAGCCAGAACCGTCGTTGCCTCCGGTGCAAACGCATGGGTGACGATGATATGTTCAGC…
>EM_0522	-	TCAGCGTGACGTTTTATCATAGAACCACTCCGGATCGATGTTAGCAACGTCCACGCCATACAGGCTGGCGACAGGCAGTATCGACTCAAGAACCCGTTGCGCGCTGTTCTCCGCATTGACCTGCCGGGTCGCAAAAAACCGCCGTAACGTGCTTATCCATTTTTTCAT
>EM_0523	+	ATGACTATGGCAGCAAAAACGAAAGGGTTTACCAAACGAACACGGGTTCTGGGATTACTGGCAGCCGGGAGCCTGCTTTCAGCGCAGGTACAGGCGGATCAGCTGGCGGATATTAAGGCCGCAGGGGTGGTGAAAGTTGCCACCTTTGACGCCAATCCGCCGTTTGGCTCTATTGATGCAAAGACGCACGACATCGTGGGTTACGACGTGGACTTTGCCAAAGCGCTGGCAAAATCACTCGGCGTGAAGCTTGAACTGGTTGCCACCAATCCGGCGAACCGAATTCCGTTGCTTCAGTCCGGTAAAGCAGATCTGATCGTGGCGGATATCACCATCACCCCGGAACGCGCACAGGTGATTGATTTCTCCACCCCCTATTTCGTGACCGGCCAACAGTTC…
>EM_0524	+	ATGCTCTCAGGTTTATTTTCACACTCCGCGGCCGGTGCCGCGGATTTTTCACATCTGGAACACGCCAGCGTTGAGTTTCGTGACGTCGTAAAACGTTACGGCGACCATGAGGTATTAAAAGGCATTAACCTCAGCATTTCTCCGGGTGAAGTGGTGGCGATCCTCGGTCCATCCGGTTCGGGGAAATCGACGTTGATCCGTCTTATCAACCAGCTTGAAACCCTCAGTAACGGCGACATTCTGATTGATAACAAACCCACCGCCCGGCTTGCCACTGCGGCACTGCGCCAGTTACGCAGCCGCGTCGGTTTTGTGTTCCAGCAATTTAACCTTTACGCCCACCTCACCGCCAGCCAGAACATCACTCTGGCGCTGGAGCATGTGCACGGCTGGAAGCCG…
>EM_0525	+	ATGGCCGCACTCGACTGGCAGGGAGTGCTGACCGGGCAGCCCCTGCAGTGGATCGAATCCGGTTTTCTCACCACGCTGTGGGTCACGCTCGCGGGCGTGGCACTTGCCACCCTGCTTGCGTTGTTTTTTCTGCTGCTTCGCCTCTCCGCAGGACGGTTCGGTCATGCCGTCGTCAGCGTCTGGGTCTCGCTGTTTCGCAACACGCCGCTGCTGGTACAGCTCCTGTTCTGGTACTTCGCCGCCTGGAACGGACTGCCGCTCGGGTTTCGGGACATCGTGAATGCCGATCACGCCTGGTCAATTTTGCCCGGTGACGTCTGGTGGTTCACGCCTGAATTTTTATGTTCTGCCTGGGGGCTGGGCGTGTTCACCTCGGCCTTTTTAATTGAGGAGATTGAG…
>EM_0526	+	ATGATTGCCGGATTTAACGTGATTGTTGATAACCTGGATTATCTGCTGTGGGGACGTGCTGCTGCGGGTGAACCCGGCGGCGTGTTGCTCTCGCTGCTAATGGCCGCGGGAGCCGCCATACTTGCTCTGCCCTGCGGTATTGCGCTGGCGTGCGCCGCGTGGCGCTATCCCGGGCTTGGGCGTAAGGCGCTGTTCCTGTGGGCAGAGTTGATACGCGGCATTCCGCTCATCTTTGTGATTTTCTGGATGTGGTATCTGCTGCCGCTGATGACCGGCGGCGATCTGCCGGGCGCTCTTACCGTGACGCTGGCGCTGGCCTGGTTCACGGCGGCATCGGTCATGCATTCGGTACTCGCCGGGCTAAACGCGTTGCCCGCCGGGCAATATGAAGCGGCACTG…
>EM_0527	-	TTACCCGGCCAGCGCTTTAACCACCGTTTCCATCGCTTCGGTTGTCAATTCACTGCGTTTGACGCGCTGGTTCGCCAGCGCGGTTCGCAGCACACCGGCAATCACAATATGCTTTGGCTCCTGCCCTAAATCACGCATCTCGAGAACGACCTTGCCGACCACCCGACACATCTCCTGGTACAGCGCTTCGTCTTTGGTCACATTGCCCAT
>EM_0528	-	TTAGTTGTTTACGGGAATGACCGCGCCTTTGTATTTGGTGCGGATCCAGTCCTGAATCTCTTTGGAGTGCAGGACGTTCACCAGCGCAACGATATCTTTTTTCTTCTCATCACCGCGGTGTACGGTAATGATGTTCGCGTATGGGTTATTTTCACCACTCTCTACCGCAATCGGATCGTGAACCGGGTCCAGACCTGCATCAATCGCGTAGTTGGCGTTAATCACCACCGCAGCGCCTTCGTCGTTGTTGTACATCTGCGGCAGCAGAGACGCTTCGACGTTAGGTGTGAACTGCAGCTTTTTCGGGTTTTCGACGATATCGCTGATGCGCGCGGTCACTTTATCAATGCCCGGCTTCAGCTTGATCACGCCCTCTTTCTCGAAGATAGAGAGAATGCG…
>EM_0529	-	TTATCTTTTGTCTAACAGTGAAGTAATGACATCGCCGCAGAACTGGATAATGAAAACGATGATTAGAATGGTCACCGTTGCCACCAGCGTGACGTCACCATGGTTGCGCTGGAATCCTTCCAGATAAGCCAGATTTCCCAAACCGCCTGCGCCAATCACCCCCGCCATTGCGCTGTAGCTCACCAGCGCAATCAGCGTCACCGTAATACCTGAAACCAGTGCAGGTGATGATTCCGGCAGTAAAACCCGAAACACTAACGTGCTCAGTCGTGCGCCCATCGAGCGCGTTGCTTCTATAACGCCTTTATCCACTTCACGCAGGGCGATTTCCACCAGGCGTGCGTAGAACGGTGCTGCGCCCACGATCAGCGCCGGGAGTGCCGCGTTGGCGCCAAGGAT…
>EM_0530	-	TCAGTCATGTTTAATCACCTCGCCTTCAATATCGCTGTGCTGCAGGTCGGCGAGGATATTGTTCAGTTGTTCATCAGATGCCACCACGTGCACCCAGAGTTGCCCGAAAACACCGTGGGCGGTTTGCGTCATTTTTCCGTGCAGGATGTTAAACGGCAGGCCATAGCGCAGCGTTAATTCACCGACGACAGGCTTATGCGTGCTATGTCCGGTAAAGGTCAGCTTGATAACCGTGCCTTCCAGTTCATTTGCCAGCTCAGCGTTGAAGGTCTCTTCCTCGGCGTACTGGCTCACCTGACGCACAAACTGTTGCGTGATGGGCTGTTGCGGATGGGTAAAGACGCTCAGGACGTCGCCCTCTTCCACCACCTTGCCATTCTCCATCACCGCCACGCGGTC…
>EM_0531	+	ATGACGATTTATCACTCCGTCACCGAACTGATTGGCCACACGCCGCTTATCCAGCTGCACAAACTGGATACCGGTCCCTGCTCCTTGTTCCTGAAGCTGGAAAACCAAAATCCCGGCGGCTCGATTAAAGACCGCGTTGCGCTGTCGATGATCAACGAAGCGGAGCGCACCGGCCAGCTGCAGCCGGGTGGCACGATTATAGAAGCGACGGCGGGCAATACCGGCCTCGGCCTGGCCCTGATCGCCGCGCAGAAAGGCTACTCGCTGATCCTGGTAGTGCCCGACAAAATGAGCCGCGAAAAGATTTTCCACCTGCGCGCCCTGGGGGCTCAGGTGGTGTTGACCCGCTCCGATGTGAATAAGGGGCATCCGGCCTATTACCAGGATTACGCCCAGCGT…
>EM_0532	+	ATGAAAAACCTGGCAACCCTGAGCGTTCACAGCGGCGAGTTCAACGACCAGCACGGCGCCGTCATGCCGCCGATTTACGCTACCTCGACGTTTGCGCAACCGTCACCCGGCGAGCATACCGGCTATGAGTATTCCCGCAGCGGCAACCCCACCCGCCACGCGCTGGAAACCGCCATCGCCGAACTGGAAGGCGGCTCGCGCGGATACGCGTTTGCCTCCGGTCTGGCGGCCATCTCCACGGTGCTCGAACTGCTCGATAAAGACAGCCATATTGTCGCCATCGATGACGTTTACGGCGGGACGTATCGCCTGATTGAAAACGTGCGCAAGCGCAGCACCGGTCTTCAGGTCAGCTGGGTTAAACCGGACGACCTGGCCGGGCTTGAGGCCGCCATTCGT…
>EM_0533	-	TTATCTTAAAATCAGCGTATAATGCGCGCCAAATCCCTGGTGAATGGTTTCAGCGCTTGGAATACAAAAAACAACGTACAACTTCTCCTCTCCTTCGTTGGGCTGACACTCAGGCAC
>EM_0534	+	ATGAAAAAGACGAAAATTGTTTGTACTATCGGCCCGAAAACCGAATCTGAAGAGATGCTGAGCAAAATGCTGGATGCCGGCATGAACGTGATGCGTCTGAACTTCTCCCACGGCGACTATGCTGAACACGGCCAGCGTATCCAGAACTTGCGCAACGTGATGAGCAAGACCGGCAAAAAAGCCGCTATTCTGCTGGATACCAAAGGTCCGGAAATCCGTACCATCAAACTGGAAGGCGGTAACGACGTTTCTCTGAAAGCGGGCCAGACCTTCACCTTCACCACCGACAAATCCGTTGTGGGTAACAGCGAAATCGTTGCAGTGACCTACGAAGGCTTCACCAGCGATCTGTCCGTCGGCAACACCGTGCTGGTGGATGATGGCCTGATCGGCATGGAA…
>EM_0535	+	ATGAATCGTACTAAACTGGTACTGGGCGCGGTAATCCTGGGTTCTACTCTGCTGGCAGGTTGCTCCAGCAACGCTAAAATCGATCAGCTGTCTTCTGACGTTCAGACTCTGAACGCTAAAGTTGACCAGCTGAGCAACGACGTGAACGCAATGCGTTCCGACGTTCAGGCTGCTAAAGACGACGCAGCTCGCGCTAACCAGCGTCTGGACAACCAGGCTACTAAATACCGTAAGTAA
>EM_0536	-	CTATTGCGTCACCTTCTCACCGTCGTTTTCCGCAACTGCATCCGTCACACGGCTATTTTGAACCGACAGCACATTATTGCTGGCGGACGTTCCGCTATCTGCAGAGACCGCGATCGGTATCCCCGCCCGGCGAGACAACGCTTTATCAATAAGCGCTTTATCACTGCCCGACTCAGAGACGAAAGTGGCAAAATCCGCAGAGTGAGTAATAGGCACCGTCTGAGGGTTTTCCCCCTCAACCTGCGCCAACGGACGGTGTACTTCGATGTAGCGTTTCCCGCCCGGCTCGACGGCAAACTTCACCGGCTCATTGATAATCTGAACCCGCGTGCCAACACGCACCTGCCCAAACAGCGCTTTGATATCCGGCGCGTTCATCCGCATACAGCCTGAACTGAC…
>EM_0537	-	CTAGCTAAGGATTGCAGCTTTGGCGCGAATGCCGCGGATCATCGCTTCCAGTCCCTGGGATCGGGACGGGGTGAGATGTTGGGTAAGCGCCATTTTTTCGAACCAGGGACGAACATCAAAAGCGACTATGTCCTGCGCCGACATCTGGTGATAGAGAATAAAGACGACGGCAATAAGCCCTTTCACAATCGCAGCGTCGCTGTCGCCGTGTAATTCGATAGTGCCGTCGTCAGATTGCTTCATCACAATCCACACCTGGCTCTGGCAGCCCTGAATAATATTATCCGGGTTATGCGCCTCTTCGCTGAGCGGCGCTAAACGCTGCCCCAACTCAATAATATAGAGATATTTCTCTTCCCAGTTAGCGCAACGCCCGAAGTTGCGCAGCAATTTATCTTT…
>EM_0538	-	TTAGCCCAGCAGCTGGTGAATGCGCTTAAGCCCCGCCACCAGCCTGTCGACCTCTTCCGTTGTGTTGTACATCACCAGCGACGCGCGACACATTGCCGGCACCTGGTAAAACGCCATCAGTGGCATGGCGCAGTGATGCCCGGTACGGACCGCCACGCCATAATTATCCAGAAAACTGCCCACGTCATAGGCGTGATGTTTACCCAGATTAAACGCAATCACCCCCTGTCGGTCAGCCGGGCCGTATAAGGTTAAATCCGGTACGCTGGCAAGCTGGGCAAGCGCATAGTGCATCAGCACCTGTTCGTATTCCTGAATGGCGTCAAGGCCAATGGAGGAGACCCAGGAGATGGCCGCCCCAAGACCAATAATCCCGCCGGTGTTTGGCGTGCCCGCCTC…
>EM_0539	-	TCATGCTTCGCCTCCAGGCAGACGCTGACCTATACGGGCCAGCACCTGCTGTTTTAACGCGCCATCGTGCAGCGCTTCCGTCAGCTCAGCGGCAAACGCGTAGATGATCATCTTCTGCGCCGCCTGCCGATCGATACCGCGGGAGCGCAGGTAGAACATCTGCTCATCGTCAATCCGCCCGACCGTCGCACCGTGGCTGCATTTCACGTCATCGGCGTAGATCTCCAGCTGCGGTTTGGTGTCCACTTCCGCCAGACGCCCCAGCAGCAGGTTGTTGTTGGTCATCTGTCCGTCGGTTTTAATGGCGTGCTGGGCCACGTTAATCAGGCCGTTAAACACCGCGCGCCCTTTGTCGCTGACGATAGTTTTATGCAGCTGACGGCTGTTGCAATAGCCTTT…
>EM_0540	-	TTACTGCTGTTCGGTAAGCCAGCCATAACCCTGCTCCTCCAGTTGTTTAACCAGTGTGAAATCGCCGGATTTCACAATGCGCCCCTGGTAAAGCACGTGGACGTAGTCTGGTTTGATGTAGTCAAGAATGCGCTGGTAGTGGGTGACGATAATAAACGAGCGCTTGCCGTCACGCAGCGAGTTCACCCCGTCTGCGACAATCTTCAGGGCGTCGATGTCCAGTCCTGAATCGGTCTCATCAAGAATGCACAGCTCGGGCTCGAGCACCGCCATCTGCAGAATGTCGTTACGCTTTTTCTCACCGCCGGAGAAGCCGACGTTGACCGAACGGGTCAGCAGATCTTCCGGCATTTTCAGCAGCTTGATCTTCTCTTCCATCAGATCCTGGAAGTCGAAGCG…
>EM_0541	-	TTAACCGACGCTGTGTTCAAGACTAATGGCGAGGAGTTTTTGTGCTTCAACGGCGAATTCCAGCGGCAGTTCAGAGAACACGTCCTTACAGAAGCCGTTCACAATCATTGAAATGGCATCTTCTTCACTGATCCCGCGCTGCAGGCAGTAGAAGAGCTGGTCTTCCCCGATGCGCGACGTGGTCGCTTCGTGCTCAAGCTGGGCCGTGTTATTACGGCACTCGACGTACGGGAAGGTATGCGCGCCGCAGTCAGCGCCAATCAGCATCGAGTCACACTGGGTAAAGTTACGCGCGTTGGTGGCCGTCGGCATAATTTTCACCAGCCCGCGATAGCTGTTCTGGCTATGCCCGGCGGAGATCCCTTTCGAGATAATGGTGGATTTGGTGTTTTTACCAAT…
>EM_0542	-	CTATACCCCAAAGCTTTCGCCGCAGCCGCATTCGTTCTGGGCTTTCGGGTTATGAAATTTGAATAACTGGTTTAAGCCTTCGCGGACGTAGTCCACTTCGGTGCCGTCGATAAAGGGCATCGCCTGCAGCGCCACGAACAGTTTCGCGCCGTCGGTTTCGAAGACCAGGTCATCTTTCTCGGGTTCGGTGACGGTATCAAGCACGTAACCAAAACCTGCGCATCCGGTCTGTTTGACGCCTAACCGCACGCCGAGGATCTCGGGCTTTTTCGCCACCAGCTCGTGAATGTGTGCCGCCGCCGCTGGCGTGAGCGTTAAACCGCGCCAGGCAAAATCGGCCGGATTAAAGGTTTCTGAATGCAGTTCCAT
>EM_0543	-	TTACGATCGGTGATGAAATGAAACAGCAAATCCCTGTTCACGCCAGTGATCGAGCTGTTCCTGCTGGCGAGGCGTGGGGGATTTCCCCGTCCAGACGAAGATTTTTTGCCCCGGGAACAGTTCAGGACGCGGTGAATCAATGGGTTCAGCCAGCACGTCAATATGCCAGCCCTTCTGTGCCAGACGCGCGGCTTCAAGCCAAAGATGCGTTCGGTCGTCGCATTCCCAGCCGATCAGGAGAGCATCTTTACCGGCTTTCTTGCGGGATTCCGCAAGGCTTGCAACCGCGAATTCGATCAGGACGCCGTCAAAAAGACTCGCCATGTGGCGCACGGTGTTTTGGTCCTGGTTCATTCGCTGTCGGACCGGAGAAATAATGTTATCGATCAGCGCATCCAT…
>EM_0544	-	TTAGAAATCGTTCTTTTTCTCAGGCCAGGCAACAGCCGGGATCCCGCCCAGACGTGGGCTGGCGAACAGATGCCCCTGAAACTGCGAAATCCCGGCGGATTCCAGCCACATCCACTCCTCAGCCCGCTCTACCCCCACCGCGCAGAACTGGATTTCCAGGGACGCACAGCATTTGATGATGGCTTGTACAATCGCCTGGCGCGGGCCGCTTTTGTGCACGTTGGCTATCAAATCCCGATTAATCTTAATTCTGTCCGGCTGGAACTGCGCCAGCAGCTGCAGCCCGGCAAACCCTGCGCCAAAGTGATCGATCGTCACGCTGATCCCCGCGCTCTTTAACTGACTGACTGAGTATGTAAATTCGTCAAAGCGGGAGATCGCTTCACTCTCCGTGAACTC…
>EM_0545	+	ATGAACCAGAACGGTTATGTCGCAGATTCAGCAGCAGCAATCGCGCAGTACTTCGAGAAAGCCGCGCTACCTACGCAGCAGGAGACGCTGGGTCAGGTGGTTGTTGAAATTCTTAGCGACGGGCGACATCTCAATCGCAAATCGCTCTGTACCAAACTTTTAAGTCGCCTCGAAAGGGCTGAAGGCCCGGAAGAGGAACAGCATTATCACATGCTGCTTGGACTGCTTTTCGAACGGTAA
>EM_0546	+	ATGAGACAAAATATTCAGCTTCAACCCGAATTTCACTCTGCTTTTTTAGATAGCGCGTTATCGGAGTACTTCCGTCATGCAGGCGAACGTTTTGCTGAAGAGTCCGCTGTTTTTTCTACTGCAGTACGCTGTGTCCTTGCCTCTGAAGGACATCTGACCAATAAGGCCATTATCCTCTGGCTGATCCAGACGCTGGAAGCCACTGACGATGTCGTTCAGGCGGATGTGATCCGCAAGACGCTGGAAATCGTCGTCGGTTACACCATGGACGATCTTTGA
>EM_0547	+	ATGAAAAAAATCGCCAGCGTCTGCCCGTATTGCGGTGCAGGCTGCAAACTTAACCTCGTCGTTGAAAATAACCGTATTATCCGAGCCGAAGCAGCAGACGGCGTCACCAATCAGGGCACGCTTTGCCTGAAAGGATTCTACGGCTGGGATTTCCTTAACGACACCCGCCTGCTCACCCCCCGCCTGACGCAGCCCATGATCCGCTACAATAAAGGAGAGGCATTCACCCCCGTCACCTGGGAAGAGGCCATACGCTATACCGCCCACAGGCTCAAGAGCATCAAAGAACAGTTCGGTCCGCGGTCAATCATGACCACCGGCTCCTCGCGAGGAACGGGTAATGAGACCAACTATGTCATGCAGAAATTCGCCCGTGCCGTGCTTAATACCAACAACGTC…
>EM_0548	-	TCATGCATAATTATTTTCCAGGTAATCGCGAAGCAGGTTTGGCCGACTTTTTTTCTCCATTAATCTTCTGAGCAGAACGATCAGCTCGTAATCACTTCGCAGGTTAAACTTCTGCATCATCATATATTTATGGGTAAAGACAGTTTTATCACTCATCTTTAATATGTTGGCGGTCTGCACAACCGAGTGCCCCTGATAGAAATTCACCATAATTCGAATCTGTTGCGGTGACAGGACTTTATGTTGGCATTCGAAACAGGATTTTTTATTCCAGGTGTATCCTGGTAATTGCGTCCTGAACAAGGCGATAAACAATGCGCCGCTTATACGATCAAGCGAAGCACGGCGAGAGAGGAAAATGATGTCCTGAAAACAGGAGGGCAACGCGGAAAAACGGTG…
>EM_0549	-	TCAGTTGTATTGCATCGTCATCACAACAACCGCGCTGATGCTTCCCGGCGTCGCGCCACCGGCCTGGGATATCACCGATGCCTGCATGGGCATGCTGGCCGTTCGGTCTGCTGCAATATTTTGCGTCATGCTAGAGCCCGTTCCTTTGAGCATGCCGGTCCCCGCCTCACGCATGGCAACCGCCACGTTCGTTGCCGAGCCGCTGTTCATGTAATAGTCCGCCCCGGCAACCGGATCGGGGTTTCCGGTGAAGGTGACCGTCACGCTGCGGGTCCCCGCGGGACACTGCGTAAACTGCAGATTAAACGTCACCGGGTCGGAGGATGAACCCGGCGTCACCATGTTTGTCGCCTGAATATTGCCGAGATTAATATCCAGCTGCGTATTCCCGCCATTAAA…
>EM_0550	-	CTACTGGTAGGTCAAATTAAGCGTGGCAGAGGCATTGGCCGCGCCGGATTCGACAGACGTTAACGTCTGATAATATCGCGCCGTTAACGGCAGCGTCTCTTGTCCACCCGAAGATTGTTTTAATAGCAGGCGGCTATTCAACACCAGCGGCGTGCCGTTATATAAAAGTTGCACGCCCACGCCTTTTGCCGTACCGGTCATCCCCTGTCCCGTTAGCGCCATTACGCTGGTATTGCTGCTGTCCGGGTTCTGAATTCCGCCAAGCGAAACGCTAATATTGGTTCCGGGGGTGCAGGTTAACCCCAGGTTTTGCGTATTCTGCGCGCCCGCGGGCGTGGTTCCGATCGCCGTGCCAAACGCTGAGGCGGAGATATCGCCAATGGGGAACGTCAGCTGAGG…
>EM_0551	-	TTAATGCTCCTGGCGACACGTGGCACTCACGTCCGTTATTCCACTGTAGGTTGATTGTTTCGGCAGATTGAAATCAGCACGGCACTGTTGGCTGTCCTGGTTTCCCCAGGTCGCAACTAACGTCCCCTGCTCGCTCATGCCGGTCAAATACACCTGGCCGCGATCGCCCACGATGAAACTGTTGTTACGCTCACCCGCGAGGGTGACCACGGCTCCGAACGGGACGGGACGGTTGTTGTCTGTCAGGGTCATCAGCACCCGACGTCCGACTCTGGAAAGGTAGTCCGCTCTCACCACCGCCCCACGCGTCGGGGTGACCGTACGGGTATTGATCTCCAGCTCAACATCGTCAGGCATATTTTCCGGATCGAGAATGAGATCGTTTTTTCGGTACACGGA…
>EM_0552	-	TCAGATACTGGCTTTATGTTCGGTGCCAGGACTGCCAGAGTCATTAATGACTTTAAATGTGAGAGCATGACCACTCACCCCTTCAGGTAATGAAAACCGGGCCGATGCACCGGGTAAAACATACGTCACATCATCAAGCTTTCGCCCGCCGAGGGTAATCTCATTAAAATTGATCACGTAGGGCGTGGGATTATTCACCTGAATCGCATTCCCGGATCGTTGCCAGGTTAATTTATTCACCTGTTCTTCCGGAGTTGATGCTCGCAGACCTTCAGGCCGATAAATTAATTTAATCCGCGTCTTTACCGCAATTTGCAGGGCGTTCATCTCTTTTGAGGCTGAGGGAATCGCTTTAATATTCAACCAAAATAAACTTTCCTGCTCCTGAGGCAGGGAACC…
>EM_0553	-	TTAGTTGTAAACCACCGAGAAGTTCGCGACCGAGTTAGCCGGACCGGCAGTGACTGATGAGGCGGTCGAAATATACTGCGCATAGAAGTTCAGCGTATTATCCGCGGTGCTGCTCAATGCATAGGAATAGCTGTTGCTGCCATGCAGAGGCAGATCGGCCTTATCGGCGCTCATCAGATTGATTGCCACCCCTGTTGCCGCCCCTGCCACCGAGGAGTCAATCGCCAGCAGGCTGGCGTTGCTTAAATCAGGCGTACCGTCAAAGCGCACTTTTGCGTTAGTCACCGTGACCGGACAGTTTTTCAATACAATACTGAATTGTGTGGCAGCGGTTCTGGCTCCCGTTGTCGGGAATTCAGTTTTATAATAATCGCCCAATACGACGACCTGGTTCTGAGA…
>EM_0554	+	ATGAATACCCGAATGGCTACAGAATATAGTAAAGACAATTCCACCGTGCTCCACCTAAAACCCTATAAGCACATTGAAAAAATTATCGATACCCTACTTCCTTCAGCAGAAAGGAAAATACTGTCCAGAGGGGAAGTGGTTCACTATTACAAGAGCGATATTCGCCAGTGTTTTTTACTGATCCAGGGGAGCGTGGCATTACACCGCCGTGGAGATGGTATTGTCTTAAATTCTGAATCAGCGCCCTTTATTCTGGGTGTCAGCAGCCAGTTCTCCTCTGAGCATCTTTATGTCAGGGCGCTGGAAACCTCCGAAGTCGCGGCTGTGTCGCTGGAGCGTTTTAATGGCATCGTTGCGCAGCAAAATCTGTGGGAGCATTTTTCTAACCTGCTGATCTAT…
>EM_0555	+	ATGTCTTCAGCACAACAACATCGCGGCTCACCCTACGCCCGGGAACTGATCTCTTATTTAGAGCCGTACTGCACCACGCGCAGAACAGGCCGTGGCGAGCAATTCGATCTTCAGGTCAACGGCAAGGGGATCTGTTATTTAATTCTGGAGGGGACAATTGCCGTCTACCGCAGAAGCGATAACATGATGCTCTCCACCGCCCGCAGCCCTGCTCTGTTTGGTCTCGCTAATCTGACGGACATTTATTTCAATGATTACATCAAAACCGTGAGCCCATGCCTGATTGGCATTCTCCCTACCGAGAAGGTCAGTGAAATTATTAAAGAGAAAGCGTTATGGGGCCTGCTTTCTAACCAGCTGATGTTTGTCTATAGCCGACTGTATAACAACGTGATGCCA…
>EM_0556	-	TCAATGGACGTGAACGCCCAACCGCCAGGCAAAATAGATCTCTTCTTTCAGCTCGTTTGAAGAGAGCGCCAGCAAATCTGCAAATTCCAGCTCAAGTTGTTTCAGTTTTTTCAGGTACTGCGCCGGAGACAGGTTGCTCTTATCGCGACGTAAATATTCAATTGCCAGTTGGGTTGGGGTTATTTCAGTATCCAT
>EM_0557	-	TTACACAACTGCCGTCGTCAGTCTTGATGAGCAGCACAGGCGTTCCTGCTCATCGAGAATATCAATCTGCCACACCTGATGACGGCTTCCGGCATGAAGCGCGCGGCAAATACCGCGCACGCGCCCACTGCGAACAGAGCGGATATGGTTAGCGTTCACCTCCAGCCCGACAACCTTCTGCTCCCCTTCGGTACAGAGATAGCCCGCAACCGAACCCAGCGTTTCGGCCAGCACAACGGACGCGCCGCCGTGCAGTAAACCGAACGGCTGATGCGTGCGGCTATCGACGGGCATCGTCGCTTCCAGCTCATTCTCGCCAATGCGGGTAAACTGTATGTCCAGCAACCCTACCATGTTTCCCTCGCCCATGGCGTTTAACGCCTGCAGCGTCACCGCACG…
>EM_0558	-	TCATCCGATAATCTCCAGCAAAGCCTGTAATGGATGGCGAACGCCGTTACCCTCTACGCGTTTCACCTGGCTGCGACACGAATACCCCGTGGCCAGACAGCGGTTACGCGGTAGACGCTGCATCGCCTGTTGCCACGATAATTCATAGATCCCAAGCGAATTGGCGTGGTTTTTCACTTCGTGCCCGTAGGTACCTGCCATACCGCAGCAGCCCACGCTGACGTTTTCCAGCTTCGCGCCAAAACGGGCAAAAATAGCGGCCCACTGGGCAGGTGCACCCGGCAGTGCTGTGACTTCAGTACAGTGGGCAAAGAGATACCATGGCTCACCGCTGGCCTCTCGTGCGGCAGTTTGCTGTAGCGCTAAAGGCAGCCACTCGTGTACCAGCATGACGTGGAA…
>EM_0559	+	GTGGAAATCGTTTGCGTTGTATCACAACTTTTTATCACATTTTTTTCTTATGCGCTCAGCAGAATTACGGGCAAAATCCGCCTGTCAAAAATCGCTGATATCACTAATGATTAG
>EM_0560	+	ATGGTCAATCTTCGTCAGCCCAGGGATGTTGCGCAAATTTTGCTGTCGGTGCTGTTTTTAGCCCTGATGATTATTGCGTGTCTGTGGATTGTTCAACCCTTCGTGCTTGGCTTTGCGTGGGCCGCTACAGTTGTCGTCGCCACCTGGCCTCTGCTATTACGGCTGCAGAAACTGCTGTTTGGCCGCCGTGGCCTGGCGGTGCTGGTCATGACGCTGCTGCTGTTCATGCTGTTTATTATTCCGATTGCCCTGCTGGTTAATAGTCTTGTCGACTCCAGTGGCCCGGTTATCCGTGCCGCCACCAGCGGGGATCTGACGCTGCCGGATCTCGCGTGGCTTAACAGCATTCCACTGGTCGGCGAGAAACTCTACAGCGGCTGGCACAGCCTGCTGGAGATG…
>EM_0561	-	CTACGCGCGTTTGACCTGACAGGTGCTGAGCATCCGCCACTCACCAGGCAGCACCCGCGTTTCCCCTGTCACATTGACCGTCACCGTCTCGCGAATATCCGCCGATGAAGCGCCAACCTGCAGCTCAAACTCACCCGGCTCAACGATGCGTTTCCCGTCGCGACGGGTAAAGTTGAACATCTCGACCGGTAGCGTAAAGGTGAGCGTGGCGGTTTCGCCCGGCGAGAGCGTGACGCGCTGGAAGGCCTTCAGCTCCTGAAGCGGCCGCACCTGCGTGGCGACCTTATCTCTGACGTAAACCTGTACCACCTCGCTGCCGCGGCGCTCACCGGTATTGGTGATATCCACGTTCAGCGTCACCTCGCCGTCGACCTGCACGCTGGATGCCGCCGCTTTTGC…
>EM_0562	-	TTACTCCTGTATTGCAGAATGGGTTGCCGGGCTGAGCTTTCCTGCGTCGGGACGCACTTCACGCTTGCCCGCAAGTTCACGGGCAATGGAATCCACCAGCCGACTGTTGAGTTTGTAAATGGAAAGAAGCGCCACCATGCAGAGGAACAGCACGCAAGGAATGAGCGTAAAGAGCGCGTTGATGGTAGAGAGCACGTGCGGCGCCTGCGTCACCTGGCCCGGGGCGTAATCCACCATGCCGAGCACCCAACCGACCACGGCCCCGCCCAGCGCCAGCCCAAACTTGATGGCAAACAGCGCGGTAGAGAAGACCAGCCCGTCCAGACGACGACCGCTACGATGCTCTTCGTAATCCACCACGTCGGAGAACATGGTCCACTGGAGCGGCGTAGTCAGGTT…
>EM_0563	-	TTACTTATTCAGTTCCGCCAGGCTCAGCCAGGTTTGCACCACGGTGTCCGGGTTCAGGGAGAGACTATCAATCCCCTCCTCCATCAGCCAGGCGGCAAAGTCTTCATGGTCGGACGGACCCTGACCGCAGATCCCGACGTATTTCCCCTGCTTCTTCGCCGCGCGGATGGACATCGAGAGCAGCGCTTTCACCGCCTCGTTACGCTCGTCGAACAGCTCAGAGACCACGCCAGAGTCGCGGTCCAGACCGAGCGCCAGCTGCGTCATGTCGTTCGAGCCGATAGAGAAGCCGTCGAAGTGCTCCAGGAACTGCTCGGCCAGCAGGGCGTTGGACGGGATTTCGCACATCATGATGATCTTCAGCCCGTTCTCGCCGCGCTTCAGCCCCTGACGCGCCAG…
>EM_0564	+	ATGGATAGTGCTGTCGATCGCCACGTTTTTTATATTTCTGATGGTACGGCGATCACCGCCGAGGTGCTGGGGCACGCGGTGATGTCGCAGTTTCCCGTTTCGATTAACAGCATCACGCTGCCATTTGTGGAAAATGAGAGCCGCGCCAAAGCGGTGAAAGACCAGATTGACGCCATCTTCCAGCAAACCGGCGTGCGCCCGCTGGTGTTCTATTCGATTGTTATCCCGGAAATTCGCAGCATCATTCTGCAAAGTGAAGGTTTCTGTCAGGACATCGTGCAGGCGCTGGTGGCACCGTTGCAGAGCGAGCTCAAGCTCGACCCGACGCCCATCGCCCACCGTACACACGGGCTGAACCCCGGCAACCTGACCAAGTACGATGCGCGTATCGCCGCCATT…
>EM_0565	-	TCAGTTATCATAATTGGCATCATCGGGGCGAATTCGCCCCGAACTTGAAATCAGCAGGGATTGGTTTAAGGTGATGCCCATCACTTCCCGGTAGTCTGCCGATGAAGCACAAAAATTCTGAGACAT
>EM_0566	+	ATGAACAAAACCGACGAACTCCGCACTGCGCGCATTGATAGCCTGGTGACTCCGGCTGAACTGGCCCAGCGGCACCCCGTTTCCGCAGGCGTTGCGGAACATGTAACGGCGTCCCGCCGCCGCATTGAAAAAATCCTGAACGGCGAAGACAAGCGCCTTCTGGTGGTGATTGGCCCCTGCTCCATTCACGACCTGGATGCCGCGATGGACTACGCAAAACGTCTTCAGGGGATGCGTGAGAAGTATCAGCATCGCCTTGAGATCGTCATGCGCACCTACTTTGAAAAACCGCGCACCGTGGTGGGCTGGAAGGGACTGATTTCCGATCCTGACCTCAACGGCAGCTATCGCGTGAACCACGGTATTGAGCTGGCGCGGAAGCTGCTTTTGCAGGTCAAC…
>EM_0567	+	ATGTCACGTACGGATAACAGCGCGGCAACGCCAATAAAAACACACACAGCGCCTTCCCCCACCTCCACCGATCGCCGTATCGACAGCAAAACCCTGCTCGGTGATGAGGGGCGGGTCATTATCGAGCATGACGGCCAGCACTATCTTCTGCGCCAGACCCATGCCGGAAAACTGATCCTGACTAAATAA
>EM_0568	+	ATGCCACACCTGCATTCCACGTCTTTACGTCCGTCACTTCTGGCGCTGGCGATTGTCAGCACCCTGCCGGGGACTGCGTTGGCCGCCACAGACGACATCACCGTAACCGCCACCGGCAACGCCCGCAGCGCCTTTGAGGCGCCGATGATGGTCAGCGTCATTGACGCCACCGCCCCGGAAAACCAGACCGCCAGCTCTGCCGCCGACCTGCTGCGCAAGGTCCCCGGTCTGACGCTGGACGGTACCGGCCGCACGAACGGTCAGGACGTCAACCTGCGCGGTTACGACCGTCGCGGCGTGCTGGTCCTGGTCGACGGCGTGCGTCAGGGAACCGATACCGGCCACCTCAACAGCACCTTCCTCGACCCGGCGCTGATCAAACGTATCGAAGTGGTGCGC…
>EM_0569	+	ATGAATCACTACACACGCTGGCTTGAGTTAAAAGAAGACAATCCGGGTAAATACGCGCGCGACATCGCAGGGTTAATGAACATCAGCGAAGCGGAGCTGACCTTTGCCCGCGTAGGTCACGACGCCTGGCGACTGCACGGTGAAATCCGCGAGATTTTAGGCGCGCTGGAAGCCGTGGGCGAAACCCGGTGTCTCTGCCGCAACGAATACGCCGTGCACGAGCAGGTCGGGAGCTTTACCAACCAGCACCTGAATGGCCACGCCGGGCTGGTGCTGAACCCGCGCGCGCTGGATCTGCGCCTGTTCCTCAACCAGTGGGCGAGCGTGTTTCACATCAGCGAAACCACCGCACGCGGCGAGCGTCAGAGCATTCAGTTCTTCGATCGTCAGGGCGATGCC…
>EM_0570	+	ATGAAAAGCTGGTTTGCCCTGCTGAGCGCCCTGCCTCTGGTGGCGTTTGCCGCCACGCAGGAGAAAATTGTCACCCTCGGCGGCGACGTCACGGAGATCGTTTATGCCCTTGGCGCACAGTCTTCTCTGGTCGCGCGCGACAGCACCAGCCAGTGGCCGCAGGCGGCGAACGACCTGCCAGACGTGGGTTATCTGCGCCAGCTTAATGCAGAGGGGATTTTGTCCATGCGTCCCACGCTGGTGCTGGCGAGCGCTCAGGCTCAGCCCTCTCTGGCGCTGAAGCAGGTTGAGCAAAGCCGCGTCAGGGTGGTCACCGTTCCCGCCAGTAACGCCCTGAGCGTGATTGACGAGAAAGTCCGGACGATCGCCGAAGCAACGCACCAGCAGGCGCAGGGAGAA…
>EM_0571	+	ATGTCCCGACGGGTTACGGTTTCACTGTGGCTGCTGGCTGCCCTGCTCTCCCTCTTGACGTTCACGGCCACCGGCTTTGGTGCGTTGCGCCTGCCGGTCAGCCTGCTGTGGGACGGCAGCGACGAGGCGCTGCGTCAAATCTGGCTGACGATCCGCCTGCCTCGCGTGCTGCTGGCGCTGGTCATCGGCGGATCGCTGGCGCTGGCGGGGTGTGTGATGCAAGGACTGTTTCGCAATCCCCTGGCGGATCCGGGTTTGCTCGGCATCAGCAGCGGCGCGGCGCTGGCGGTCGCGCTTTGGGTCGTTCTTCCGCTCTCGTTACCTGCCCTGGTGATGCTCTACGCCCCGATGCTGGCAGCCTTTCTCGGCGCGCTGGCAGCGACCGTTGCGATCTTCCTG…
>EM_0572	+	ATGGCTGACCGCTATTGCGCTGAAAATATTGTTTTTCAGGCGGGACGACGCACGATAATCAACGACATTTCGCTGTCGTTGTCGCAGGGTGAACTGATCGCGTTAATAGGCCCGAACGGTGCCGGGAAATCGACGTTATTACGGCTATTAACGGGTTATCTCAAGCCTGCCAGCGGGCACTGTCTTCTGGCGGGGAAACCCCTCAGCGCATGGCGTCCGGACGCGCTTTCTCGCCAGCGGGCGGTGATGCGACAAAACACGCAGCTGGGATTTGACTGGCCGGTGGAGGCCGTTATCGGCATGGGCCGCGCCCCGTGGACGCGCACGCCTGAAGCGGCAGTGATTCAGGAAATCATGCGGATCACCGAATGTTTGCCACTTGCCGGAAGGCAATTTGCG…
>EM_0573	-	CTAGCTTGAGCAGCTCACTTCCAGCCGCTTGCCCCAGTCAGGCGGGCGGCTGACGTAGTCATCGTCCCGGTCGGCAAACGGCGTGCGCAACGCCACGTGCAGGCGGTGCAGCTCATCGTACTGTCCCTGCTCTGCCTGCTCAATCGCCCGCTGCGCCAGCCAGTTGCGCAACACCATTGCGGGGTTCGCGGCCTTCATCTTCGCCTGGCGGGTTGCATCGTCCACCTGCTCCTGCTGAAGCCGCGAGCGGTAGAGCGTGAACCAGTCGTCAAACGCCTGCCTGTCGATAAACTCGTCGCGCAGCGGTGACGCCGCGCTGTTCTGCTCCGTCTGGCTCAGCATCCGGAAGGTGCGGGTGTAGTCACTCCCTTCCCGCGCCATCAGCGCAAACAAGCTGTT…
>EM_0574	-	TCATTGAACGAGCGTTGTCACCTGCTCTGCCGGTACGGCAGGCCAGAGACTTCCCTGCATCGCGCCAAAATTAAACGTCAGCACGCGCTGCAACAGGCTGTGATCGTCAATCCCGGATACCATAACCGACTGGCAGTGTGGGGTGATTTGCCAGAGAATAGCGCGCATAAAGGGCTCAAAAGAAAGCGCTGCAGCCCGCTGCTGGATAAACCCCTTGTCCAGTATTACGCGCTTAAACAAACCGTCATAAACCGCTTTGAGAGATGCTGCACCTGCGCCAAAGTTTGTCAGCACTAAAGGAAAATGGATTGCCATTCTCGCCAGGTTCAGATCATCTTTTCCATTATTTAAACCTGGATAGTTCTCATTAACAGTAAACTCAAGAAAAGGATAGCGCTC…
>EM_0575	-	CTAAATACGCCGCGCCTGCCAGAAATTTTTACGCCAGTAGACATTATCGAGCGAAGAGCGCATCACCCCACGGCTGGTCGAAGCATGAATAAACTGGTTATCCGTATCGTAAATGCCAACATGGAGACCGCTTTCACCCGAACCGGTTTTGAAAAAGACCAGGTCGCCAGGCAGTAGCTCATCTTTGTCGATTTCCGTGCCTATTTCAGCTTGCTTGCGCGTTTCACGCGGAAGCTGCAAATCAAACTTATCGCGGAAGGTCATCAGAACAAAACCAGAACAGTCCACGCCGCCGCGGCTCATACCGCCGTAGCGATAAGGCGTGCCGCGCCAGTTGCTTAACTGGTCGTTCAGGCTGGCAATCACGGTGATTGAATCCGAGAGCCGGGCGTTAGGGGG…
>EM_0576	-	TTACTCTTGCGCGGTAGAAATCAGCATCTTATGCCCTTCTATGTCCAGCCTGCGAAACGACATATTGTACGCGCGGGCAAGATTTGGGGGCGTAAGAACCTGGTCACGCGCGCCGCTGGCAATCATTTTGCCTCGCGACAGCAGCCAGACCCTGTGGGCATGGCGCAGCGTGTGGTTCAGGTCATGACTGCTCATGACGACGGCTATCCCCTGACGGGACAACCCGCTTAGCAGGGTATCCAGCGCCGCCTGCTGGGCGACATCCAGACCGCTCATCGGCTCGTCCAGAAGCAGCAAGCGTCCGTGAGGATTTCCTGCCGGATGGATCTGCAGGATAACCGCGGCCAGACGCACGCGCTGCCACTCCCCACCGGAGAGCTGGCTGGCGTGACGGGTGAG…
>EM_0577	-	TTATTTCGCCAGCGCCAGCTTGATAGACTCCATGACGATCGGATCTTCAGGGGTCATATCCGGTGAGAAACGCTGGACAACCTGGCCATCGCGACCAATCAGGAATTTTTCAAAATTCCACAGGATATCGTCAGGATAGAGCGGCGCACGCCCTTTGCTTGCCATACGTTCATAGAAACCGCTGCCCTCTGGCGCCACGGCCGTCGGCGCTGCGGCCACCAGCTTCGCATAGAGCGGGTGGCGGTCTTCACCGTTGACGTCGATCTTGCTGAATAGCGGGAACGTCACGCCATAGGTGGTGCTGCAGAAGGTTTTAATCTCCTCTTCGCTGCCCGGCTCCTGACCCAGGAATTGGTTGCACGGGAAGCCCAGTACGGTGAAACCGTCTTTCTCCCAGGC…
>EM_0578	-	TTAACGTCCAGCTTTTAAGAGTAGCCAGATAAATACCGGCGCGCCCAGCGTAGCGGTCACTACACCAATCGGCAGTTCGGCTGCGCTCAGGGCGAGTCGGGCGATGATATCAGCCACCAGCAGCGTTGCCGCCCCGGTAACCGCCGAGGCCGGAAGTAAAGTCCGATGGTCGGTAATACCGCACAGACGCAACATATGTGGGATAACCAGCCCGATAAAGCCAATCGCCCCCGCCAGCGCCACGCTCACCCCCACCATCCAGCCAATGGCAATCACCAGCGCATTGCGCCAGAAGCTAATCGGCATGCCGAGCTGGCGAGCCGACGTTTCGCCGAGCGCAAGAATATTCAGCGGCTGTGCCTGAAAAGAGGTCCACAGTATGACCGGGATCAACAGCGC…
>EM_0579	-	TTACTCTGCTTTAGGCGTTGCGTTTTCGACACGGCTTTTTAACTTCTGGCCGGGTCTGAAGGTCACCACGCGGCGGGCTGTAATGGGAATATCTTCCCCCGTCTTCGGGTTGCGACCCGGACGTTGGTTTTTGTCTCGCAAATCAAAATTGCCAAAACCGGAGAGTTTTACCTGCTCACCATTTTCCAGAGCACGACGGATCTCTTCGAAAAACAGCTCTACCAGCTCTTTGGCATCCCGTTTGCTAAGCCCAAGCTTATCAAACAGATATTCTGACATTTCAGCTTTTGTAAGCGCCAT
>EM_0580	-	TCAATCCCTCAATGATGCCTGGAATCGCTCTTTTAATGCCTCTACACATCTGGCAACGGTAGCGGCAATCTCCTCTTCTTCGAGTGTACGGCTGGTATCCTGAAGGATAAGGCTAATAGCGAGGCTCTTGAAACCTTCTGCTACGCCCTTGCCGCGGTACACGTCAAATAAGTTTACGCCAACTACCTGATTTACGCCAACTTTCTTACATTCGGCCAAAATATCTGCTGCGGGCACGTTTTCAGCGACGACAACCGCGATATCACGGCGGTTCGCCGGGAAGCGTGATACGTCCTGCGCCTGAGGAATGACGCGGTCTGCGACCGGGTTCCACTCCAGCTCGAACACGATGGTACGGCCATTCAGGTCCAGCTTACGCTCCAGCTCCGGATGAACAAC…
>EM_0581	-	TTATTTAAACTGTTTGAGGAAACGCAGATCGTTTTCGAAGAATGCACGTAAGTCGGTCACGCCGTAGCGCAGCATGGTCAGACGCTCCATGCCCATACCGAAGGCGAAGCCGGAGTATACTTCCGGATCGATACCCACGTTACGCAGCACGTTTGGATGCACCATACCGCAGCCCAGCACTTCCAGCCATTTGCCGTTTTTACCCATCACGTCAACTTCCGCAGACGGTTCGGTGAACGGGAAGTAGGACGGACGGAAACGAACCTGCAGATCTTCCTCAAAGAAGTTGTTAAGGAAATCGTGCAGCGTACCCTTCAGGTTGGTGAAACTGATGTTTTTATCAACAATCAGACCTTCCATCTGGTGGAACATTGGGGTGTGGGTCTGATCGTAGTCGTT…
>EM_0582	-	TTATGCCAGTGCTGCTTTCGCTTTTTCGACCAGAGCGGTGAACGCTACTTTGTCGAATACTGCGATGTCAGCCAGGATCTTACGGTCGATTTCAACAGAGGCTTTTTTCAGGCCGTTGATGAATTTGCTGTAAGAAATACCGTTCTGACGTGCTGCTGCGTTGATACGCGCAATCCACAGTTGACGGAACTGACGCTTACGCTGACGACGGTCACGGTAAGCGTACTGACCTGCTTTGATAACAGCCTGGAAGGCAACGCGGTAAACGCGTGAACGCGCACCGTAGTAGCCTTTAGCTTGTTTCAAAATTTTCTTGTGACGTGCACGTGCAATTACACCACGTTTTACGCGAGCCAT
>EM_0583	-	TTATGCGTACGGCAGGCACGCGATAACCAGACCCAGATCGCCTTTAGAAACAAGGCCTTTTGGACGCAGGTGACGTTTACGCTTAGTAGATTTTTTGGTCAGAATATGACGCAGGTTTGCGTGCTTACGCTTAAATCCACCACCACCGGTTTTTTTGAAGCGCTTAGCAGCACCGCGTACGGTCTTAATTTTTGGCAT
>EM_0584	-	TTACTGTTTCTTCTTAGGAGCGAGCACCATGATCATCTGGCGGCCTTCGATCTTCGTAGGGAAGGATTCGACTACTGCCAGTTCACTCAGATCGTCACGGACGCGGTTAAGCACTTCCATACCGATCTGTTGGTGGGCCATCTCACGACCGCGGAAACGCAGTGTGATCTTGGCCTTATCGCCATCTTCCAGAAAGCGAATCAGGCTGCGGAGTTTTACCTGATAATCGCCATCGTCGGTACCAGGACGGAATTTGATTTCCTTAACCTGGATAACTTTTTGCTTCTTCTTCTGTTCCTTAGAAGACTTACTCTTTTCATAAAGGAACTTGCCGTAGTCCAT
>EM_0585	-	TTATTCCTCCAGTTGTTGAAGACTGCGGCTGCGAATCTCTTGTTGCAGCTTCTCAATCACTTCACTTACGTCCAGGCTCCCCAGGTCTTTACCACGGCGGGTGCGAACGGCAACTTTGCCTGCTTCCACCTCTTTATCACCACAGACCAACATATACGGGACACGACGTAAAGTGTGCTCGCGGATTTTAAAGCCAATCTTCTCATTTCTCAAGTCTGCTTTTACGCGAATGCCCGCATTTTGTAGTTTCTGCGTCAATTCTTTAACGTAATCCGCCTGAGAATCGGTAATGTTCATCACCACGACCTGCACTGGCGCAAGCCAGGTTGGGAAGAAGCCCGCGAACTCTTCGGTCAGGATGCCGATGAAGCGCTCCAGAGAACCGAGAATTGCACGGTG…
>EM_0586	-	TCAGGACCACTCACCCGCTACCAGCGTATGCACGTCAAACGCATCATTCATTGACTGACCGGTAGACTGTGACGCCGGGGCGATGTTTGAACCCGCTTCTACATCAGAGGCGGTGCTAATACCCGTGCGATCAGCAGCGAATACGCCAAAAGAGAGTGCCGAAAGCACCATTGCTGCTGCAGCAGTTTTGATTTTTTTCATCAT
>EM_0587	-	TTACATTTTATAACCCAAAGAAATTGTCGTCCTGCGGTCGGTATGATCAGGCGCTGTTTCAGGCGGTGCTGAGTTCCAGGTCACGTTGTACGCTACCTTTAACCCAAAGTGTTCATTGATGGCCACATTCAGTGCCGTCTCGGAGTTCAGCGTCGTATCATCAGCACCGAATACCGAAACACCCTGCGTGAATTTGGTGTTGTCGGTCATCTGCCAGGCGTAAGTACCCGACGCATAGCCCAGCGGTTGAGTTTTGGTATCACCGTCGGTGTATTCGTCATAACGTACGCCGGGACCGAATTCAAAACGCAGGCTGTGTACCGGTCCGTTCAGGAACTGGCGACCATAACCGGCAGTGAAGACATCACGCTGCCGGTAGCCGTTATAGCGGTCGGTTAG…
>EM_0588	+	ATGGTTTCTGTCTACACGCTAACACTCTCCCCTTCTCTCGATTCCGCTACCTTAACCGCACAGATTTACCCGGAAGGTAAACTACGCTGTAGCGCCCCGGTGTTTGAGCCCGGTGGTGGCGGTATCAACGTCGCACGCGCAATTACCCACCTTGGAGGCAAAGCGACGGCGATTTTTCCTGCCGGTGGAGCCACTGGTGAACATCTGGTGTCTCTGCTGGCCGATGAACAGGTTGCCGTGCAGACCGTCGAGGCCAGCGACTGGACGCGTCAGAACCTGCACGTTCACGTTGAGTCCAGCGGCGAGCAGTACCGTTTTGTCATGCCGGGGGCAAAATTGAGTGATGATGAGTTTCGTCAGCTTGAGGAGAAGGTTCTGACAATTGAAAGGGGGGCTTTG…
>EM_0589	+	ATGAGCAGTGGCGACATCACCCGCTACGTCATTACCGTCAACATTCATGAAGCGTCACTGACCGAGCTGAATGAACTCAACAACGCTTTTACACGGGCAAATTTTCTGCTCACCCTCACGGACGACGAGGGCAATATTCATGATTTAGGCACGCTGACATTTGGCCTGATAAGTGCCCTCAGCGACGAGGAAGTTCACGCCCTGGCAAGCAGTCTGGCCGAGAGTGTGACCGACAAGGACGCGGATATTGAGGTTGATACCTGGGAAGGCTGGCGAAAAAAAGAACAATAA
>EM_0590	+	ATGTGGCAGGCTATCAGTCATCTTTTAAGCGAGCAATTAGGTGAAGGTGAAATTGAACTGCGTAATGAACTGCCTGGCGGTGAGATCCACGCCGCGTGGCATTTACGCTACGCGGGGCGCGACCTTTTCGTTAAATGCGATGAACGTGAACTTCTCCCCATCTTCACTGCCGAAGCCGATCAGTTGGAGCTGCTGTCGCGCAGCAAAACGGTCACCGTCCCGCACGTCTGGGCCGTGGGCAGCGACCGCGACTACAGTTTTCTGGTCATGGAATATCTCCCCGCTCGCCCACTGGATGCCCATAACGCGTTTATTCTTGGACAGCAGCTAGCACGATTGCACCAGTGGAGCGATCAACCGCAGTTTGGACTCGATTTCGACAACGATCTCTCCACCACA…
>EM_0591	-	CTAGATAAAACCGAGCAGAGAGAAAAAGAAATAACCGGCCACGATGATGACTACCGGTAAGACATAGAGCGGGAAAATCTGCAGGAAAATCGTGTGACGCGGAACAACAATGCGGGATTCGATTTGCTCGCGGCTCATTCCGTCCGGCCCTTTCGCCTGCTCAAGAATGAGCTGGTCTTCCACCCCTTCGCGTAAAAAACGCGTCTGGCGACTCATGCGCGCGCCTGATGCCTGCAAGGCCATCGCGATAAAAATCAGCGCGTAAATCACCCAAAAGCCAACATTCGCCTGTTGATGAAAATTCGGTGTCGGTGAGTTAAACCAGAAAAAGTTTAAGAACGGGGTGTTAAAACGCATCATTTCAATCATCACATGCGCGAAATCCAGCATTACCGCATT…
>EM_0592	+	ATGTCGACACCGCGCCAAATACTTGCCGCCATTTTTGACATGGACGGATTACTGATTGACTCCGAACCGCTGTGGGATCGGGCTGAACTGGATGTGATGGCGAGCCTCGGCGTCGATATCAGCCGCCGGAACGAACTTCCCGATACCCTGGGACTTCGCATTGATATGGTTGTAGACCTCTGGTATGCCCACCAGCCATGGGTTGGCCCCGGTCGTGACGACGTCACCGCGCGTATTATTAACCGCGCCATTACGCTGGTTGAAGAGCAGAAGCCCCTGCTTCCGGGCGTGCGTGATGCGATCGCCCTGTGCAAGGCGCAAGGATTGAAGGTCGGGCTGGCCTCCGCTTCGCCGCTGCATATGCTGGAAAAAGTGCTGTCCCTGTTCGAACTGCGCGAC…
>EM_0593	+	ATGATACTGGAGTCCTTCACTCTTGCAGGAAAAGTGGCCATCGTCACGGGATGCGATACCGGGCTGGGACAGGGCATGGCCGTGGCGCTCGCACAAGCCGGATGCGATATAGTTGGCGTGAACCGTAAAGTTCCTGACGAAACGGCCGCGCGCATCACCGCTCTCGGGCGTCGATTTATGGCGATTCGGGCCGATCTCGGTCAACAAGAGAGCATTCAGCGCGTAGTGGATAGCGCTGTCGCCGAGATGGGACGCGTCGATATTCTGGTGAATAACGCTGGGACCATACGTCGGGAGGATGCCCTGGCATTCAGTGAAAAAGACTGGGACGATGTTGTTAACCTGAATCTCAAATCGGTTTTTTTCCTCTCTCAGGCGGTGGCCAAACAGTTTATCCAA…
>EM_0594	+	TTGGGTTTTATCATGACGGCGGAAGGCCACCTGCTTTTTTCAATTGCATGCGCAGTGTTTGCCAAAAACGCTGAACTGACCCCTGTGCTGGCACAGGGTGACTGGTGGCATATCGTCCCTTCCGCCGTATTAACCTGTCTCCTGCCGGACATCGATCACCCCAAGTCGTTTCTTGGACAACGGTTGAAGTGGATCGCCAAACCCATTGCCAGAGCGTTTGGCCATCGTGGGTTTACCCACAGCCTGCTGGCCGTGTTTGCCCTGCTTACCCTGTTCTATTTAAAAGTGCCTGAAAGCTGGATAGTGCCGGCTGATGCCATACAGGGAATGGTGCTCGGCTATTTAAGCCATATTCTTGCCGATATGCTGACGCCTGCCGGTGTCCCTCTCCTCTGGCCC…
>EM_0595	+	ATGAATTTTCCACTCATCGCGAACATTATTGTGTTCGTTGTATTGCTATTGCTTCTCGCGCAGGCGCGCCACAAACAGTGGAGCCTGGCGAAAAAAGTGCTGGTCGGTCTGGTCATGGGTGTGGCCTTTGGTCTGGCATTACACGCTGTTTACGGCTCCGATAGCCCGGTACTGAAAGATTCCATTCAATGGTTCAACATTGTCGGTAACGGCTACGTGCAGCTGCTGCAGATGATTGTGATGCCGCTGGTGTTCGCGTCTATTCTGAGCGCCGTTGCGCGTCTGCATAACGCGACTCAGCTGGGGAAAATCAGCTTCCTGACTATCGGTACGCTGCTGTTCACCACGCTGATTGCCGCGCTGGTGGGCGTGCTGGTGACCAACCTGTTTGGCCTGACC…
>EM_0596	-	TTATTCTTCAACCTCTTCATCCTGGCGGATCTGCATCGCCCACCGTTGCGCTGACTCCGGCACCGTAAACGTGGGAGAGCGGCGGAAATGTTCACCGATCAGCACAAAGGCCACGTATTTACCCCGTAACTGCCAGACGTCGCGAAAACCATCCACTTTCAGGGCATGGTCAGGGGGCGCGGGCTCAACGCGGGGCACATAGCTAATAACCTGGCGGTTTTGTTGACGAAGAGGTTTCAT
>EM_0597	+	ATGTCGAACAAAGATAAAACACATCAATCACCGATTCATGGCACTGAAGAATCGCAACCGGGTATGGACTCTCTCGCTCCTGCTGACGGCTCTCACCGCCCCTCACCGGGCCTTTCCGCGCCTGGCGAGCAGCCTACCGCACCGGGAAGCATGAAATCGCCGGATACGGGGAACGAGAAGCTGGAATCGCTTGAGCCACACCGTAAAGGTAGCGAAGGTTTTGCGCTCACGACCAATCAGGGCGTGCGTATTGCTGACGATCAGAACTCCCTTCGGGCAGGCACGCGTGGGCCGACCCTACTGGAAGATTTCATCCTGCGGGAAAAGATTACCCATTTTGACCACGAGCGCATACCGGAACGCATCGTTCACGCGCGCGGCTCGGCTGCGCATGGATAC…
>EM_0598	-	TCAAAGATCCCCAAACGTCCCCAGACGATACCCGCGCTCGGCAATCGCATACTTCAGCGACGCCGACGTCAGCACATCCAGCTCCACCAGACGCGGCCAACAGTAGGCACTTTTCCGCACGGTATTATCGACAAATGCCGGGTGCGCCATCACCTCTACGGACTTTTCACCGCGAGCGGCGGACTCATCCAGCACCTTCAGGAACAGCGCTTCGTCGATCTCGTCGCCGTAAAATGCACTGCTGAATCCATCTGTTGATTTCACAGCGCAGTCCGGCACGCCGGGCACCTCACGATCCACGCGGATCGCGACGCCTTTACGCTGTACAAACTCCGCGACAATCGGGAAAATCGCCGGGATCATGTGCACGTGGTGATGGCTATCGATGTGCGTCGGCTC…
>EM_0599	-	TTAACGGTGAGTGAACTTCAGTTTCTCAACCGTTGCAGCAAAGTTCGGCAGCCATTTTTCATGCGCCAGGATCATCTCACTCGCCAGCTGCTCCGCATCACGGTCGGAGTGCACCAGCGGACTGAGGTTCAGGGCCAGAAGCACATCATTCAGTTCACCGCTCAACGCCGCATTGCTTGCTGCCACCTCAAAGCCTTTAATGGTGTGGATCAGGCCCATCACTTTGTCGTCAAAGTGGGTAATGCGCGGGTGCGGTTTCGCGCCATCGCGACCCAGAATGCAGGTCATCTCAACGGCCCAGTCAGCCGGGATATTATCAATGTGGCCATGATGCGGCACGTTGACGTAGTGCTCAGCCTGCTTGTCGTTGTAAATGGCGTTAATCACTTCGCAGGCCGC…
>EM_0600	-	TTAATTAATTACCGTCAGATTTTTGCGGTAACTGTTTGGTGTGAACGAAGTAAACTTCTTAAACGTTTTAATAAACAGGCTGGGGCTACTGTAACCTGACTCATAAGCAATATCGGTGACAGAGTAATTGGTAATTTCCAGCTGTTTCTTGGCAAAGTTAATGCGGATTTCATTAATGATTTGCACAGGCGTTTTACGATAATAACGCTGCGTCGCGCGGGTTAAATACTCCTGGGACTTGCCCGACAACGAAACCATATTTTCCAGCGCGTTGTCGCTGAATTGCCCTTTGTCGTGCATGAGCTCAACGGTGCTGCGAAGCCACTGTGGGATATCATCAATGACCTGCTGTTCTTCGCGATGATGGCGAAGGCGGTTCATCACATAAAACGTCACGGT…
>EM_0601	-	TTACTGCATCTTCTCGTGAAGCTCGATTAACTCCGCCACCAGCTCGCGCGCCAGCATGGAGGTCATCAGATGATCCTGGGCATGTACCAGCACCAGGCTCACCTTCATTTTCCCTTCGCCCTGGTCGCCTTCGATGAGCTTCGTCTGCACCAGATGCGCTTCATTCAGTGCAAGACGGGACTGGTCCATCATGGTTTTTGCTGCGGCGAAATCACCCTGCTTGGCCTGCTTCAGCGCGGCATACGCCAGGCTGCGTGCCTGTCCAGAGTTGATGATAAGCCCCATCACCACTTCTTCCAGATCGTTCTCTACGGTTTCGTCTGCGACAATACTATCCAAATCTAACAT
>EM_0602	-	TTAGAATTTCAGTGCGAGGGCGATATCCTCTTCGCTCTCTTCTTCATCGATAACGGTTGCCGCTTTGTTCGCTATTGCCACGAATGGCATGTAAAGCAGGGTTGCAATCCCGAGGTTGAATATCGCCAGCAGGAAGGCCGCGACGCTACCGTTGGTGTTAAAGAACGCGCCCAGACCGGCTGGCATGGTCCACGGTGCAATGTTGGTCACCGGCGGGATAATGCCCAGGTAGTACGCGGTCAGGGTGATTGCCGCCAGCAGCGGTTGCACCAGGATGAATGGAATGAACATCACCGGGTTCATGATGATTGGCAGACCAAACAGAATCGGTTCGTTAATCTGGAAGATGCCTGACGGCAGCGCCAGCTTCGCAACCTGACGATGATCGGCACGACGAGA…
>EM_0603	-	TTAATTAGCAGCTTTTTTAATGGCTGCAACAGCAGCTTTTAATACACCTAAACCATCAATCTTACCGTACAGCCCCGAGTCGATGACTTCGACCGGTTTATGAGGCAGCAAACGCTGAATTTCTGGCAACATATAAGCGATTTGCGGCCCCAGTAAAATCACATCTGCTGCCTGGCCCTTTTCGCCCGCCAGCGTCTCTGGAAACGCCTCGATCACCACAGGAACTTCATACTTTTCGGCCTGCGCACGCATCTTGGAAACCAGAAGTGAGGTTGACATGCCCGCAGAACAGAACAGATAGATATGTTTCTTTTCCAT
>EM_0604	-	CTACGCCTTAGGGGCCTGTGGATCGGTGTCGTATTCTGCACAGGTCTGATAGCCGGAGTTAATCACATGACCGGTATCATCCAGCGCGACAAAGTAGGTCTCTGCCTTACCATCACGTTGACCCAGGATGTAGGTCTGACAGGTTCCCTTAGCATGAATCATGGTGACTTCAGAAGAAGGTTTACCTGCAATTGCAGCAACCTGCGAACGCGTCATCCCTTTTTTGACGTCTTTTACAACTGGCTGGGTAAACTGATCTTTGGTGCGATCGTAAGCCGTACACCCTGCCAGCATAGTCAGTACCGCCGCTGCGCTTAAAATTCCTGCTACGTTCTTGTTCAT
>EM_0605	+	ATGGCTCTGCAACAAGAGATTATCCAGGCGCTGGGCGCGAAACCTGCGGTAGATGCAAATGAAGAGATCCGCCGAAGCGTTGATTTTTTGAAGTCCTACTTAAAAACTAACGCTTTCCTGAAGTCTCTGGTGCTGGGCATCAGCGGCGGCCAGGACTCTACGCTGACCGGCAAACTGTGCCAGATGGCCATTTCAGAGCTGCGTGAAGAAACGGGTGATAATGCGCTGCAGTTTATCGCCGTGCGCCTACCTTATGGCGTGCAGGCCGACGAACAAGATTGCCAGGACGCGATTGCCTTCATTCAGCCTGACCGTGTTCTGACCGTGAACATTAAAGGTTCCGTGCTGGCGAGCGAACAGGCGCTGCGCGAAGCGGGTATTGAGCTGAGCGATTTCGTT…
>EM_0606	+	GTGAGCAGGCGTCAATCTGCCCCGCGTCTTGAGTTTGAAGCGGCGGCTATTTATGAATATCCCGAACATCTTCGCCCCTGGCTTGAAGCATTGCCTAAACAGCCGGGTGTGTACATCTTTCACGGCGAAAGCGACACCCTTCCGCTCTATATCGGTAAAAGCGTGAATATTCGCAGCCGGGTATTATCCCATCTGCGCACGCCGGACGAAGCCGCGATGCTCCGCCAGTCGAGACGCATCACCTGGTTTCCGACTGCGGGTGAAATGGGCGCGCTATTGCTGGAAGCCCGATTGATAAAAGAGCAGCAGCCGCTGTTCAATAAGCGGCTTCGGCGCAATCGCCAGCTCTGTTCCCTGCAGATCAGCAACGGCAAACCACAGGTTGTGTACGCCCGTGAC…
>EM_0607	-	TTAATGACCTGGCAGCCACGTAATTTCACTGAACAACAGCGTTCCTGTCGATTCCAGCAGCCGGAGGGTATGCGTGCCCTCCTCCCAGCTGGCCCCCTGATCCGCCGTCAGCAATTTTTCGCCAAGCTGCCATGCCCCGCTTAACACAAATACCACGCCACCGCGGGAGCCATAGGTGGTGAAGGTCCGATCCGCGACGCGAACCTTCGCCTGGCAGCAATCCCGCCGGGTCATAATATTAAAATCCATCGACATCTGCCCATCCGTTAGCAGCGCTTTCACCGGCAGATCGCCGGCAAAACTGTAGGGCTGGTGATGTTTCAGGGTATGGAAAAATGCCTGACCGGCATCCAGCGTGACCTCTCCCCCTTCCAGCAGGGTGATCACCCGATCGACGCC…
>EM_0608	-	TTATTCGGCTGGTGCTGGCATTTTACCTTCCGGCGCCGGACGTTCTGTCAGACGCTTCTCAAAATTGGCATTAAACTGTTTTTTCTGTTCCGGGGTCAGAATGTTGTAGATCTTATTCTGGGTTTCCATGTGGGCAAGCATGCGGGCTTTGTGCTGCTCGGCCATTTTGTCGATCTGCGCTTCCGCTTTCGCTTTATCGAAGCTGTCGCTGGCAATGATGTCATGCATCGCGCGGCGCTCTTCCAGCGGAGGACGTTTCATCTGGTCACGCTGGCTTTTCATGATGTCGCGAACCTGCTGTTTCTGCGCGTCGGTCAGATTCAGGTCTTTAAACATCATCATCTCATGGTGCATACCCGGCTTGCCTTTATGATGCATCATCATTTTGCCTTCAGTTGG…
>EM_0609	-	TCAGGCTAATTTTTCCAGCATCAGTCCGGCTCGCAGACCAAATGCCACCGACGGATTAGGGAATAAAACATACTCTGTGGCTCTCTGCACCTCGTATCGCTCGTCACCGTCTTCTGCCAGGAGTACCCCTTGACGGAACGGCGTGAAGTTCAGCGTGTGGGCTGCCATATGGAGAAGGAAAGCATCGCTGCGGCGGGTGATCTGCTGCACGACCCGATAACGCACGACAGGCTCGTGCGCATGTTCCGGGGCGGTGCCGCCGAGCAGCGCACGAAGCGCAGAGTGCGTCGGAGCAAAGCGCGTCAGATCATTTTCCCCGAAAGGCAGCGCTTTTCCCAGCTCCAGCGTGCAGGCCAGCGCGCCGAAGTTTTCACACGTAAAATGGGTGAACGTACCGCC…
>EM_0610	-	TTAGCGCTGGAACGGATAAACCGATCCCAGCTGCAGGATTGTCGATAACGCATCCAGCGCCTCGCGACCTTCACGCAGAAGCTGCGGGTCAACCAGATCGGCCTGGGTTAAGCGATCCCGATAGTAACGATCGACCCAGTCGTTCAGCCGCGCAAAGAGCGTATCGTTCATCATGACCGCCGGGTTTACCGCCTGCATTTCGTCCTGCGTCAACACCACGCGCAGACGTAAACAGGCTGGCCCACCGCCGTTGGCCATGCTTTCACGCAGATCAAAGACGCGCAGTTCATCAATCGGGTTATCGGCTTTCACCAGTTCGCTCAAATAACGCCACACGCCCTGATGATTACGGGACTCCTGCGGCAGCACCAGCATCATGCTGCCGTCATCGCGGCTCAG…
>EM_0611	-	TCACGCGCTTTCATGGGCGTCTCCCTTTGTAAAATCCAGCCCCGGATTAAGCGTCTCCGGCAGCGTCAGCGCTGGAGTTTCCAGGCTCGCCATCGGCCACGCGCAGTAATCGGCGGCATACCACGCGCTAGCGCGATGGTTGCCCGACGCGCCCACGCCGCCGAACGGGGCGGTACTTGCCGCGCCGGTCAGCGGTTTGTTCCAGTTCACAATCCCGGCGCGCGCTTCCAGCAGCAGCTGATCAAACTTCTCGCGATGCGGTGAAATCAGCCCGCTTGACAGGCCGTAGCGGGTGTTATTCGCCATCGCAATGGCCGCATCAAAATCGTCATAGCGCCAGACGCACAGCAGCGGGCCAAAGACCTCTTCATCCGGCACGTTGCTCGCGCCGCTCATCTC…
>EM_0612	-	TCATGCTGTTTTCTCCTCAGGGCAGAGACGCACCAGGCGAACCGTGTCGCCCGCGTTACATTTCAACGCATCCAGCTGCGCCGCCGTCAGTACCAGACGCTCACATTTAGGGTCAGTACGTACCAGCATGGCGCGGAAATTATTGTAATTTTCGTTGGAGACCAGACAGGCTGGCCATTCCCCCGGCGCGGGTTGTCCTTCGGAGACCGTCACCAGACGGCTTTTACGAATGGCGCGCACGCGGTCAATGTCACACTCAAGCGTGGGGCCGCCGTCGAAGATGTCAACATAGTTACGGTAGCGGAACCCCTCTTTCTCGAGCACCGCGCGGGCGGGCGCGGTCTGCGGATGCACTTCGCCGATCACGGCCTGCGCTTCCGGGGTGAGGAAATGGGTATA…
>EM_0613	-	TCATGATGACACCCCGGATTTCACCTGTTCACAGGCCAGCGCAAAACGGTCTAAGCCGGTTCTCACCTCTTCTTCGCTGACGATCAGCGCAGGGGCAAATCGCACCACGTTGGCACCGGCAATCAGCACCATCACGCCCACTTTTGCCGCTTCCTGTGAAATAAGTTTAGCTTTTCCGGCAAACTCCGGCGTGAGTTCGCAGCCGATTAACAGCCCCAGACCGCGAATTTCTTTAAACAGCCCCATTTTGCTGTTGATGGCATTCAGGCGCTCAATAAACCAGTCGTGACGCTGCTTAACGCCTTTCAGCACCTCAGGGGTGTTAATGATGTCGAGCACCTGCCCGGCGACGGCGGTAGCCAGCGGGTTACCGCCATAGGTGGTGCCATGGGTACCCAC…
>EM_0614	-	TTATTCACTGTTAATGCATAAAAAGTGAATATTTTTACGACAAGCGGCGCTTTGCCGCATGAAAATCAGAAAGAGTATGCACAGGCCAAATATAATTCTGGAATTGTGATCGCTCGCGAAATTTATTGACCCTTTACGCTCTGTTTGGGGGCATGGCGCGTCACAATGGTGCAAAAATTGCACCGTTGGCATTATCTGTCGCAGTAATTGGGCGAAGCGGATAACAGACGACACAATTTCTGCTACCAT
>EM_0615	+	ATGAAATTTGTCTCTTTTAATATCAACGGCCTGCGCGCCCGTCCTCATCAGCTTGAAGCCATTGTTGAGCAACATCAGCCAGATGTGATCGGCCTGCAGGAGACCAAGGTTCACGACGACATGTTCCCCCTCGAAGAGGTGGCGAAACTCGGTTACAACGTCTTTTATCATGGGCAGAAAGGCCATTACGGCGTTGCGCTGTTGACCAAAGAGACGCCCGTTTCTGTGCGCCGTGGTTTTCCCGGCGATGACGAAGAGGCACAGCGCCGCATCATCATGGCGGAGCTGCCTTCCCCGCTGGGGAACATCACCGTGATCAATGGTTACTTTCCCCAGGGCGAAAGCCGCGACCATCCGACCAAATTCCCGGCCAAAGCCAAGTTTTATCAGGATCTGCAG…
>EM_0616	+	GTGAACATTCAAAAAACACTTTTCCTGTGCGCCCTTCTGGGCGCCTTTGCGCTGGCGTTCATCCTCCTGCCACCGGGTACGCTCTCCCTCGACGTGATAAAAACGCACCAGCAGGCGTTGCTCGCGCAGGTCGAACATGCCCCCCTTCGAAGTGCGTTCACCTATTTTGTTATCTATGTCGTGGTAAGCGCCCTGTCGATCCCTGGCGCAGCCATCCTGACGCTGCTGGGTGGTGCACTTTTCGGCGTGTGGGAAGGCGTACTGCTGGTGTCGTTTGCGTCCACGCTCGGCGCCACGCTGGCGATGCTCGCCAGCCGTTATCTGCTTCGCGACGGGGTGCAACGGCGTTTTACGCTACAGATGAAAACGGTCAATGCCGGGATGGCGCGTGACGGCGCG…
>EM_0617	+	ATGCGCCGTGTGCGTTTTTGCGCGTTTCTGACAAGCCTGCTGCTGGCGACGCCAGCCTTTTCTGCAGACAGCTGGCAATCCCTTCAACAACAGGCAAAAGGCCAGACCGTCTGGTTTAATGCCTGGGGTGGCGATCCGGCGGTTAACCGCTACCTGGACTGGGTTAGCGGCGAAATGAAAACGCACTACGCCATTGACCTCAGGATTGTTCGTCTGGCGGATGCCGCCGATGCGGTAAAACGCATCCAGACGGAACATGCCGCAGGACGAAACCACAACGGCTCGGTCGATTTACTCTGGGTTAACGGAGAAAATTTCCGCACCCTAAAAGAGGCGGGTTTGCTGCAAACCGGATGGGCACAGCAGCTGCCGAACTGGCGATACGTTGATACGCGTAAA…
>EM_0618	+	ATGGCTTCGCCGCTACGGCACCCGCTAAGCGCGGCGATCTGGCTGGTAATGGCGGTGATTTATCTCCCGCTGCTTCCTGCCGTCGCTATGCTGTTTACCCCGGCGCTGTCGCTCGATAGCTGGCAGGCGCTGGCTGACGATCCCCAGCTGCCGCAGGCGTTTGCCGCCACGCTGGTCTCGACGCTGTTGGCAACGCTGGGTTCGCTGGTGATTGCCCTGGGGTTCATCACGCTGCTGTGGCCCGGTGAACGCTGGCGTCACTTGTGCACGCAGTTACCCTGGATGCTGGCGGTGCCCCACGTCGCTTTCGCGACCAGCGCGTTACTCCTGTTTGCCGAGGGAGGGCTGTTTTATCAGGTCTGCACTTTCTGTTCACCGCAGCTCGATCGCTATGGCATC…
>EM_0619	+	ATGTTAAAGGTGCAAAATCTCACCATTGATCCGCTTTTCCGGCAGGTCAATTTTTGTGTACCGCGCGGGGAGATAGTGACCCTGATGGGGCCGTCCGGCAGCGGGAAATCGACACTGTTCTCCTGGATGGTAGGGGCGTTATCTTCTGATTTTAAGGCGCAGGGAGAACTGTGGCTTGATGAACGCCGCTGTGACACCTTGCCCGTGGAAACGCGTGGTTTAGGGATCCTCTTTCAGGACGCCCTGCTGTTTGACCACTTCAGCGTCGGGCAAAACCTGATGCTCGCCCTGCCTTACCGCATTAAAGGCGAGGCGCGTCGGGAGCGCGTTGAGCAGGCGCTGCGTTCTGCCGGGCTGGCAAATTACTCTGCCAGCGACCCTGCTACGCTTTCCGGCGGA…
>EM_0620	+	ATGAAACGTGTTTCTCAACTGACCGCGCTGGCCCTGCTCTGCGGCCTCGCCTCACTCTCCGCGGTGGCGGCTGATATGCCCTCTTCGCTTACGCTGGCCGAACTGCAGGCACAACAGGGCAAAGCCATCGACACCCGCCCCAGCGCGTTTTACAACGGCTGGCCGCAAACGCTCAGCGACCCCTCCGGGCATGAACCCGCCGCGCTCAACCTGGCGGCCTCCTGGCTAAGCGCCATGAGCGACGAGCAAATTAGCGCGTGGATAAAACAGCATCAGCTTACCCCCTCCACGCCCATTGCCCTATACGGCCGCGATGCCGACAACCAGGCCGTTAAAGCCCGCCTGGAGAAGGCCGGATACGCGCATGTGTCGCTTCTCAGCGATGCCCTGCAAACGCCC…
>EM_0621	-	CTAAGCCTTGAGTGACTTCAGCGTCACATAGCCGCTCCAGACGCGCGTTGTGGTGGTCAGCCAGCACAACGCGCCAAATATCCACGCAAACAGCGTAAAGTGCGCCGGAAACAGGCAGCACAGTACGAACAGCGCGATGGTTTCCGTCCCTTCCGTTAGCCCACCGATGTAATAAAACGACTTGTGCGCATAGCCCGGGTTGTCGATATTGTGTTTCGCCGCCAGCGCCGCAAACGCCAGAAAACTGCTGCCGGTGCCGATAAACGCGAACAACAGCCAGGCGGCGGCCAGCGCATTCTCAGCGGGCGCAGCCAGGGCAAAGCCAAACGGGACCAGCGCGTAAAACAGAAAATCGAGTGCGATATCCAGGAACCCTCCCGCATCGGTTAATCCCCTGCG…
>EM_0622	-	TCAAGCATGGGGTTTCTCTTTAAAGGTAGCGCACAGCCCCTGAGCAGGAATGTCTAGCGCGGCATTAAAACGTGCTGAGAGGTTTTGAAACGCAATCAATGCCGTCATTTCGGTAATTGCATCGTCTGTAAAGTGGCGCTTCAACTGCGCTTTGACTCCGTCATCCACCTGGGGCGGCGTGGCGCTGACGGCTTCAGCGTACGCCAGCGCAGCGCACTCCACGTCGCTGAATACATCGCTTTCACGCCAGTGGCTCACCGCCTGAACTTTATCCAGCGCGCCCGCCCGCTCGGCAAGCCGCAGGCTGTTGGCATCAATACAAAATGCGCAGTGACACAGCTGCGACACACGGGTCATCAGCAGTGAACGCAGCACCGGGGAAAGACGTGCCTTACGGCG…
>EM_0623	+	ATGCTGAAAACACTCGATGTCGTTGCTGCCATCATCGAAAAAGAAAACAACATTTTACTGGCGCAGCGCCCCGCCCACGCCGACCAGCCGGGAATGTGGGAATTTGCAGGCGGGAAAGTCGAAGCCGGTGAAACCCAGCCCGAGGCGCTGATCCGCGAACTGCGTGAAGAGTTGGGCATTGAGGCTCAGCCTGCGCGCTACGTGGCAAGCCACCGGCGCGAAGTGTCGCAGCGGTTAATCAACCTGCACGCCTGGCATGTTCCCGTCTTCAGTGGAGAGCTCACGGCGCATTACCACAGCGCGCTGGTGTGGTGTACGCCGGAAGAGGCGTTCGCCTACGACTTAGCCCCGGCGGATATTCCGCTGCTGGAGGCCTTTATTCTTTTACGCGACGCCAGA…
>EM_0624	-	TTATTCTTTTACGCGACGCCAGACCAGCGGATTCGTGCTAATGGTGCGTTCATCACGCTGGCACTGCAGTAAAACACCGTCCGCTTTTACCACCGCCCCTTCAGAATAGTTTTGATCCTGATAGATGCAGCACTGATTGCACGGCTGCGCGCGCTGGCCGCTGGAGCTAAAAACCTCTGGCGGCACGTTCACTTCCACATCCGGGCGAATGCGGTCCGCCTGAGCGCCTGCGGTAAACATCAAACATAACGCGGTGATCACGTAACGGTTCAT
>EM_0625	+	ATGGATCAGACACGCACTCTGGAAAGTTTCCTTGCCCATGTTCAGCAGCGCGACCCGCACCAAAGCGAGTTCGCGCAGGCCGTTCGTGAAGTGATGACCACCCTGTGGCCCTTCCTTGAACAAAATCCGCGCTACCGTCAGATGTCTCTGCTTGAACGCCTTGTCGAGCCAGAACGCGTGATCCAGTTCCGCGTGACGTGGGTTGACGATCGCAATCAGGTGCAGGTCAATCGTGCGTGGCGCGTACAGTTTAACTCCGCCATTGGCCCGTTTAAGGGCGGCATGCGCTTCCACCCGTCCGTAAACCTGTCGATTCTGAAGTTCCTCGGCTTCGAGCAGACCTTTAAAAACGCCCTCACCACACTCCCGATGGGCGGCGGGAAAGGCGGCAGCGATTTC…
>EM_0626	-	TTAAGAGGCTGCCGCGCTCTTTTTCTTTTTAAACGGTTTCTTCGTGCCACCACCGGGTGCAACCATCCCTCTGAACGTTTTCACCGGCGTGCTGCGCGCCTGGTCGATCAGCTGGTAAAGCGTCCCGACCAGCGGCTGCATAAAGTCCTGATAGCGGCACTGCTTCTCGCTGATCTGCGTCAGCACCGACTCCCAGTGCGCGGTCATGTCCGGCCTCGCGGCCAGCTCTGGCAAGGAGTGAATCAGTGCCCGGCCCGGCTCTGTCGAATGGATATAGCGCCCTTTTTTCTCGAGAAAACCACGCTTAAACAGCAGCTCGATAATCCCCGCGCGGGTTGCTTCCGTACCCAAACCGTCGGTGGCGCGGAGGATCTTCTTCAGATCTTTATCCTGCACAAA…
>EM_0627	-	TTAACGGATCTCAATCATCGGTCGGCCACCACGGGCGGTCACCAGCTCGCCGATCGCCGTCAGGGTGATGCCAAACTCAGCGGCGGTCGCCTGAACGTCGGCTTCGGATCCCGGCGTAACCGCCAGCAGCAGGCCGCCGGAGGTTTGCGGATCGCACAGCAGGTTGCGCCACGCTTCGGGCATTTCGCCCATCAGGTGACCGTAGCTGGCGAAGTTGCGCTGGGTACCGCCCGGCACCGCGCCCTGAGCAATATACTCTTCCACGCCCGGTAGCTTCGGCACGTCCTGATACCAGACCTGCGCCTGGACGCCAGCGCCCTGGCAGACTTCACTCAGGTGCCCCAGCAGACCAAAACCGGTCACGTCGGTCATCGCCTTCACGCCGTCGATGTTGGCGAA…
>EM_0628	-	TCAGAAACGGCTGACGAAAGGCGTGGTGTCCGGCACGCTGATGGTGCTGGAGGCTTTAAGCTGCGGGGTGCCAAGATAGAGGAAGCCGACAATTTTATCGTGCTCGCCACAGGCAAAGCCCTCACGCACGACCGAACTTTCGGTCAGCGGTCCGGTGCGCCAGATGCCATTGAAGCCCTGCGCGACGGCGGCCATTTGCATCGCCATCACCGCGCAGCCTGCGGACATTTCCTGCTCCCAGACCGGCACCTTATGGTCGGCCTGACATTTCGCCACGACAGCGATGATCATCGGCGCGCGGAATGGCGCACTGCGGGCTTTATCAATCCCTTTCTCATCCTGACCGGCAGCAACCGCGCCTTTTTCCAGTAACGCACTGAAGCGGTCGCGGCCTTCGGC…
>EM_0629	+	ATGCGAACCCTTTGGCGAATCTTTGCCGGTTTCTTTAAATGGACGTGGCGACTGCTCAACTTCGTCCGCAATCTGGTGATGAACATCTTTTTCATCTTCCTGGTGCTGGTTTGCGTAGGCGTCTGGATGCACATCAGCAACGCCAACCAGGCTCAACATTCGACCCGCGGGGCGCTATTACTCGACATCACCGGCGTCATCGTTGATAAACCCTCTACCAGCAACCGTCTGGGCGTGATTGGCCGCCAGCTGTTTGGCGCAACATCCGACCGTCTGCAGGAAAACTCCCTGTTCGATATCGTCGATACCATTCGTCAGGCCAAAGACGACCGCAACATCACCGGGATCGTACTGGATCTGAAAGATTTTGCCGGAGGCGATCAGCCTTCCATGCAGTAC…
>EM_0630	+	ATGCAGAAGAAATCGATTTATGTAGCCTACACTGGCGGTACCATCGGGATGCAGCGCTCTGAAAACGGCTATATTCCTGTCTCCGGCCACCTGCAGCGTCAGCTTGCACTGATGCCTGAATTCCACCGCCCGGAAATGCCTGACTTTACCATCCATGAATACGAGCCGCTGATGGACTCCTCCGACATGACGCCGGAAGACTGGCAGCACATCGCGGATGACATTAAGGCCCATTACGACCAGTACGACGGCTTTGTGATCCTGCACGGCACCGACACCATGGCGTTTACCGCTTCCGCGCTCTCCTTCATGCTGGAGAATCTGGGCAAGCCGGTTATCGTCACCGGCTCGCAAATCCCGCTGGCGGAGCTGCGCTCGGACGGGCAGATCAACCTGCTG…
>EM_0631	+	ATGAAGCAACGCGCTCTGCTACTGGTCGATTTGCAAAATGATTTCTGCGCGGGCGGTGCGCTGGCCGTCGCGGAAGGTGACAGCACCGTTGATGTGGCGAATACGCTGATTGACTGGTGCAAAGCCCGCGGTGAAGCTGTTGTCGCAAGCCAGGACTGGCACCCGGCGAACCACGGCAGTTTTGCCAGCCAGCACGACGTTGCGCCTTTTACTCAGGGTGAACTCGACGGGCTGGCGCAAACCTTCTGGCCGGATCACTGCGTACAGCAGACGGAAGGCGCGGAGCTGCATCCGCTCCTGAATCAGAAGGCCATCGACGCGGTGTTCCATAAAGGGGAAAACCCGACTATCGACAGCTATAGCGCGTTTTTTGATAACGGGCATCGCCAGAAAACGGCG…
>EM_0632	+	ATGAAACGTTTGCCCTTGCTGGCAGCATTACCCTTGCTTTGCGCGTCAGTTGCCTCCGCCAGTACCCTGATGTCCGTGGGCTACTTTAACGGGGGTGGCGATGTCACCGCCGGACCGGGTGGCGATATCAATAAGCTGGACGTCCGCCAGATCACTCACCTGAACTACTCGTTTGGTCTTGTTTACAACAGTGAGAAAGACGAAACCAACGCCGCCCTAAAAGATCCGGCAAAGCTACATCAGATCTGGCTATCGCCAAAAGTCGCCTCCGACCTGGCACTGATCCCAACCCTGCGTAAACAAAACCCGAACCTCAAAGTGCTGCTTTCTGTTGGCGGCTGGGGGGGGGCGTGGCTTCTCTGGCGCAGCGGCAACTAA
>EM_0633	+	TTGGCGGCTGGGGGGGGGCGTGGCTTCTCTGGCGCAGCGGCAACTAAAGAGACGCGCGCGGTATTTATCCGCTCCGCGCAGGAGATCGTCGATAAATACGGCCTGGACGGGATCGATCTCGACTGGGAGTATCCGGTCAACGGCGCGTGGGGGCTGGTTGCCAGCACGCCTGCCGACCGGGATAACTTCACTGCCCTGCTGAAAGAGATGCGTGAGGCGTTCGGGCAGAAAAAACTGGTCACTATCGCGGTAGGCGCGAACGCGGAAAGTCCGAAAAGCTGGGTGGATGTCAAAGCCATCGCCCCGCTGCTCGACTACATCAACCTGATGACCTACGACATGGCGTACGGGACGCAGTATTTCAACGCGAACCTGTATGACTCCAGCGCCTGGCCGACG…
>EM_0634	-	TTATTGCATTTTCATCGTCGCAATCGGCTTCGGCGTGATGCCGAAGTCTTCTTTCAGCTCGCGCTTGCTTTTCATCACCATCTGGCCTTTGGTATCGATAGTCATGTGCTGCGCGTCAGTGTTGTTGCGCGCCTGCCATAACATCACCAGCTGCAGACTGTTCTCTTTTTGCTCCGGGGTGAGCGCCACACCATCTGGCCATTTTCCCAGTTCAACGGCCGTCACCAGACGCTGATAAACCTCCGGTGTCATACCGCTAATCATGTCATCAATATTCAT
>EM_0635	-	TCAACCTTTAGTGTGATCGCCATTTTCGTCATCAGTGAAGCTTAACGAGGCTGAATTCACGCAAAAACGCTCACCCGTTGGCTGAGGCCCATCGGGGAAGACATGCCCGAGGTGCGCATCACAGTTTCCGCAACGAATTTCAGTGCGTACCATGCCGTGCGAGGAGTCCGTCAGATAGCGGATCGCGTCATCGCTCACCGGCTCGTAAAAGCTCGGCCAGCCACAGCCTGAATCATATTTTGTTTGCGAATTAAACAGCGGCGCATCGCACACCAGACAGTGGTAGACGCCGTCTCGTTTGTTGTGCAGCAAACGCCCGGTGAATGGCGGTTCCGTTCCGTGGTTCTGCGTCACGTAAAACTGCATTTCTGTGAGGTTTTTTTTCAAATCGTCGGGGTT…
>EM_0636	+	ATGACTATCAAAGTAGGTATCAACGGTTTTGGCCGTATCGGCCGTATTGTTTTCCGTGCTGCTCAGAAACGTTCTGACATCGAAATCGTTGGTATCAACGATCTCCTGGACGCTGAATACATGGCGTACATGCTGAAGTACGACTCAACTCACGGTCGTTTCGACGGCACCGTTGAAGTGAAAGACGGCCACCTGGTTGTTAATGGTAAAACCATCCGCGTTACTGCTGAGAAAGACCCAGCTAACCTGAAATGGAACGAAATTGGTGTTGACGTTGTAGCTGAAGCTACCGGTATCTTCCTGACCGACGAAACCGCACGTAAACACATCACCGCTGGTGCGAAGAAAGTTGTTCTGACGGGTCCTTCCAAAGACAACACCCCAATGTTCGTTCGTGGT…
>EM_0637	+	ATGATTAATAAAATTTTTGCACTTCCGGTAGTCGAACAACTTACCCCTGTGCTCTCCCGCCGTCAGATCGATGGTGCTGATATTATCGTTGTAGACCATCCGCGCGTAAAAGCTTCCGTGGCGCTGAACGGCGCTCACCTGCTCTCCTGGAAACCGGAAGGAGAAGTGGAAGGCTTGTGGCTGAGCGATGCGACCTCATTCAAAAAAGGGGCGGCTATCCGTGGCGGCGTGCCGATCTGCTGGCCGTGGTTCGGCCCTTCCGCGCAACCGGGTTTGCCGTCTCACGGTTTTGCCCGTAATCAACAGTGGACGCTGAAAGCACACAACGAAGATGATAACGGCGCGGTGCTGACCTTTGAACTGCAGGCAAACGATGAAACTCGCGCCCTATGGCCGCAC…
>EM_0638	-	TCAGAACTTGTAGGTCACACCCACAGAGAAGAGGCCTGACCAGGATTTGTCGACCATTGGGCTATCTTTGATTTCATCACTCAGGCGGGAGTAACGGCCAGTACCGTAAACGTTCCAGTCACCCAGGAAGTTATAGCTCGCGGTCAGCTCCAGGTACGGATCCCAGCCATCATCCGCGCGGTAGCTTTTCAAACCGCTACGGCGAGATTCAGCTTTAGAGACGCCGTAATAGTAGTCGTTGTAGTTCTCGCTGCTGTACTGCACACCAATGCCCGGCGTCAGCGTCAGCGCGCCGTTGGTGTAGCGATAAAGCCACGCCAGATCCCAGATAAAGCCGTTGCTGTTGTCGAGCGTATCCGCCGCCAGCGCAGTACGCAGGAAGCCGTACTGGGTATTATG…
>EM_0639	+	ATGAATATATTCGATCACTATCGCCAGCGCTACGAAGCTGCCAAGGACGAAGAGTTCACACTGCAGGAGTTTCTTACCATTTGTCGGCAAGATCGCAGTGCCTATGCCAATGCGGCAGAACGGCTATTGATGGCTATTGGTGAGCCTAACATGGTTGATACTGCCCTGGAGCCACGGCTTTCCCGTCTCTTTTCGAATCGGGTCGTCGCCCGATATCCGGCGTTTGAAGAGTTCTATGGCATGGAAGATGCCATCGAGCAGATCGTCTCCTACCTGAAGCATGCTGCTCAGGGTCTGGAAGAGAAGAAGCAGATCCTCTATTTACTGGGTCCTGTGGGTGGCGGTAAATCGTCGCTTGCCGAGCGCCTTAAAGCGCTGATGCAACGCGTACCAATTTAC…
>EM_0640	+	ATGCAGTACGGGGGGTATATGACCTGGTTTATTGACCGGCGTCTTAACGGCAAAAACAAGAGCACGGTGAACCGCCAGCGCTTCTTGCGTCGTTATAAAGCGCAAATTAAACAGTCGATCTCCGAGGCCATCAACAAACGCTCGGTGACTGACGTAGACAGCGGCGAGTCTGTCTCCATCCCCACTGATGACATCAGCGAACCGATGTTTCATCAGGGGCGAGGCGGTCTGCGCCATCGCGTCCACCCAGGTAACGATCACTTTGTTCAGAATGACCGAATCGAGCGTCCACAAGGCGGTGGCGGCGGCTCTGGAAGCGGTCAGGGACAGGCCAGCCAGGACGGTGAAGGTCAGGATGAATTTGTCTTCCAGATCTCGAAAGATGAATATCTCGACCTG…
>EM_0641	+	ATGTCTGAAGATGTTATTGGGACGGCAACTCACCAGCAGCTGATTACCTTACTTACCGAGCAGGGCGCGCGGTTTCGGGTGATGGAGCACGAGGCGGTGGGGAAATGTGAAGCGGTAAGTGAAATTCGCGGGACCGATCTGAGACAAGGCGCGAAAGCGCTGGTGTGCAAAGTGAAAGGTAACGGCGTAAAAAAACACGTTCTGGCGATCCTGGCCGCCGACCTGCAGGCCGACCTGAGCCAGCTTGCCAGCCATTTTGGCGGGCTTAAGGCCTCGCTCGCCAGCCCGGCGGAAGTCGATACCCTGACCGCCTGCGTTTTTGGCGCTATCCCGCCCTTTAGCTTCCATCCTGACCTGGCGCTGGTAGCCGACCCGCTGCTGTTCGAGCGCTTCGACGAA…
>EM_0642	-	TCAGCCTTTTCTTTCCAGAAACAGTACGGAGGCGACGAGAATCACGGCAATAGCGAAAAACGATGAGGAGATAATCAGCGTTTCAACAAACATGTGATCGTTCAT
>EM_0643	+	ATGTTTGACCCTACTCTGCTCATTCTTCTGGCACTCGCCGCGCTCGGCTTTGTCAGCCATAACACCACGGTCGCCATCTCGATTCTGGTGCTGATTATTGTGCGTGTGACCCCGCTCAATACCTTTTTCCCGTGGATAGAAAAACAAGGCCTCACCATCGGGATTATCATTTTGACCATCGGCGTAATGGCTCCGATCGCCAGCGGCACGCTTCCCGCCTCGACACTGCTGCATTCGTTCATGAACTGGGAATCGCTGGTGGCGATCGCGGTGGGTGTTTTTGTCTCGTGGCTGGGAGGACGCGGCGTGACGCTGATGAGCAGCCAGCCCTCGCTGGTGGCGGGCCTGCTGGTAGGCACCGTGCTCGGCGTAGCGCTGTTCCGCGGCGTGCCGGTGGGG…
>EM_0644	-	TTATTGGGAAGTCGTAGTCAGGCTGGCAATATAGCGAGCAGGCGTCTGCCCCAACCCTTTCTTGAACATGGTAATAAAGGCGGTGGTAGAGTCATACCCCAGTGACTGTGCTACCTGCTGCACGGAGTTCCCGCCAATCAACATCTGCAAGGCGACAATCAACTGCAGCTGGTGTCGCCAGCGTCTGAAGCTTAACCCCGTCTCTTTTACGACCAGCCGCGCCAGGTTGCGCTCGCTCATGGCAAAGTGACTCGCCCATTGCGCCAGCGTTTGCCAGGCGGCAGGCTCTTCTGCCATCTTCTCGCTCATCAGCCGAATTTTAGGATGGGGCGACACGGGCAACTGCAGATGCTCCTGACGCTGGAGCGGTAACTCGTCAAACAGGACATCCACAAGGCG…
>EM_0645	+	ATGACTACAGCTATTCGAACGTCAGGAAAACACGGCGCGCTGCTGATTGCAGGCATCCTGATGATTGCCACCACGCTTCGCGTCACCTTTACCGGGGCGGCGCCGCTGCTTGACACCATCCGTCAGGACTACGGCTTAACCACCGCACAAACGGGTTTACTCACCACGCTGCCTCTGCTGGCATTCGCGTTAATCTCTCCCCTCGCCGCAGGTGTCGCCCGCCGTATCGGCATCGAGCGCAGCCTGTTTCTCGCCCTGCTGCTGATTTGCGCCGGAATTGGCGTGCGTTCCCTGCCTTCGGCCTCTCTGCTGTTTATCGGTACGGCGGTCATCGGCTGTGGTATCGCACTGGGCAATGTGCTGTTACCGGGGTTAATCAAGCGCGACTTCCCGGGACAG…
>EM_0646	-	TTATCCGCGTGCCGCGCGCAGCATCGCCTGCACCAGCACCACCGGACGTCCTTCAAGCGCTGCGCGTTCATGCTGGAATAAGGTGATCACAAAGAACGGATGCGTAACCAGTTCGGCTGCGCGAATGTCGCCCTGTTCGTCCCAGCCCGTCACGCGCATATCACCGCTTTCCAGCTCCTGCGCAAATTCTGGCGACACGCCATAGTTGCAGTGATAACCCTCTACAATTTCCGGCTTTCCGTAGGCTTTCGCGATGAGCGTATTGTTGCGCAGTTCAATGGCATCGGTTTTTTCCACCAGCGAGCAGGTCAGCGGCGCAATCACCATCGTCCCCTCGGTATCCGTTTCGGCGTGAGCTGCATCGCTCCAGCCCAGCACATTGCGCGCGTACTCAATCAA…
>EM_0647	+	ATGATTCAGTGCAAGCGCCTGTACGATCGGGCCAGTCAGGACGACGGTTATCGGGTTCTGGTAGACAGGTTGTGGCCACGCGGGGTGAAAAAAACAGACCTCGCGTATGATGAATGGTGTAAAACGCTCGCGCCTTCAAATGAATTGCGCAAAGCATTTCATAGCGAAACGATTGATTTCACTGCCTTCAGTAAGGCGTATCGGGGAGAACTGGCGCAGCATAAGGACGAAGGCCAGCGCCTGGCAGCTCTGGCAAACAGGCAGACCTTAACCCTGCTCTACGGCGCTAAAGACGAGGCGCAAAATCATGCCCTGGTTTTGGCTGACTGGCTGCGCCAACTGTAA
>EM_0648	-	TCAACCGATCGTCAGTTCATCACAGGTCTGCGATGTTTCGTCCGGCGTCAGCGGCAGCAGATGTTCCGGTCGGACAAACGCAAAGCCATGCTGATTATCAAACGCATAGACATCTCCCGTCACCAGCCACAGCGCACGGTCCGCCGTCGCAGGCAGCTGCGTCATCACGCCGTTTACTGGATTAACAAAACGCTGACCTGGCTGGCAAAGACCAAACAGCTCCACTGATTTTCCAACGTTGCGGCGGCCAGCTGGCGTACGCGCGCCAATGATGATCGCCAGGCTGCCCGGCTTTAACTGAAACAT
>EM_0649	-	TCACCTGGCAGGTTGCGGATGATCGCGACGGTAGAGATCCCACTCATCAACCACTTCACCGCCAGGCAGTTTGCACTCGGTACGCACACCCTGCGGACTTTGCACCGGGATCTGTTCGCCACCCTTCTCCAGGCAGTATACGGAGGCCGGGTTCGCCATACCTACCGCATGCGGCGGCATGGGGGCGTCAGGTTGAGTGGCTTTTGTGGTGCATGCCGCGAGCGGTAACGCCAGTGCCAGTAACAGATATTTCATCAT
>EM_0650	-	TTAAAGCGTCCTGAAAACGTCAGGGTAACGGGTCAGGAGGGTTTTCTCCATGATTTCTCCATCGTAACTGCACTTTTGCCCCTTACAGTGCAGCGTGTTCTCGATATGACCAGAGAACAT
>EM_0651	+	ATGCAGATGCAGACGTCTTCTGTATGGGAGTCAACCCACGTCATGTCGGATATCATCCTTGCCCGTGTTTCTGAAACACTCGCCACCGAGCAATCCTTAGAAAGCCTTGTACGCCAGCTGCTGGAGATGCTGGAAATTGTGACCGAAATGGAATCCACCTATCTGACAAAGGTGGATATCAACGCGCGGTTGCAGCACATTCTTTATGCCCGCAACAGTAAGCAGATGCAGATCCCTGAAGGGCTGAGCGTTCCGTGGGGGGATACCCTGTGCAAGCGTGCGATAGACAGCGATACTCTGTTCAGCAACGACGTGGCGGGTCGCTGGCCTGATTGCGAAGCCGCAAAAGCGCTTGGGATTACAACCTACATGAGTATCCCTATTCACCTGGCTGATGGT…
>EM_0652	+	ATGCGAATAGGGATCCTCTTCCCGGTTGTTATTTTTATAACGGCGGTGATTTTTTTAGCCTGGTTTTTCATTGGCGGTTACGCTGCGCCGGGGGCATAA
>EM_0653	-	TTAGCTTTTGATTTTTCTGTAGATAAACAGAACCACCAGGGCGCCAATCACCGCGACGGCAAAGCTGCCAAAATTGAAGCCATCTACTTTGCCAAACCCGAACAGGGTACTGATCCAGCCGCCAACGACTGCACCCACGATCCCCAGTATTACGGTTACGAAGAACCCGCCACCATCTTTGCCCGGCATAATCCACTTCGCCAGGATCCCCGCAATCAGCCCAAAGATAATCCAGGATAAAATTCCCAT
>EM_0654	-	TCATACCGCAATAAAGGCGTGCTGGTTTCGTCCGGCCCGTTTTGCCTGATAGAGCGCACGATCGGCAGCAATAATAATGTTCTGCTGGCTGCCTGCAATCTCCACGGCACGCGCGGTTGAGACCCCTACGCTTACCGTTACCCGCCCAAAGGGGCTGAAATCGTGTTCAATATTCAGGGAAAGGACATTGCGAATAATCGATTTGCCAAGGCGACACGCCTCCTCGATATCGGTGTCAGGCAAGATGAGCGCAAATTCCTCACCGCCGTATCTCGCCACAATTTGGTTGTTCCGGGTAAGGCTTTTCCTGAGACAATCCCCCAGAAGGCTAAGACAGCGATCCCCTTCCGGGTGCCCGTAGTTGTCATTATATTTTTTGAAGAAATCCGCATCCACGAT…
>EM_0655	-	CTACTCGTTGCCCCACTGGTTCAGGAAATTCGCGACATCATCAATGCGAGCCGTGCGGATCCCTGCTGTATCAGCCATCTCTTGCTGATCTTCCTCGCTGATTTCCTCATTATTCGACAAACGGGTGAGCAACAGCTGGAAGTAATGAGCCAATGCGTCGCGTTCAGCGTCGTTTACGGCCTCAACCGCTTCAGTCGAGTATTCATCGACGATGTCATAAAATTTCAGTGGGATAGTGTTGTTCAT
>EM_0656	-	TCAGATAAGTCGCGCAAGAAGTGCCGCAAGCGCCGGCATTGCCTGCACATATAAAATTTTCCGGCTGGCTGTGACTGCGCCAAATATACCGGCTATCAGCACGCAGGTCAGAAAGAAGATGGCCACATCGCTCCCCTTTTCGCCGAGCAAGAGGCTCCACAGCAGGCCCGCCGCCAGAAAACCGTTATACAGACCCTGGTTCGCGGCCAGCACGCGGGTTTCATGCGCAAACGCCGGGCTGAGATTAAAAGCCTTACGCCCCGCGCTGGTATTCCACAGAAACATTTCCAGGACAAGAATGTAGAGATGGATGAAGGCAACAACAGCAATTAGGGTGGTCGCTAACAT
>EM_0657	-	TCAACGAACCAGGTGCAGGAAGTGCAGATGCTTTTCATACTGGTCCAGTATGTCATTAATAAGCTGTTCCTGGTTCCAGCCCATCACATCATAATTTTGACCGCCTTCTTTTAGATAGACCTCAGCGCGATAATATCGATGTTGCTCAGCCTGCTGCTCATCATTATCCATCGCAGCCAGTGCGAAAGTCGGTGAGTTATATCCACGAAGCCTTACTTCATAAATGTAATTCAGCTCGTTGCCTAAATCGACTTCAAGTCGAATACGATCGTCGGCACCATCATTTATATGACTTATCGTCCCCTGTTTGTTCAGTTCTTCCTGAACCAGCGTCATGGCAGGTTGGATAACATCGTCCATAAAACGTTTCACAAGAGAGCGTTTCGGCAAATAGGCAAT…
>EM_0658	+	ATGTGTGGACGCTTTTCGCAAGCTCTAACCCATGAAGAATATCTTGCTTACCTGGCCGAAGAAGCCGATCGCCACATCGCATACGACCCTGAACCAATCGGACGGTACAACGTGACACCCGGTACCAAAGTCCTGCTTTTGAGCGAATGCGACGAGCTGTTGCATAACTATCCGGTGTTATGGGGTTACGCACCAGGGGGGGTGGGATAA
>EM_0659	+	ATGTTTAAACATCTCTGGCAGCATGGCCGGGCGATTTGTTTCGCAGATGGGTGGTTCGAGTGGAAGAAAGAAGGAGACAAAAACAGCCCTGCTTCATTCACCGCGCCGACGGCCAGCCGATATTTATGGCAGCAATTGGCAGCACTCCATTTGAGCGCGGTGATGCAGCATAACGCTTTCTCAGTGTGA
>EM_0660	-	TTAGCCATTTTGGCTGTGCGTAATAACTGGCTGGCATGTAATCGGAAAATTAAGGGAATTTGCAATGAAACAAAGATCATGCGCGAGCTGATGGAGAGCGTGCGCTCGATTGATGTCATCTCCGGGACGGATCATTATTTCAGGTTTTAGCGTGATATCGGTGAAACATCCTTTTTTCCCTTCGCGCATCGTTCCATGTGCCCGGTCAACATAGCTCATAACGCTTATTCCTGCTTCCGAACAGAGATGCAGATACCATAATTTATGGCATGCTGAAGCAGAAGCAACGAGCAGGTCCTCCGGATTCCAGCATTTGGCATCGCCCAGAAATGCGGGGTCTGATGACCCCAAAATTACAGGTTTTTCGCCCTCCGAAATCTCATAATTTCGCTCATAGTC…
>EM_0661	+	ATGAGCTTTAGAGCTGTTACAACCGCTGACTTACTCGCTAATAAGTTAAGAGAAATGATTAATAACGGTAGTCTTCGTGATGGTGAAAGGCTTGTCGAAAGAGACCTTGCAAGTCATTTTGATGTAAGCCGTATTCCAATGCGGGAGGCGATCAGACAACTTGAACATGAGGGTCTGGTGGAGATTTTCAGAAATCGCGGAGCAATTGTCAGAACGTTAACTGTTGATGATCTTAATGAAATTTACCAGTTGCGTGCTCTGCTCGAGGGCGAGGCAATATTTCAGAGCGTCAGTAATCTGAGTGCTGATAATCTGGCGAGAGCGGAGCTGACGCATAGTCTTCTTGCTTCATGTACCAAATTCGAACTGCAAGGACAACTAAACCGTGAGTTTCATGAT…
>EM_0662	+	ATGTCCGCTCCTGGCACAAAGTGGACACTCATTCCCACACACAAACACCTCAGCAAGCGTACCAGACGACTTCGGTCAGGATCAGTGGCCGCGAGCAGTCCAACTTTAGGGCAGGATCGTCTACCGGGGCGGGGTCAGTCCACATTGATACCTTTTGCGTTGCCACCGGAAATCTTTGCCTCACGTTTCATTTCCGAAGGACTCAGTCTTGAAGACTCGTTTGTCTGGCTGATCAATGATAACCTGGCGGCAATAGCCATCGTAACCCGCAGAATGGACAAAGCGCGTCTGGCCGCATTTGGTGTGTTGCCCGAGTACCGGAGCCAGGGACTGGCAAAACAGATGCTTACTCCTCTGTTTACCTCCTTAAAAGAGAAAAAGTTACCCAGCGTGAGGCTG…
>EM_0663	+	ATGAGCTGCAAGTTTGAATGGATCAATGAGCCCGCTAAATGGCACTATGGGAATAATACCCTGTCGGTAATCACTGATGATAATACCGATTTCTGGCGCCATACCTGGTACGGGTTTGAGCGTTTTACCGGCCACATCTACGCGACTGACGTAACAGATGATTTTACTTTTCAGGTCAGGATCCGCGCAGACTTCACCACACTCTATGACCAGGCCGGAATTATGATGCTCGCTGACGAACAGCACTGGCTTAAAGCTGGCATCGAATTCAATGATGGGGCACCTGCAATCGGGAGTGTACTCACGCTGGGAAATTCCGACTGGGCTACAGGGCTCTTTCCAGGGGATCCGAAGGAATTCTGGCTGCGTCTGACCCGTAAGAAAGATGCGTTACGATTG…
>EM_0664	+	ATGAAGCCATTTTCGGGACGCCATATCAGGTATGGCAGCGTGTTATTATATCCACTGGCGATGGTCATCTATGATTTTTCAGCCTATCTGACAACGGATCTCATCCAGCCGGGCATCATCCACATCATCCGTGAACTTCAGGCTGATATCACCCTTGCACCCGCCTATGTCAGTCTTTATATGGCCGGAGGTCTGGCGCTCCAGTGGCTCCTGAGGCCACTGCCACTCTCCGACCGGTTTCCGCCACGCTGA
>EM_0665	+	GTGGCTCCTGAGGCCACTGCCACTCTCCGACCGGTTTCCGCCACGCTGAATATTCTGGCGCTCGGCATAATTGCCCTTAGCATTGAAATAACCCGCTGGGTTTACTTCCATGCCGGCGACAGGATTGCTTTCCACGGCGCGGCGCTGCTGGCCGGTATAGCCGTCATCATATCAGTTGCACGCCTGCTTAAACTGCGCGAGCAGCATCAGAGCCAGTCAGAATCACAGGTAGGCTGTCAGGAACAATAA
>EM_0666	+	ATGTTTTCTTACGTGATGTTGGGTACTAACGATCTGCCACGCGCCATCCGATTCTACGATCCGTTGATGGAATTGCTTGGGCATCCTAAGGCAGGCCGGAATGAAGAAGGCGCATCCTGGGGGACGTTCAGCGATAATCATACCATCGGATTGTGCGTCGGCAGGCCCTTTGACAGGCAACCCGCCGGGGTTGGTAATGGCACGATGGTGGCGCTGAATGCCTGTTCGATTGAACATATCAGTCAGTTGCATGAGCTTGCCCTTAGTCTGGGAGGCACGGATGAAGGTGCGCCGGATCACAGGCCGCAGTACGGACAAGGATTCCATAGTGCTTATGTACGCGATCCGGATGGCAATAAACTGGCGTTTGTATTCTACGATTTGAGGCAATAA
>EM_0667	+	ATGTCTAAAGAACGCCGTCTCTCAAAGATTTTTGCAAAAGATGGTAAATCAGTGACATTAGCGCTGGATGGTTACTATTTTTCCACGAAAACAAATGGTATTGATAATACGATTAACCAACTGCCTGCATTGGTGGAACAAGGGCTGGATTGTGCGTTGGTCACGTACGGTATGCTGAAAAATTTACGTGAGCCATTAAATTCTGTCCCTGTTGTATTACGCGTCGATAGTACAGTCAGTATTTTTGATAATACCGTTCCCGATACTACCCCGATGTTTACCGTTGAAGATGCGTTGAAAGTCGGCGCTGAAGGTGTCGTTTGCATGACCTTCCCGGGTGCTTTCAATGAAGAAAAAACGCACATTATGGCAATGCAACTGGCACAAGCCTCAGACCGC…
>EM_0668	+	ATGTTTTTAAATAACACCATCATCCCTTCAGTCAGAAAATACAAACACTTTGACAAAGCATTATCCTGTGAATCGGAATATGTTCTGTTGTCAGAGGCCAATATCGGCAATCTGCAATCACTGATAGGCAAATGTCATCAAAGCGGTAAGAAGGTTTTGGTCCATCTGGAGTTACTCGGCGGGTTTAAGCCCGATCAGGCTGGGATCAATCTACTGAAAAGTTATTATAAAGTTGATGGTGTTATTTCTTCCAATCTCTCCGCCCTGCGCTATGCAAAAAAAGAGGGGTTATTGACTATTTTTCGGGTGTTACTTATCGATTCTCGATCGTTGGATCAGTCTATCGATATCGTTAAACATAACCCGCCGGATGCAATAGAAATCTTACCTGCTGAATAT…
>EM_0669	+	ATGATAGATGAATATGTAATGGGTATCGACAATGGCGGGACAGTCACTAAGGCGGCTATCTACGATCACAACGGCAGCGTGGTTTCTATCGCGTCAAAATCCACCCAGATGCTGACACCCAGGGAATTTCATACCGAACGCGATATTACCGAGCTGTGGGCGGCTAACATCGAGGTCATCAAAAAAGCGATAGAGCAATCAGGGATCGACGCCAGTCAAATCAAAGGGATTGCCGTCACCGGACATGGGAACGGTTTGTATCTGGTAGATGAAGCTGGCAACCCGGTCCGCAACGGCATTATCTCAACCGACAGTCGGGCAAAAGAGTACGTGGAAAAGTGGCAAAACTCACCCGAGTTTCTGACCGACATCCTGCCTAAAACCATGCAGTCAATCTGG…
>EM_0670	+	ATGGATCTAAATCTGAAACACCGCACAGCCATCGTCACCGGTGGTGCCACGGGGCTTGGCCGGGAATTTGTCCTTTCCCTGGCTAAAGAAGGCGTCAATATCTGTTTCACGTACCTGCGTGATGAAGAGTGCCCGGAATTACTGATTGAACAGGTGAAATCCAACACTGAAGTCAAAATTATTGCGGTGAAAACCGATCTTGCCGATGAGAAAAGCCGGGAGCATCTCTTTGCGACCTGCATTGAGCGGATGGGAAAGGCCGACATTCTGGTCAATAACGCCGGTATCTGGCTCAGTGGCTACGTCACAGAGATAACCCCACAGGACTGGGATCTAGTGATGAATGTGAACCTGAAAGCGGTATTCCATTTAAGCCAGCTGTTTGTGAACCACTGCCTG…
>EM_0671	+	ATGAAATGTCTGGCAATTGCCGATCTTTTTATCAACAAAGCGATGATGGATGCAGGTCTTAACGCGCTCAGGGATAAAGGTATCGACGTTGAAGTTCGTGAATGGTCGCATGATTCGATCGAAAAATTGCAGGAAGATAATCTGCGTGTCGAGCAGGAAGGCGCAGAAGCGGTCACGTTACCCGCAGCCTTACTCGAGGGTGCTGACGACGTTGAAATCCTGATAACCCAGTTTGCCCCGGTCAATACGGCAGTGCTGGATAAACTGCCAAAGCTCAAATACATCGGGGTATTGCGAGGGGGCGTTGAAAACGTCAACCAGCAGGTTGCACTGACCCGAGGAATTGAGGTAATGAACACGCCGGGGCGCAATGCCCGCAGCGTAGCGGAATTTACGGTC…
>EM_0672	+	ATGGATATTATCAACAGCATTATTAGTCTGGGGGCATCAGTAATGATGCCAGTAATATTCTTTATCATAGCACTTTGCTTTGGGGTAAAAATTGGCACGGCATTTAAAGCCGGGATGCTGGTCGGTATTGGGTTTGAAGGCGTCGGCCTGGTAATTGGCCTGCTGCTGACGAACATTGGTCCAGCATCTCAGGCAATGGTCGAGCGCATCGGCCTGCAGCTAAATGTCGTCGACACCGGGTGGCCGACCGCTTCAACGATTGGCTGGGGCTCTCCGCTGATGCTGCCTGTGGTGGTCGGTTTTATTGTCATCAACCTGGCCATGCTGCTGCTTAAATTAACCAAAACGGTGAATATCGATATCTTCAACTACTGGATATTCCTGATAATGGGTTCGGTC…
>EM_0673	+	ATGAAAGTGCTGAGCAAAAGACAAATATTACTGGTAAATCGATTAGCTCATGAAGATGGCTGGCTAAGCACGGCTCAGGCCGCGAAAATCCTTCATATCTCAGTGAGCACGCTCAGAAGAGATGTAGATGCTATCAACGACTTTTTCGCTGATAAAGGCAATTACATACTCTGCAGACCTGGCCTGGGCCTGAGGCTGGATGCAACCGAAATAGTGTCTTTGCCAGTCGCATCCCCTGACGAACATGTTGCTAACATATTAAAAAGCAAAAGACTCATTGGCATCATCACTGATTTGCTGACGCACTCACCAACGCCATTATCCATTACTTTCTTATCAGACAAGTATTTCATTAGTCGCTCCTCAATCGTAGAGGATTTAAATAAAATTGATAAATGG…
>EM_0674	+	ATGTTAGATAAAATTGTTTTAAGTGATCTATTAAGCAAAGCCTGCGTGATAACTGATATGCAGGCGAACAATAAAATGGATGTCATTGAGCAACTGACGCAGTCGCTATGCGAAGAAGGTGTGATCGATAACAAACAAGGGTTTATCGCTGACGTGCTTGCAAGAGAAGCATTGGGGTCAACGGGTTTCGAAAATCAGATTGCTATTCCACATGGAAAATCCCAATGGGTTAAACAAACAAGAATTGCTGTTGCCAGACTTAAGGAGACTGTCGACTGGGAAACCATGGATAGTTCCGATGTTCGTCTGGTGATTCTGTTTGCCGTGAAAGAAGTCGACAGCGGAGCGGGGCATATAAAAGTTCTGGCCCGTATATCAATTGCATTAGGAGATGATGAT…
>EM_0675	+	ATGAAAATTATTGCAATTACCGCCTGTCCAACTGGCGTTGCACATACATACCTTGCTGAAGCAAACCTCAAAAAGAACGCGTGTAAAAAAAGCATTCCCTTACTTGTTGAGACTCATGGCGCTGTTGAAAGTGAGTATATTTTTACAGATGATGATATCAGACAGGCAGATATTGTCTTAATCGCTGCCGATAAGGTTATTGATCTCTCCCGATTTCATAATAAAAACATTATCCGCGTCTCGGTAACGCGTGCAGCGAAAGATGCTTCCGGGTTACTGGATGATATTGTATCTGGCAAGTTACAGCCCGAACGGCATCTTGAGTCAGATATCCCGGAAACACAGCCACAAAAGGATAATGGTAAATCCCTCGTTTCTCAGATTTATATCCATCTTATT…
>EM_0676	+	ATGCTAATGAATATGAAAGAGGTTTTATCCGTAGCTCAGCAACATAAATTTGGCGTTGGCGCATTCAATATTGCCTCTGCCGAGTTTGCCAGGCTCGTCATTGAGGTTGCAGAAAAGCTTCGTTCACCCGTCATTCTTGAAGTGCATCCTGATGAGCATGAATTTACCGGGGATGATTTTATTTACTATCTTCGCGAACTGGCGATTAAGGCAACGGTGCCCGTCGTTATCCATCTGGACCACGGGCAGACACTGCAACAGGTTATGCGGGCCATACGCACCGGCTATACGTCAGTCATGATCGACGCCTCAGCCCTTCCATTTGAGGAAAACATCGCAGTCACCCGTCATGTAAGCGAGGTGGCGCATGCTGCGGGCGTATCTGTTGAAGCGGAACTC…
>EM_0677	+	ATGAATTTATCCCGTCAGGAACAACGTACCTTACACGTTCTCGCCAAAGGTGGTCGAATCGCGCACGTCCGCGATGCTTCAGGCCGCATCACCGCCGTTGAATGCTTCACCCGCGAAGGGCTGTTGCTCACCGACTGCACTCTCGCCACCTTCAAAAAACTCAAAACCAAAAAACTGATCAGATCCGTCAACGGTCAACCCTACCGCATTAATACCACCGGGTTGAACAACGTTCGTGCCCAACTCGATAATCGCTAA
>EM_0678	+	ATGACAGCAGCCAACTTCACTTTTCATATTACCAACGAGAGCGATGCCGGCGATATCCGGGAAGTAGAAACCCGTGCATTTGGCTTCAGCAAAGAAGCTGATTTAGTGGCGTCTTTACTTGAGGATGAAAGCGCTCGCCCAGCGTTATCTCTGCTGGCCCGACATGAAGGCAAAGCCATCGGGCATATTTTATTTACCCGGGCCACATTCAAGGACGCATCTGATGCCCCTCCGATGCATATTCTCGCTCCCCTGGCGGTTATACCGGAATACCAAGGTATGGGCGTGGGACGGTTGTTGATACGTACTGGCATAGAGCACCTAAGGTTGATGGGCTGTCAGATGGTTTTTGTTCTCGGCCATGCCACCTATTACACAAAACATGGGTTCGAACCCTGT…
>EM_0679	+	ATGGATATCCCACGTATTTTTACAATTTGCGAAAGTGAGCACCGCATTCATAACCCGTTCACCGAAGAAAAGTACGCCACACTGGGTCGTGTGCTGCGCATGAAGCCAGATACCCGCATCCTTGACCTCGGCAGCGGCTCGGGCGAGATGCTCTGCACCTGGGCCCGGGATCACGCCATTACCGGTGTCGGCATCGATATGAGTCAGTTGTTCAGTGAGCAGGCCAGACGGCGCGCGGAAGAACTCGGCGTGAGCAACCGGGTTCATTTTATTCATAACGACGCTGCCGGGTATGTGGCAGAAGAAAAATGCGATGTGGCCGCTTGCGTCGGCGCGACATGGATTGCCGGTGGGTTTGCCGGGACGGTGGAGCTGCTGGCTCAAAGCCTGAAACCGGGC…
>EM_0680	+	ATGTCACAACATGAACAGTTCTGTCAGGCTTGCGGAATGCCGATGTCGGCACCCGATGCACACAGTGCCAGCGCTCACTATTGTGCGTACTGCAGCGACAGCAACGGCAATCTCAAACCCTGGGAAGAAGCGGTATCAGGCTTAGCCAGCTTCCTTGATTCCTGGCAAAAAGTCGGCCCGGAAGAAGCACAAAAGCGGGCAAAACGTTATCTGACGGCAATGCCCGCCTGGGCTCATAAAGCGGACGAGTGA
>EM_0681	+	ATGTTTTCTTACATTGTGCTTGGAACCAACGACCTGCCACGCGCCATTACATTCTACGATCCGCTGATGGAGATGCTGGGGTATCCCCGTGGCGGCAGGAATGAGGACGTCGCATGGTGGGGCGTTTTCAACGGTAATAACACGACGGCACTGGGTATCGGCAGACCTTTTGATAAACAGGATGCCACGACCGGAAATGGTGTGATGGTCGCCCTGATTGCCCGCTCAGCCGAACATATCCAGCAGCTTCACGCGCTCGCTTTAAACCAGGGCGGCACGGACGAGGGAGCACCAGGCCTGCGCCCGCATTACGGCGAAGGATTCTACAGCGCTTATGTTAGAGACCCCGATGGCAACAAGCTGGCTTTCGTCTATTACACCGCACAATCCTGA
>EM_0682	-	TCAGTGAGTCATGTCGGTTGGTTTTTCTTCATATTTCCTGCTTCGCCAGACTGTTGCGAATTCAGCTGGGGTCTGGTAATCCAGCGATGAATGGGGGCGGCACTTGTTATAATCCTGCCGCCAGTCATTAATCGTTTTCCGGGCATGAAGAATATCGCTGAACCCGTGTTCATTCAGACACTCATCGCGAAAGCGTCCGTTAAAACTCTCAATAAATCCGTTCTGTATTGGCTTACCTGGCTTGATAAGCCGTAGTTCCACAACATGCTCAAAGGTCCAATGATCGAGCACGCGGCAGGAAAATTCCGGGCCCTGATCGGTTCTTATTGTCGCCGAATAGCCCCTAAACAGCGCGATGCTGTCCAAAATACGCGTGATCTGAACGCCTGAAATACCGAA…
>EM_0683	+	GTGACCGTTGGCCAGCACTTTACGGCATCGTCTGCGTTTTACACTCAGTCCATTATGGTGGTAAATACGGTATACCCGTTTGTGATTGACGTGATGGCCCTCCCTACGCAGCAACTGCCAGAAGCGCCGATATCCAAAACGTCTGCATTCAAACGCCAGCTCTGTAATACGCCCTGA
>EM_0684	-	TTAAATGACACTTTCAAATTTAACTTTATATTTAGCCTTATCAGGATAAGCAACAAACATTGAAATATTATTCTTTCTGCAAAACTTCAGGACCATCCTTGCATTATGACAAGGCATCTTACCCCCAACTATTATTGCTTTAATAGCCGATTTTGGGAATGATACTAGCTGTCCATTAAGTCTTTTATTGGGATCAACTATATTTCTTATTTCACCTTCATACTCCCAGCTTATATGCTTTTGGAATAAATACTTTTGGGATTTTAATCTAACCAACCGCCCTTCAGATAAAATATGCTCTGAGTTTTTAAAATCAAAAGATTTGAATTCATTGATTACAGGAATGGTTTTTAGATCGTCGTGATTGAACTCAATAGGATGAGTATTGTAAACCACCGG…
>EM_0685	-	CTAAGAAAGGCCTAAACTGCGCATCATATTGTCGAAACGCCAGAGCGTAATCGCCATCAGCCAAAGCCATCGCTTCTCCCAATGTAGCGGCGCCGTCAATCGCAAGGGAGCGCCCCTGCCAGCGCCGGGCGATAGGCAATAAGCGGCGTCCCCCACCAACACAACTCGGCCGCGAGACCATGCAGGCATTCTTACCTGACACAGCTTGTCGATGTAAACATTGTTTTCCCGCTCTATCTCGCCCAGCATTTCGGCGGTACGCCAACCAATGTCCTGGAACTGGTCAACGATGATGCGCCGCGGCTGCGTTTCATCACAATAGTTGTAAGCGATCTCGGTGTCGAAATTGAATCCGCAAATGATGTCTGACTTATTCTTGTAGGCACTAAGCAT
>EM_0686	-	TTACATGTTCGCGATAATCGCGTCGCCAAACTCTGAACATTTCAGCAGCTTAGCGCCTTCCATCAGACGTTCGAAGTCATAGGTAACGGTTTTCGCGTTAATTGCGCCTTCCATACCTTTAACGATCAGGTCTGCGGCTTCGAACCATTCCATATGACGCAGCATCATTTCTGCGGACAGGATGATAGAGCCTGGGTTCACTTTGTCCTGGCCTGCGTATTTTGGTGCAGTACCGTGGGTTGCTTCGAACAGAGCGCACTCGTCACCGATGTTCGCGCCAGGGGCGATACCGATACCACCAACCTGCGCTGCCAGGGCGTCAGAGATGTAGTCACCGTTCAGGTTCATACAGGCAATCACGTCGTATTCAGCAGGACGCAGCAGGATCTGCTGCAGGAA…
>EM_0687	+	ATGCGGCAATTGATAACGCCTGAAAATACCATGAAGAAAACTTCTTTTACAAAACACCGGGTTGAGCGATTCAGCTCGCGACAAGCCACCAGAAGACCGCAAGAAACCCAGCCGACGCGGGTGATTCTGTTCAATAAACCCTACGATGTTTTGCCGCAGTTCACCGACGAGGCCGGGCGCAGCACGCTGAAGGACTACATCCCCGTGCAGGGCGTCTACGCCGCCGGGCGACTGGACCGCGACAGCGAAGGCCTGCTGGTCTTAACCAACGACGGCGCCTTGCAGGCAAAGCTCACGCAGCCGGGTAAACGCACCGGGAAAATTTACTTTGTGCAGGTTGAAGGCGAACCGGATGACGCGACGCTGGCGACGTTGCGCAGCGGCGTGACGTTAAATGAC…
>EM_0688	+	ATGTTCAAACCTCATGTTACGGTCGCCTGTGTGGTTCACGCCCAGGGCAAATTCCTTGTTGTTGAAGAGAGCATCAACGGCAAAGCGCTGTGGAACCAGCCTGCCGGGCATCTTGAAGCCAATGAAACCCTACTCCAGGCAGCGAAGCGTGAGCTGTGGGAAGAGACCGGCATTCACGCTGAGCCCCAGCATTTCATCCGTATGCACCAGTGGATCGCGCCCGATAGCACCCCCTTCCTGCGTTTTTTATTCACCGTTGAGCTTAGCGAAACGTGCGCCACTGAACCGCACGATGACGATATCGATCGCTGCCTGTGGGTGACCGCCGACGAGATCCTGAACGCGCCAAACCTGCGCTCGCCGCTGGTTGCGGAAAGCATCCGCTGCTGGCAGTCTGCG…
>EM_0689	+	ATGTCAGATAATAGCCAGAAAAAAGTGATCGTCGGCATGTCCGGCGGTGTCGATTCCTCCGTTTCCGCCTACCTGTTACAGCAACAGGGCTATAAGGTGGAGGGCCTGTTCATGAAGAACTGGGAGGAAGATGATGGTGAGGAATATTGCACTGCCGCTGCGGATCTCGCCGATGCGCAGGCCGTGTGCGACAAGCTCGGCATTGAACTGCACACCGTTAACTTTGCGGCGGAATACTGGGACAACGTCTTTGAACTGTTCCTGGAAGAGTACAAAGCGGGCCGCACGCCGAACCCCGATATTCTCTGCAACAAAGAGATCAAATTCAAAGCCTTCCTGGAATTCGCCGCAGAAGATTTGGGCGCAGACTACATTGCGACCGGTCACTACGTGCGTCGC…
>EM_0690	+	GTGGCGAAGAACTACTATGACATCACCCTGGCGCTGGCGGGAATTTGCCAGTCAGCCCGTCTGGTGCAACAGCTGGCGCATCAGGGTCACTGCGACGCCGATGCCCTGCACGTTTCACTTAACAGCGTTATCGATCTCAACCCGGGCTCTACGCTGGGTGTTTTCGGCGGCAGTGAAGCCAATCTTCGTCTCGGTCTTGAAACCCTGCTCGGCGTGCTCAATGCCAGCAACCGTCAGGGGTTAAACGCGGAATTAACCCGCTACACATTAAGCCTGATGGTACTGGAACGTAAGCTGAACGCCGCAAAAGGCGCAATGAATACGCTGGGCGATCGCATTGCCGGGCTGCAGCGTCAGCTCGATCATTTTGACCTGCAGTCGGAAACGCTGTTGAGCGCG…
>EM_0691	+	ATGGAATTATCCTCACTGACCGCCGTATCCCCTGTCGATGGACGCTACGGCGATAAAGTCAGCGCGCTGCGCGGGATCTTCAGCGAATATGGTTTGCTGAAGTTCCGTGTTCAGGTTGAAGTACGCTGGCTGCAGAAGCTGGCCGCCCAGGCAGCAATCAAGGAAGTTCCTGCTTTTGACGAAAAGGCAAACGATTACCTTGATAAAATCGTTGCTGACTTCAATGAAGAAGATGCTGCGCGCATTAAGACCATTGAACGCACCACCAACCACGATGTGAAGGCGGTTGAGTATTTCCTGAAAGAGAAAGTGGAAAGCGTTCCTGCCCTGCACGCCGTGTCTGAATTCATTCACTTTGCCTGTACCTCTGAAGACATCAATAACCTGTCTCACGCGCTG…
>EM_0692	+	ATGATGCGCGTACTGGTTGTTGAGGATAACGCATTGCTACGTCATCACCTGAAAGTTCAGCTTCAGGAGATGGGACATCAGGTGGACGATGCTGAAGATGCAAAAGAAGCCGATTATTATCTCAATGAACACCTGCCGGATATCGCCATTGTCGATTTAGGCTTGCCGGATGAAGACGGTCTCTCGCTGATCCGTCGCTGGCGCAGCCATGACGTCTCTCTGCCGGTACTGGTCCTGACCGCCCGTGAAGGCTGGCAGGATAAAGTGGAAGTGCTCAGCGCGGGTGCGGACGACTACGTGACGAAGCCGTTTCATATCGAAGAAGTCGCTGCGCGCATGCAGGCGCTGTTACGTCGCAACAGCGGTCATGCTTCGCAGGTTATCTCCCTTCCGCCATTT…
>EM_0693	+	ATGAAAGGGATTTCACGACACTTTCTGCCCCTTTCGCTGCGGGTTCGCTTTCTGCTGGCAACCGCTGCCGTGGTGCTGGTGCTTTCTCTTTCCTATGGGTTAGTGGCGCTTGTCGGGTATAGCGTGAGCTTCGATAAAACAACCTTCCGTCTGTTACGCGGCGAAAGTAACCTGTTTTATACCCTGGCGAAGTGGGAAGATAACCATATTACCGTGGATATGCCTGAGCACCTCAATCAGCAAAGCCCAACGCTGGCGTTAATTTATGATGAAAAAGGCAAACTGCTGTGGGCTCAGCGCGACGTCCCCTGGTTGAAAAAACGCATTCGCCCGGAATGGCTCAGGACGAATGGTTTTCATGAGATTGAGGCCGATCTCAATTCAACCAGCGCATTGCTG…
>EM_0694	+	ATGGAATATCACTTAACACTTAACTGGCCCGAGTTTATCGAGCGCTACTGGCAAAAACGCCCGGTTGTTCTCAAACGCGGATTCAGCAATTTTGTCGACCCTATCTCCCCTGACGAGCTGGCCGGCCTGGCCATGGAAAATGAAGTCGACAGCCGCCTGGTGAGCCACCAGGACGGAAAATGGCAGGTCAGCCACGGTCCTTTCGAAAGCTACGATCACCTGGGCGAAAATAACTGGTCTTTACTGGTGCAGGCGGTCAACAACTGGCATGAGCCTACCGCCGCCTTAATGCGCCCGTTCCGCGCCCTGCCCGACTGGCGAATGGACGATCTGATGATCTCCTTCTCCGTTCCCGGTGGCGGCGTTGGCCCGCATCTGGATCAGTACGACGTGTTTATC…
>EM_0695	-	TTATCTGCGCTCACCTGCCGCAAAATCCTCGATCTCTCCGGCCCACTTCTCTGGATATAACCCTTCCCGTACGTCCCGATGAAACGTTGAATACGGCCAGTCGCGAACCTTACTGACGTAGCCATGCTTCAGCGGATTGATATAGACGTAATCCACATGCCGCCGGTAATCCTGTTCATTGCGAATGGTGTGCTCCCAGAAACGCGGCTGCCATATGTGCCGCATGTCGATGTTGCGGCTAAACGTTTTTTTAATATCCCGCCAGCGGGCCGAAAAGTCGCTGTCGCCTTCCGGTAAGGTCCAGATACAGTGCATATGTTCGGGAAGGATAACCCAGGCGTTTATGGTAAAGGGCTTCGCGCGTTTAACCATAGAGGTGGCAGCACGCAGGCTGTCGAT…
>EM_0696	-	TCAGCGTTTTGCCGTCAGTTCAGCTATCCGCACAATCACCTTCACCGCTTTTTCCATTCCTTCCAGCGTCACAAACTCATGCTTGCCGTGGTAGTTATACCCGCCGGTAAACAGATTCGGGCAAGGTAATCCCATAAACGACAATTGCGAGCCATCAGTACCACCGCGAATCGGCTTCAGCTGCGGTTCAATGTCACAGTCGCGCATGGCCTGCTGAGCGATGTCGAGGATATGAGGATGCTCCATCACCTTCTCACGCATATTGTAATAGCTGTCTTCTATGATCAGCTCAATATAGCAATCAGGGTGTAACCCTTTCCCCACCTTCTTGGCGATCTCCATCATCTTACGCTTGCGCGCCTCAAAGGCCTTGCGGTCGAAATCGCGAACGATGTAGTG…
>EM_0697	+	GTGCAACTGGAACGAATTCGTAAAAACTTTGATGGTAAAGACGTTATTTCCGACCTCACTCTCACCATCAACGACGGTGAGTTTCTGACGCTGCTTGGCCCCTCTGGCTGCGGCAAAACCACCGTACTGCGCCTTATCGCCGGGCTTGAAAGCGTTGATAACGGCCATATCCATCTTGAGAACCAGGATATTACCCAGGTTCCCGCAGAAGACAGACACGTGAATACGGTCTTTCAGAGTTACGCCCTGTTTCCCCACATGACCGTGTTTGATAACGTCGCGTTTGGCCTGCGGATGCAAAAAACACCTGCCGCCGAGATCCCCCCGCGCGTCACCGAAGCCTTGCGGATGGTGCAACTGGAAGAGTTTGCCCAGCGTAAACCCCATCAGCTTTCCGGC…
>EM_0698	+	ATGAAGAACACAAGTAAATTCCAGAATGTGGTGATCGCCACGATCGTCGGTTGGCTTGTGCTGTTTGTCTTTTTACCCAACCTGATGATCGTTGCTACCAGCTTCCTGACCCGCGACGACGCTAACTTCGTTTCGCTGGTCTTTACGCTGGACAACTACGCGCGCCTGCTCGATCCGCTCTATTTTGACGTGCTGCTGCACTCGCTCAATATGGCGTTGATTGCCACCCTCGCCTGTCTGGTGCTGGGGTATCCTTTCGCATGGTTCCTCTCGGGCCTGCCGCAAAAGGTGCGTCCCCTGCTGCTGTTTTTACTGATTGTTCCCTTCTGGACCAACTCGTTAATCCGCATCTACGGGCTAAAAATCTTCCTGAGCACTAAAGGCTATCTCAATGAATTT…
>EM_0699	+	ATGATCGGTCGACTGCTTCGCGGCGGTTTCATGACCGCCATTTATGCCTGGCTCTATATCCCGATCGTAATTTTGATCGTGAACTCATTCAACAGCTCGCGGTTCGGGATTAACTGGCAGGGCTTTACCACCAACTGGTACAGCCTGCTGATGAACAACGACAGCCTGCTGCAGGCCGCTCAGCACTCGCTGACGATGGCGATCGTCTCCGCCACCTTCGCGACGCTGATTGGCTCCCTCACCGCCGTCGCGCTGTACCGCTACCGCTTTCGCGGCAAACCCTTCGTCAGCGGCATGCTGTTTGTAGTGATGATGTCGCCGGATATCGTCATGGCCATTTCGCTGCTGGTGCTATTTATGCTGCTGGGCGTACAGCTTGGCTTCTGGTCGCTGCTGTTC…
>EM_0700	+	ATGAAAAAAATGCTCGCCGCTGCGGCGCTGGTACTTGGCATGGGTGCCGCGCACGCTGATGACAGCAAAACGCTCTACTTCTACAACTGGACCGAATATGTGCCGCCAGGACTACTGGAACAGTTCACCAAAGAGACGGGCATCAAGGTTATCTACTCGACCTATGAGTCGAATGAAACCATGTACGCCAAGCTGAAAACCTACAAAGACGGTGCGTACGATCTGGTCGTGCCTTCCACCTACTTTGTCGACAAAATGCGCAAAGAGGGCATGATCCAGAAGATCGACAAAACGAAGCTAACCCATTTTTCAAACCTCGATCCGGAGATGCTTAACAAACCGTTCGATCCCAATAACGACTACTCCATTCCTTACATCTGGGGTGCGACAGCGATTGGC…
>EM_0701	-	TTACAGCCCCTTCAGGAGCTTATCCACAAAAGCGGGCACCACTTCACTTGCCAGGCCATAGTGTTTTTCTTCAAACTCACTGCCCACCTGACTCGGCTCCAGATTAAGCTCTACCGTATGCGCGCCCTGGAGTTTAGCCTCGTGAACAAATCCCGCCGCCGGATAGACGTGCCCGGACGTGCCGATGGCAATGAACACGTCCGCCATCGCCAGCGCGCTGTAGATCTCATCCATGCCCAGCGGCATTTCGCCGAACCACACCACGTGCGGGCGTAAACGCGCAGGAAACTGACAGCAATGGCATTTGTCTTCCGGCAGCACGTCCTCTTTCCAGTCCAGCACCTGACCGCTCCAGGCGCAGCGAACCTTGAGCAGCTCGCCGTGCATGTGGATGATGTT…
>EM_0702	-	CTAATCGGTGAGATGAAGGAATGCGGCTCCGCGCATGCCTCCCGCGTCCCCGTGTCGCGCGCGTTCAATACGCGGCACGCGGGCGACCGGCAATAAATGTCGGGGCAAACGCCCGGACAGCTGTTCCGTAATCGCAGTAAAGTTTGATAGCCCTCCCCCAATCACCAGCAGATCCGGGTCGACGATGGTGAGAATATTTCCCAGACACACCGCCAGCAGATCAAGATAGCGCTCGACGTGCTCACGCGCCTGCGCATCCCCTTGCTCCCACAGGGTAATGATTTGGGGGGCTTCAAGTTTCTGATGATAGAAGTGTTCGTAAAGCCATGCAAACCCGCGGCCGGAGAGAGTGTTCTCAATACAGCCGTGCTGGCCGCAGCCGCAGCGGGTGAGCGGAAA…
>EM_0703	-	TTACTGGCCACTTAGTACCCTCGCCGGATCAATCCGGCTTGCGCGACGCGCCGGATACCAGCTTGCCAGCAGACTCAGTAAAAGTGCTGTAAGCAGCACATAAAAAACATCCAGCCAGTGCAGTTCAGACGGCAGGAAGTCAATAAAATAGATATCACCCGACAGGAACTGGTGGCCAATCAGCTTTTCAATCCCGTTGATAATTGGGGTCAGCTGCAGGGAAACCACCACGCCAATCACCACGCCGCACAGACTGCCGAACAGGCCCGCCAGTAAACCGTACCAGACGAAGATGGCGCGAATAAGGCCGTCTTTCGCCCCGAGGGTACGAAGCACGGCGATGTCACCGCTCTTATCCTTGACCGCCATCACCAGCGTCGAGACGATATTAAAGCACGC…
>EM_0704	-	TTACTCTGCTCCCATCAGGGTCAGTTCCGCGTTCAGATGGCCGTCGCGCATCTCAAGCTGGCGACCCATGCGTTTTGCCAGCTGCAGATCGTGGGTCACCACCAGAAACGCGGTGCCCTGCGAGGCGTTCAGCTCACCCAGAAGCTGGAAAATACTGTCCGCATTGCGCGCATCCAGGTTACCGGTAGGTTCATCCGCCAGCACCAGACGCGGATTGTTCACCAGCGCACGGGCAATCGCCACGCGCTGGCGCTCGCCACCGGAAAGCTCTGAGGGACGGTGGTTTCCGCGATGGCCCAGCCCTACCGCTTTCAGCATGTCGCTGGCGCGGGCGTTAATTTCTGCCGGTTTCTTTTTGCCAATCAGCAGCGGCATTGCCACGTTTTCCAGCGCCGTGAA…
>EM_0705	-	TTATTCATAACGTAAAGCCTCAGCGGGTTGAGTGGCGGCAGCGCGCCAGGAAGGATAAAGCGTAGAAAGCAGCGCAATGGTCATCGCGGCCAGCGCAATACCGACCACCTGCAGCGGCTCGATAGCCACCGGCAGCGCCGCACCATCAAGCAGCGCGCCGATGATCGGCATTAAATTATTCAGCTGGCTGGCAAGCAGCGCGCCCAGCACGGCACCGAGCAGCGCGCCGATGATGCCTGCGCTTGCCCCCTGAACCATAAAGACCGCCATGATCTGGCGCGGCGTGAGCCCCTGGGTTTGCAGAATGGCGACTTCGCCCTGCTTCTCCATCACCATCAGGCCCAGCGAGGTGATGATGTTAAATGCCGCCACGGCGACGATCAGGCTCAGCAGCAGTCC…
>EM_0706	+	ATGAAACAAAAAGCATTATGGATTAATCAGATAAAGGGGCTGTGCATCTGCCTGGTGGTGATTTACCACTCGGTCATCACCTTTTATCCTCATCTCAGCGGGCTGCAGCATCCGCTGTCAGGGCTTCTCGCCAAATGCTGGGTCTATTTTAACCTGTATCTCGCACCGTTCCGCATGCCGGTGTTCTTCTTTATCTCCGGCTTTCTGATCCGCCGATACATTGATGAAGTAGACTGGCGCACCAGCCTCGACAAGCGCATCTGGAGCATCGTCTGGGTGCTGGCGCTATGGGGAATACTTCAGTGGCAGGCGCTGACCCACCTTAATGCCTGGCTCGCACCGGAACGTGAACTGGCAACGTCCTCGAATGCGGCCTACGCCGACTCAGTCTCGGGCTTT…
>EM_0707	+	ATGCCTGAACACTATCGCTTTACCTTGCCTGTAAAAGCAGGCGACCAACGCCAGCTGGGCGAACTCACGGGCGCGGCGTGCGCCACGCTGGTGGCAGAAATCGCTGAGCGCCATCCCGGCCCGGTGGTGCTGGTTGCCCCGGATATGCAAAATGCCCTGCGCCTGCATGACGAAATCCGTCAATTTACCGATAGCCTGGTGTCCAGCCTGGCCGACTGGGAAACGCTGCCGTATGACAGCTTTTCCCCGCATCAGGAGATCATCTCTTCACGCCTGTCAACGCTGTATCAGCTTCCGACCATGCAGCGCGGCGTGTTAATTGTGCCGGTCAATACGCTGATGCAGCGCGTCTGCCCGCACAGCTATCTTCACGGCCACGCGCTGGTGATGAAAAAAGGC…
>EM_0708	+	ATGACCGCTTCGCGTTTAACTCGCTGGATCACCTTGCTTGCGCTTGCCGCTACGGTAGCCGTTACGCTGCCTGCACGCGCAAACACCTGGCCCCTTCCCCCCCCTGGCAGCAACGTTGTCGGGCAAAACCGTTTTCATGTTGTTGAAGATAACGGGGGTTCGCTGGAGGCCATTGCCAAAAAATATAACGTCGGCTTTCTGGCCTTGCTGCAGGCCAACCCCGGTGTCGATCCTTACGTGCCGCGCGCCGGCAGCGTGCTGACGATCCCGCTTCAGACCATTCTTCCTGATGCACCGCGACAGGGGATCGTGATTAACCTTGCCGAGCTTCGACTTTACTATTATCCGCCGGGTAAAAAAGAAGTGACCGTTTATCCAATCGGTATCGGCCAGCTGGGC…
>EM_0709	-	TTATTTGTAGATAACAGCAGTACCGTGCAGGGTGTTAGGGCCGGTCACTGAGGTGATACGGAACGATTTCGCACCCATCTCATCCGCTTTCTGCGCCAGCTGATCTTCCAGAGAGCCCAGGTTTGTCCCCGCGTTTGCAGAGATGGTACCCACTTTTTGTTGGTCAGCAGGAGTAGATTGTACTTCTACAGCGGCGAAGCTTGCGAAAGAGAGTGAGCTAAGTACAGCAGCAGCGATCAGGGTTTTTACGTTTTTCAT
>EM_0710	+	ATGACAACCGAAGTCACGAGTTGCGCAAAGAAAAGCCGTGGCCGACCAAAAGTGTTCGACAGGGATGCGGCGCTCGATAAGGCCATGACACTCTTCTGGCAGCATGGGTACGAAGCGACCTCGCTTTCCGATCTGGTAGAAGCGACCGGCGCCAAGGCACCCACGCTGTATGCGGAATTTACCAACAAAGAGGGGCTGTTCAGGGCAGTGCTGGACAGATACATCTCGCGCTTTGCGGCAAAACACGAAGCGCAGCTTTTTTGCGAAGAGAAAAGCGTTGAGCAGGCGTTGCAGGACTATTTCTGCGCCGTCGCGACCTGCTTTACCAGCAAAGACACACCCGCGGGCTGCTTTATGATCAACACCTCCGCCACGCTTGCTGCTTCATCTAAAGAGATT…
>EM_0711	-	TTACACTTTGTTGTTCAGTACCAGCTGACCATTGTTGTCCAGAGGGATCTGGGTGCCAGGGTCTTTATCCATGCGGATTTTGCCCTGCTGGTCGCCAATTTTGTAGGTTACGTCATAGCCCAGCATTTTTTCGGACTTGTCATAAACGGTTTTGCAGCGCTGCTGCGTGGTGGTGTACGTGTCGTTGTCCTGCATGGCGCCCTGCACCTGGTTACCGGCATAGCCGCCACCCAGCGCTCCCACGACCGTCGCCACATCTTTGCCTCGCCCGCCACCAAACTGATGACCAATCACGCCGCCGGCCACGGCACCGAGAACTGAACCGGCAATGCGGTTTTCATCCTGCACCGGACGACGGTGAGTTACGGAGACGTTACGGCACTCCTGACGAGGAGTTTT…
>EM_0712	-	TCAGTGCAGCTTCAGTCGTGGACGGATCACGCGGTTGATTCGGCCGACCAGCATCATCAGACCGGTTTTGAAGTAGCCGTGCAGTGCAATCTGATGCATACGGTAAAGGGAGATATACACGAAGCGTGCAATGCGCCCTTCTACCATCATCGAGCCGCGCATCAGGTTACCCATCAGGCTACCGACAGTAGAGAAATTAGACAGTGACACCAGCGAACCGTGGTCTTTATAGACATACGACTTCATCGGTTTCCCTTTGTACTGCGCCAGGATGTTGTGCAGCACCAGGCTCGCCATCTGGTGAGCGGCCTGAGCGCGCGGCGGCACAAACCCACCTTCAGGGCGCGCGCAGGACGCACAGTCACCAATAGCGAAGATTTCTGGGTCACGCGTGGTTTG…
>EM_0713	-	TTAGCCCAGCGTTTTGAAGGCTTTGATACGCTGCAGATGTGGGGAGATATTCTTGAACTTGTGGGTCTGTTCCTCGTCCCAGACAATTTCATAGTAATGATGCAGCAGTTCTGCCGCCCGGCTGCTGTTCAGTGCCTCATCCTGGCGCGAGAGGATCACTAAACAGCGATCGCGGTTTTTCTCACGGAAGTTACTCACGCACTTGGTGGCAATGTCGACATACTCTTCCGGGCGGTCAATTTTGCCTTCCATGTTCTCGTTCGGGAACAGGTTGGGATTGAACACGACCTGGCGGATGTCGCACAGGAAGCCAATGCGTTCGGCCCAGTAGCCCCCCAGCCCCACGCCGCAGATCAGCGGACGTTCATCGACATTGAGCTGTAACATCTTGTCCACTTC…
>EM_0714	-	TTACAGGCTGGCTTTATGTGCCTGCCAGCGCTCATTCAGTGCTTCAAGCTGGGCGTTGACCGTCTTCCAGCGCGCCGAATCCATCAGCTCCTGACGGCTAAATGAACCTTTATGATACAATTGTGTAACACGCTCTGCTTTGATCGGCGACAGGTTATCCAACACGCTGACGGCCCCTTTACGATTATTGCAGACGAGGATCATATCGCAACCTGCGTCCAGGGATGCCTGCCCGCGCTCCGCGTAGCTGCCCATAATTGCCGCCCCTTCCATCGACAGATCGTCGGAGAAAATCACGCCGTTAAAACCGAGCTCCTGACGCAGCACCGTTTTCAGCCAGTGCGGTGAACCGCTGGCCGGGCGCGGATCGACATCGCTGTAAATCACGTGTGCAGGCAT…
>EM_0715	-	TTATCCTTTAGTTTGTAACTGACGCCAGACGTCATCTGCCAGCGTAATAAAGTGTTTGTCGTTTGATTGCTGATAGCGCATTTCAAACCAGCCCGCCATCAGCATGAATACCCAGGGTCGCCAGCGCCTGACCTGCCGCATAAGCGTCAACGCATCCATCTGCGCTTCGCGAGCATAGGCCATTATAAGCTGCTCACGAGAGGCATCTTCCGGCATCCAGACCGCCGCCAGCTCCAGCGCCACGTCGCCATCTCCGGCATACTCCCAGTCGATGAGCCTGGCTCCCGCGGGCGTGTGTACAATATTCCCGGCGTGGACGTCCATATGCAACGGCGAAAGCCGTAGGGGTTGCGGTTCCCCTCGCTTTCGCATCCGTTTAAGCTGCGCAAGCCAGAATGG…
>EM_0716	-	CTATTGTTGCGTAACGGCACCTTTACCTGACCAGATTATTTCACCCGTCTGAACCAGCATCAGCTGCATCTGCAGCGAAGGCGTGTTCACATTACCGGTGGCGTTAGAATAGAGGACATACTGAGCGCCAACATTGCGCGCAATGCCTATCGCTTTGCTGCGCGAGCCCAGGCTATCCTGCGGTGACAAGCCCAACTGCTGTTTGGCTACTGCCAGCTGCTGTGTCGAGACCAGGGTAAATTTGCCGTTGTTTGCTAACGCATTACGCAGCGTTTCCGTCGCTTCACCCGCGTTGAGTGAACCATTGGTGCGGTTATTTACGCTATCCACCAACAGTACGCTTCCCGGCGTCACGCCCTGAGCCTGCAACATTTTGCCCACCATAGGCTGCATTGCGCC…
>EM_0717	-	TTACAGATAAAGATAAAGTCTCACCTTATGCGCACCCAAATAGTTAGCGCTGCCATAGAGCGTCACCGACGATCTTGCCGGAATAGTCACGCTACGCGGCGCCTCAAGCGGATGCATTTCAAGACCTCTTACGTCATACCAGTAGAAGCGGTAATGTACCGTCACTGGCTCATGTCTTTCGTTATAGAGCGTAGAGGAAGCAGAAGGTTGGATTTCGCTAATGGTCAGCGAAGGCTGCTCTGCCGTAATGCCTGCAGCAAGGACTGAGGACTCCATCACCAGCGTCTGTTCGTCGCTGACGGGGATCGCAGGACGCGCACTGCACCCTGCTATCACCAGCGTTATCATCAGCGCTGCAATACGCCCTGTTAACAT
>EM_0718	-	TCAAAGACCTTTATGTGCCAGCATCGGTCCCAGTGGTCGCCCACCCAGAAGATGCATATGGATATGATAAACTTCCTGACCGCCGTGGCGATTGCAGTTCATGATCAAACGATAGCCGTCTTCAGCGATGCCTTCCTGCTCAGCAATTTTCGCGGCTACCGTTAGCATACGGCCTAACGCCACTTCATGCTCGGTTTTCACATCATTGACGGTAGGAATCAGAATATTTGGAATGATAAGGATATGCGTCGGCGCCTGAGGTGAAATGTCCCGAAAAGCCGTCACCAGCTCATCCTGAAAGACGATATCCGACGGGATTTCGCGGCGGATAATTTTACTGAAAATCGTTTCTTCGGCCAT
>EM_0719	+	ATGATGTCTTTCATTAATCATACCAGGGATGGGCAACGTCAGCCTGTTGCAACGCCTTCGTTGCTGGCAGCCTGCATTGCTATGGCACTGATGCCAACCGTAAGTTTCGCCGCCCCAAACGAGGAAACACTCGTCGTTGACGGTACTCCCCAGCCAGACGCGTCCAGCGAAGAGCAGGATTACAGCGTCAAAACCACCACCCTCGGCACCAAAATGCAGATGGTCCAGCGCGATATCCCCCAGTCAGTCTCCATCGTCAGCGAACAGCGTATGGAAGATCAGCAGCTACAAACGCTGGGAGATGTGATGGATAACACGATGGGGATCAGCAAAAACACCGCAGACTCCGATCGCAGCAGCTATTACTCACGTGGTTTCGAGATCGACAACTACATGATT…
>EM_0720	-	TTAGTTGTTGCGGATGTACTCATCCATTTCGGTTTTCAGGTTATCGGATTTGGTACCGAAAATTGCCTGAACACCAGAACCTGCAACAACAACACCTGCTGCGCCCAATTTTTTCAGGCCCGGCTGGTCAACTTTTGCGACATCGGCAACGCTCACACGCAGACGAGTAATACACGCGTCCAGGTTAGTGATGTTCTCTTTACCACCGAACGCGGCTACCAGTGCTGGAGCCATTTCGCTGGTCACGCCTGCTTTGCTGTCTTCAGTTGCATCTTCACGACCTGGCGTTTTCAGGTCCAGTGCTTTGATCAGCACGCGGAAGATGGTGTAGTAAACAACGGCATAGCACGCACCCACAATTGGGAACAGCCACAGTTTGCTGCTGTTACCGGACAGAAC…
>EM_0721	+	TTGTTTGACGGCTATCACGTTTCAGTTCAAGACGGCCAAAAAACTTTCAGATATTTACAAAAAGCATGTCTGGATGTGTCTAAAAACACCATCACCGCCCCAAATGAGGCGGTGAACTTTACTCGCTTTATTTATTAA
>EM_0722	-	TCAGACAGATTGCAGGCGGGCGGGGTCGATGTGGAACAGCGTGGAGAAATTTTCCGTCGTCGCACGGGCCAGCTCTTCAATGCTGACGCCCTTCAAAACGGCCATATACTCAGCCACGTCTCTCGTCATCGCTGGCTGGTTCTCTTTGCCGCGATGCGGCACCGGTGCCAGATACGGCGAGTCTGTTTCCACCAGAATGCGATCGAGCGGAACATAACGCGCAGCATCACGTAGCTGCTCAGCATTACGGAACGTCACGATCCCCGAAAACGAGATATAAAACCCCAAATCAAGCAGCTTGCCCGCCGTTTCTCTGTCTTCTGTGAAACAGTGTAGTACGCCACCGCAATCCGTCACCTTTTCTTCCCGCAGGATCGCCAGCGTATCGGCGCGCGCATC…
>EM_0723	-	TCAGAGATGGGAAACAGGCGGTATCACGCCTGGTTGCAGGTAGTGTTCGATACGCAGTAACTGGTCCGTCAGTAAAAGCTCGCGATTAAGACCGGTTACTGTCAAAAGTTGTTCGCGACTCTGGCAAACATCATGAAGGATAGCGCGCAACGAGACGCCCGACAGGCGATTCGCCAGGGTGTTCACCAGCGACCAGACGTCGAGGTTGGTCAGAAGCGTTGCCCCCTGTTGAAGTTTGAGCGCATCCAGCAGTAAAGCGGCCAGCCAGTGCAGGCGCTCGGTCGCCCCATCGCTGTTCAGGGCAGGCAGCAAACTCAACCAGTCGCCGCTATCCAGCGCGGATTCGACGGCACGACACAGCGTTTCACGCTGCGACCAGACATCCGCCTGAAGCAACGC…
>EM_0724	-	TCATGCCTGTTGCTCCTGGTGCCATTGCGCGACCGTATTCTGAATAGCGCGCGTCACCTCGTCCAGAGACTGTGTTGCATCAATAGTGCGAATGGAAGCATCCTGCCCGGCCAGCTCAAGGTAGCGCGCGCGGGTACGGTTGAAGAAGTCAAAAGACTCTTGCTCGATGCGGTCCAGTTCACCGCGCGCGCGGGCACGCTTCAGGCCGACTTCGGGCGTCACGTCCAGATAGAGCGTCAGGTCGGGACGGAAATCACCGAGCACTGCGTCGCGCAGCGTTGCTAACATCGTCTGGTCAATCCCCCGACCACCGCCCTGATACGCCTGGGTCGACAGGTCATGACGATCGCCAATCACCCATTTCCCTTCTGCCAGTGCAGGTTTGATCACCGTTTCTAC…
>EM_0725	-	TTACTGCGCATTTTTTTCCTTAAGTGCCTTCAGATAGTCCTGAACAGAGCGATTATGGCTGGCAAGGTTGGTGTTAAAGGTATGCCCCCCTTTTCCGTCAGCCACAAAATAGAGGTACGGTGTTTTGGCCGGGTGCGCCGCGGCTCGTAAAGAGGCTTCACTCGGCGTCGCAATCGGGCCTGGCGGCAGGCCTGCGATCACGTAGGTATTATACGCTGTTGGCGTCTCCAGATCTTTTCTGGATATCTTGCCGCTATAACTCTCGCCCATACCGTAGATGACGGTGGGATCGGTTTGCAGACGCATGCCGATGCGCAGACGGTTGATAAATACGGAAGCGACCTGATCGCGCTCTTCCGCAACGGCAGTCTCTTTTTCAATGATCGAGGCCATGGTGAC…
>EM_0726	-	CTATCTGGTTTGCTCACATAACGGGGCTAAAAACTGAAACAGTTCGCGCGATGACCAGACCTGTTGGCCATAGGCGCGGACGGGTAAAACAGGCATCAACGCGTTACAAACAATAACTTCATCAGCGGCCAGTAGCGCCTCTTCCCTTTCGTTAACTTCGACAACGCGAAAACCCGAGTGTGCCAACTGTTGCAAACAAAACTGACGCATAATGCCCTTCACCCCAGCCTGCTCCAGTGAAGGTGTGAAGACATCACGGCCCTTCCGCCAGAGTAAATTAGCCGCACAGCATTCCGTAATGAACCCTTCGCTGTCAAGAACCAGCGCCTCATCAGCGTCCGTCTGTTCAAGATGAGTACGAATCAGCACCTGTTCAAGGCGATTGAGGTGTTTAATTCC…
>EM_0727	-	TCAGACCTTTTTGAAGATCAGAGAGCCGTTAGTACCACCGAAGCCGAAGGAGTTACACAGGGTGTACTCCATACCGCTAACCTGACGCGCTTCGTGAGGAACGAAGTCCAGATCGCAACCTTCATCCGGGTTATCCAGGTTGATGGTTGGCGGAACAGCCTGATCGCGCAGCGCAAGGATGGAGTAGATTGACTCTACTGCGCCCGCCGCACCTAACAGGTGACCGGTCATGGATTTCGTGGAGCTCACCATTACGCGGCTGGCAGATTCACCGAAGATAGACTTAACCGCCTGTGCTTCAGCTTTATCGCCTGCAGGCGTAGAAGTACCGTGCGCGTTAACGTAGCCAATCTGTGCTGGGGTAATACCCGCATCACGAATCGCATTTTCCATCGCCAG…
>EM_0728	-	TTACGCCTGGTGACCGTTGATGTAATCAATGGCAGCCTGAACGGTGGTGATTTTCTCAGCTTCTTCGTCCGGAATCTCAGTATCAAACTCTTCTTCCAGAGCCATTACCAGCTCAACGGTGTCAAGAGAATCTGCGCCCAGGTCTTCAACGAAGGAAGCGGAGTTCACAACTTCTTCCTGCTTAACGCCCAGCTGTTCGCCGATAATTTTCTTAACGCGTTCTTCGATAGTGCTCAT
>EM_0729	-	TTAAACCATATACATCCCGCCATTGACGTGAAGGGTTTCACCAGTGATGTAACCCGCTTCGTCAGAGGCTAAAAATGCAACCGCGCTGGCGATTTCTTTAGGGTCGCCAAGACGACCCGCCGGAACTGCCGCCAGCGTACCCGCACGCTGATCATCGGTCAGCGCACGCGTCATGTCCGTTTCAATAAAGCCCGGAGCAACAACGTTTACAGTAATACCGCGGGACGCGACTTCACGTGCCAGCGACTTACTGAAGCCAATCAGACCTGCTTTCGCCGCAGCGTAGTTAGCCTGACCAGCATTTCCCATGGTACCAACCACAGAACCAACAGTGATAATACGACCATGACGCTTTTTCATCATAGCGCGCATTACCGCTTTTGACAGACGGAATACAGA…
>EM_0730	-	TTATTGCGCGAGTGCCGCTGACAGTGCTTCCGGCTCGTTAATGGCCGAGGCAGTCAGGGTATCAACAATACGTTTTGTCAGGCCGGTGAGGACTTTACCTGGACCGACTTCATACAGATGCTCAACGCCCTGTGACGCCATAAACTCAACGGTTTTGGTCCACTGTACCGGGCTGTAAAGCTGGCGAACCAGCGCGTTACGGATTGCCTCCGGCGCGGTTTCGCATTTCACATCGACGTTGTTTACAACGGAAATCGTCGGTGCGTTAAACGTAATTTTTTCCAGCTCAACCGCCAGTTTGTCGGCGGCTGGCTTCATCAGCGCGCAGTGTGACGGAACGCTGACCGGCAGTGGCAGCGCACGTTTCGCGCCAGCAGCTTTACAGGCCGCACCAGCACG…
>EM_0731	-	CTAGAAACGAACCAGCGCGGAACCCCAGGTGAACCCGCCACCGAAGGCTTCAAGCAAGACCAACTGGCCCCGTTTGATTCGTCCATCGCGTACGGCTTCATCAAATGCGCACGGTACCGACGCCGCAGAGGTGTTGCCATGGCGATCAAGCGTCACCACAACATTATCCATCGACATGCCCAGCTTTTTCGCGGTTGCGCTGATAATACGCAGGTTCGCCTGATGCGGCACCAGCCAGTCGAGCGCAGAGCGTTCAAGGTTGTTCGCTTCCAGCGTTTCATCAACAATGTGTGCAAGCTCAGTCACCGCCACCTTGAACACCTCATTACCTGCCATTGTCAGGTGAATGGAGCTTTCCGGATTAACGCGATCGGCGTTTGGCAAGGTCAACAGCTCGCC…
>EM_0732	-	TCAGTCACTTTTAGCTAATACAGATTCCAGGCGAGCGGCAATCCGTTGAGGAACTTGTCGCTGCACCGCCTGCACTGCCTGTTCTATCGCGACGGAAAAGGCTCGCTGATTGGCCGCACCGTGACTCTTAATCACGATGCCGCGCAATCCTAACAGACAGGCGCCATTATACTGGTCGGGGTTGAGGTGACTGAATCGCCGCGTCAGGCTTTTTTGTAACCAACGCTTTAATAAAATCAGCCACCAGGCGCTTTTTTTACCTTCCCCCTGCGATTTCAGCAGAGAAAGGAACATTCGCACCACCCCTTCCATAGTCTTCAACGTTACGTTTCCGGTGAAGCCATCACACACTAATACATCTGTCTTACCCGTCAGCAACTCATTGGCTTCGAGATAACC…
>EM_0733	-	TTACTTAGTGATAACCTTGCGGCCGCGGTAGAAACCGTCAGCGGTGATGTGGTGACGCAGGTGTTTCTCACCAGAAGTCTTGTCTACAGACAGGCTGGTAACTGCAGTCAGCGCGTCATGGGAACGACGCATGCCACGTTTGGAACGGGTTGGTTTATTCTGTTGTACGGCCAT
>EM_0734	-	TTACTTACGCTTTAAGCTGGCTAATACGGCAAATGGGTTTGGTTTTTGCGCTTCATCAGGCAGTTCCCCAAAGACCATGTCCGCCTCGGACACTTCACAGTGTTCAGAATCATGCACCGGAACCACTGGCAAGGTGAGGATGATTTCATCTTCAACCAGAGCCAGAAGATCGATTTCACCGAATTCGTTAACCTCAATCGGCTCATACGCTTCCGGGAGTGCTTCAGCCTGCTCGTCAGAACGAACAGGACTGAAACAATACGTTGTGTGAACATGCTGTACAAACGGTTTCCCGCAACGCTGACATTCGAGGGTTACCGTCACCTTTGCATCACCGGTTAAAACGGCGAGACGCTGGTTGTCGATAGCGAACGACATGGAGCATTCTACATCACTGTC…
>EM_0735	+	ATGCTGCTGGAAAAGCTCGGGATCCCGTTCGAATGCGCTGCCCCCGACGTTGACGAAACGCCACACCCGGGCGAATCCCCGCGTCATCTGGTGACGCGTCTCGCACAAGAGAAAGCGCAATCGCTGGCCGCACGTTATCCCGCCCATTTGATTATAGGCTCCGATCAGGTTTGTGTACTGGACGGAGAGATCACCGGCAAGCCGCATACGGAAGAAAACGCCTGCCAGCAGCTTCTGCGTGCACGTGGCACTATCGTGACCTTTTATACAGGGCTGGCGCTCTATAACTCCGCCTCAGGCCACCTGCAAACGGAATGCGAGCCGTTCGACGTGCACTTTCGCCATCTCAGCGAGCAGGAAATAACGGATTATGTCCGCCGGGAACGTCCGCTCAACTGT…
>EM_0736	-	TTAGCCGCGCAGAACCTTAAGACAGCGTTTCAGTTGCTCATCCAGCGGCGCTTCAATACGGATGACTTCACCCGTATTAGGATGGGTAAACTTCAGCGCAGCCGCATGCAGGAACAGACGCGACAGCCCCGTGCCCGCCAGTTGTTTATCAAACTCGCGGTCGCCATAGCGGTCATCAAACGCAATAGGATGCCCGGCAAACTGGGTGTGCACGCGAATCTGATGGGTACGCCCCGTCACCGGGCTGCAGCGCACCAGCGTGGCAAATTCATAGCGCTCTTCAACTTTAAAGCGCGTCTCGGACGGTTTCCCTTCCTGATTCACCCGTACAATGCGCTCGCCGCTCTGCAAAATATTTTTCAACAGCGGTGCCTGCACCACTTTTACATGGGACTGCCA…
>EM_0737	+	ATGAAAAGAATGTTAATCAACGCAACTCAGCAAGAAGAGTTGCGTGTCGCCCTTGTGGATGGGCAGCGCCTGTACGATCTGGATATCGAAAGTCCTGGACACGAACAGAAAAAAGCGAACATTTACAAAGGTAAAATCACCCGCATTGAACCAAGCCTTGAAGCTGCATTTGTCGATTACGGTGCTGAGCGTCACGGTTTCCTCCCTCTTAAAGAAATCGCCCGCGAATATTTCCCTGCAAACTACAACGCCCATGGCCGCCCAAACATTAAAGATGTTCTGCGTGAAGGTCAGGAAGTTATCGTCCAGATTGATAAAGAAGAGCGTGGCAACAAAGGTGCCGCACTGACGACCTTTATCAGCCTGGCGGGGAGCTATCTGGTTCTGATGCCAAACAAC…
>EM_0738	-	TTATTGCGCATTTGCTGGCTTTCTCATTCCGGCTATACCCGGCATCACCTGCTTCATCATCTCCAGAAAACGTCGCAAGCGCGCCGGATAGTATCGCGACCACGGATAAACCAGATGGACGGGCAGCGCCGTGGGTTGCCATTCGGGCAGAAGATGGATTAAGCGCCCTTCCTGAATATCCTCTTTCACCGTCCAGCTTGATACCAGCGCTACCCCCAGCCCGGTCAGGGCCGTGTTTCGCGCCACGTACAGGCTGTCCGTGCTCAGACGCGGCGTAATGGCAATGCGTGTCGGCTGCGCTGCACCATCAAACAATTCAACGTGTCGCTGGTAGAAGGTGCTGATGGCAATCCAGGGCAGCGCCTGTAAATCCTCTGGCTTACTAACCTTTGGGAAGCG…
>EM_0739	+	ATGAACACAACAACCGCCTCCCATGCCGTGAGCCGCTGGGTGATATTAATGCTGGCTTTGGGTGCTGGTTTCAGCGTGGCATCCATTTACTACGCACAGCCTTTGCTGCCTCTCATGGGCGCAGACCTTCATTTGAGTATTGAAGGAATGGGGCTGGTTCCGACGCTGACCCAGGCCGGCTACGCGCTCGGCATCCTCTTCCTGCTGCCGCTTGGCGATCGTCATGACCGCAGGACGCTGATTCTGATTAAAAGTGCCGCCCTGGCGCTGTTTCTTCTGGGCTGTAGTCTCACCGGGCAACTCCCTTCGCTGCTGCTGGCAAGCCTGCTGATTGGCATGGCCGCCACCATGGCGCAGGATATCGTTCCCGCTGCCGCTATCCTCGCCCCTGAAGGTAAG…
>EM_0740	-	TTATTTGTTCATCTGGAACAGGGACATCCCCTGCATATCGCTAAACGCCTTATAGGAGGCCTGCAGGGCCGCCTGCTGCATGGAGTAAGAAGAGATCACCGAGTTCCAGTCCACATCGACCAGGTCGCTCATCTGCTGCGTTTGGCCCAAAGCACGGTCATCGCCCAGCGAATCCAGTTTGCCCAGTTCGTCCAGTTTGATCCCCAGGTCTGCACGCACGGTCAGCACGTTGTTCAGCGAGTTGCTCAGGCCGCGGTTGGTTTTATCCATCGCCGCCGTAAACGCATCGGCTTTAGTCTGGTCGCCTTCAACCGGCGTATTCAGCGCAGCGATAGCGGTATCCAGGATCTTAAACAGGTTGGTTTCCGGCGCGCTGCCGTCCGGCTCCGGTTTGGCGTT…
>EM_0741	-	TTAGCGAATGTTGATCAACGCATCAAACAGCGTGCTCGCCGTTTGCAGCACCTGCGCATTCGCCAGGTAGTACTGCTGATAGCGCTGCAGGTTGCCGTATTCTTCATCCAGGTTAACCCCGGAAATCGACTGCTGCTGTTTGGTCAGTTGCGTTACCACGTTGTCTTTCGTGGCGCTGCTGGTTTTCAGCGATGCCGTGGTGCTCCCCACCGTACTGACCAGTGACGCATAGGCATCGTTGAAGGTTTTGTTATTCCCCACCACCTTCGCGCTCTGCAGATCCAACAGTTTTTGGCCGTTGGTATTGTCGCTATCGCCGCTGTCGCTGGCGGAGGCCATCGCCAGTTTGGATTCATCGCTAATCGCGACGTCCATATTCATAATGACGTCATTCACCGG…
>EM_0742	-	TCAGAACAGATTTTCAATATCGGTGCTATAGGCTTTACTCACCTTCTCACCCATCGATTTCAGCTGCTGGATCATGCTGGTGAGCTTGCGCGCATAGTTCGGATCGGTAGCGTATCCCGCATTCTGCAATGCCTGCGCGCCCTGCTCAGGCGTCGATGCCTGCGTCACGGCGGTATAGCGCGGGTTTCGGCTTAACAGGCCGACGTAATCTGACAATGCTTCAAGGTAGGAGCTGTAAACGCGGAATTTGGCTTTCACCTTCACTGCCGCGCCGTTTTCGTATTCGGTGGTGGTGATCTCGGTTGTCGGCCCCTTCCAGCTGGAGGTGGCTTTCACGCCAAAGATGTTGAAGCTCGGATCGCCGTTTTCCTTACGGATTTGACGCTGGCCCCAGCCCGA…
>EM_0743	-	TTAGATGATTTCCAGTTTGGCACGCAGGCAGCCTGCACTTTGCATTGATTGCAGAATCGACATCAGATCCATCGGCGTCGCGCCCAGCGCATTCAGGGCGCGCACCACGCTGTTCAGGTTCGCGCTGGAACGCACGCTTTGCAGCGAGCCGCCGCTCTGGCGCAAATCAATCTGCGTTTGCGGTGTCACCACCGTCTGACCGCCACCAAATGGCGTGTCCGGCTGGCTGACGTTGGCGGAGCGGTTCACCGTCACGGAGAGGTTACCCTGTGCCACGGCACAGCTGTCCAGCGACACTTCGCGGTTCATCACCACCGACCCGGTGCGTGAGTTGATGATGACTTTGGCATCCTGCACCGGCACGTTCACTTCCATATTCTGGATATCCGCCAGCATACG…
>EM_0744	-	TTACATCGGCGATAAGTTAAGGAAGAAACGCTGCAGCCAGCCCATATTTTGCGCTTCGTTGATATAGCCGTTACCGACGTATTCAATGCGCGCATCCGCCACCTGGGTGGACGGTACGGTGTTGGTGCCGCTGATGGTGCGAGGGTTAACCACACCGGAGAAGCGAATGAACTCAGTGCCCTGGTTAATGGCGATCTGTTTTTCACCCACAACGTGTAAATTACCGTTAGCCAGCACCTGGTCAACCGTCACCGTCAGCGTACCGCTGAAGGTGTTACTGGCGTTCGCACCACCTTTACCGTTAAAGGTATTGCCGCCAGACGCCTCAACATCCGCACGCGCATTGCCGAACAGGCCCTGCAGATAGCGTGGAACGGTGTCGAAGCCAAAATTGGTTTT…
>EM_0745	-	TTAGAGTTGCGTCAGTTTCTGCAGCATCTGGTCGGTCGTCGACACTGCTTTACTGTTAATTTCATACGCGCGCTGAACCTGGATCATATTCACCAGCTCTTCCGCCACGTTAACGTTCGAGGTTTCAACATAACCCTGATACAGCAGACCCGCGCCGTTCAGCCCCGGCGTGCTCTCATTTGGCGTACCGGAGGACTGGGTTTCGGTGTAGAGGTTCTCACCAATGCTTTCCAGACCGGTATCGTTCATGAAGGTGGTCAGGTTGAGCTGTCCAACCTGAACGGGCGCGGCCTGGCCCTGCTGGGTGACGCTCACGATCCCGTCGCGCCCAATGGTGATGCTCAGGGCATTCGCCGGAATGGTGATTGCAGGCTGGACCTGGAAACCGCCCGCCGTCAC…
>EM_0746	-	TTAACTCATAGCCAGAAGTTGGTTAGCCTTGCTCGCGTTTTCATCCACGCTGCTGATAATTTTCATCTGCATTTCAAAACGGCGGGCGCTGGCGATCATGTCGGTCATGGCTTCAACCGGCTTGACGTTACTGCCTTCCAGCACGCCGGACATCACGCGAATGCTCGGGTCAGCCTGGAGCGTAGCGCCACGGGTGGCCTGTGCCGCCTGGGTCAGACGGAACATGCCGTCATCGCCGCGCTGCACCTCTTTGCCTTCCGCTTTAACCAGCTTCAGACGCCCGACGGGCGCAACGGTATTGGCCGGATCGCCCGGGTTTAGCGCCGAGATGGTGCCGTCTGCCGCGATGGTCAGCTCTGAGCCTTCCGGCACCGTCAGCGGACCGGCTTCGCCCATCAC…
>EM_0747	-	TTAACGCAGGTTAACCAGCGTGTTGAGGATCTGATCCTGCGTTTTGATGGTCTGCGCATTCGACTGGTAGTTACGTTGCGCGACAATCATGTTCACCAGCTCTTTACTCAGGTCCACGTTAGAGGCTTCCAGCGCGCCGTTGGTCAGCGTACCAAAGTTACCGGTACCCGCCGTGCCGAGCAGCGCAACGCCGGAGGACTGGCTTGCAGACCATACGTTGTCGCCTTCAGACTTCAGGCCTTCGTTGTTAGCGAAGTTTGCCAGCACGATCTGGCCCAGAACCTGCGTCTGTTCGTTGGAGTAGTTACCCACAACGGTACCGTCGTCGTTAATCTGATAGCTCACCAGATCGCCCGGCTTGTAGCCGTTCTGGGTAGTCCCGACCACGTTGTTGGCACC…
>EM_0748	-	TTAGATAATCTGCCGAACTTCGTCGAGTGTGGTGGTACCAGAGGTACCCAAATCCAGTTTGTTGCCATCGCTACTTTTGATGACGCCCTGAACCAGTGCAAACTGCAGCGGCTGCGCAACCAGCTGGGTGGTCCCGGTGCTGGCGCTGATCGCCACCTTATAGGAACCGTTTGGTGCTTTGGTGCCGTCGGTCAGGCTGCCATCCCAGGTGAAGGTATGCACACCGGCTTTCAACTCACCGATGTCGATGGTGCGTACCACGGCACCGGTCGAGTCGGTGATCGTCGCGGTCACTTTGTCAGCCGCCTGCTGCAGCTCAACGCCAAACGGCGTGGTAGTGGTGGTTGAGGTGCCATCGGTCGTGCTGGTGCCCGCCAGAATGGTGGTCCCCGGGATCAT…
>EM_0749	-	TTACTGGCCGAGCGTGAGTGTTTTGAGCATCATGCTCTTCACGGTGTTGAGCACTTCGACGTTTGCCTGATAGCTGCGCGAGGCGGACATCGAGTTCACCATCTCACCGACCACATCCACGTTAGGCATCTTCACGTAACCACTGGCATCGGCGAGCGGGTTGCCCGGTTCATACACCAGCTTGTCAGGTGCCTGGCTCTCCACCACGTCAGAGACTTTCACGCCGCCTGTTGCCGCACCCGGTGCAGCATCGACCTGAAAGACCACCTGTTTTGCTTTATAGGGCTGTCCGTCAGGACCGGTTACGCTGTCGGCGTTAGCGAGGTTACTGGCGGCAACGTTCAGACGCTTGGACTGTGCCGTTAATGCCGAACCGGCGATATCAAAAATATTCAGCAA…
>EM_0750	-	TTAGTTGCCCCCTTGCAGGACGGTCATCATGCCTTTAATTTGTCCGCCGAGTAGGGTCAGACCCGTCTGGTACTGCAGGCTGTTATCGGCAAACTGCGTACGCTCCCGGTCCATGTCGACGGTGTTGCCGTCAAGCGATGGCTGGTCGGGAATGCGATAAAGTAAATCGGTCGTGGGCGCGGTCATCGCCTGAGCAGGAATATGGCGTGAGGATGTCAGTGCAAGTGCGACACCCGTTCCTTCGGCACGTCCACGCTCCATCACTTTTTTAAGTTCACTGGAAAAATCAATATCGCGCGCCTGATACCCCGGGGTATCGGCGTTGGCAATATTGGCGGCTAAAATCTCCTGCCGCTGGGCGCGTAAATTGAGCGCTTCCTGCTGAAAACGTAACGCGGC…
>EM_0751	+	ATGCGGACGATAAAACGAGGCCTGGCGGCAACCTTATTGCTTTTAAGCCCTCTGGCGCAGGCTGAAAACTTGCAGGCTCAGCTGACGACTTTTTTTGCACAGCAGCTGGCGGGCTTTAGCGATGAAGTCAGCGTCACCGTTCGCACGCCGCCTAATCTCTATCCCTCCTGCGAACAGCCCTCATTCACCGTGACCGGCACGACAAAGCTGTGGGGTAACGTGAACGTGCTGGCGCGCTGCGCCAACGAAAAACGCTATTTACAGGTTGCGGTTCAGGCAACGGGCAATTATGTTGTTGCCGCCGCGCCCATTGCCCGCGGCAGCGTACTGCAGGCCAGCAGCGTGACGCTTAAACGCGGTCGACTGGATCAGCTTCCGCCGCGAACGATGCTGGACATA…
>EM_0752	+	ATGAGCATTGATCGTACATCAGCCCTGAAGCCGGTTAGCACTGTACAACCTCGCGAAACGAATGACGCTCCCGCGCAGAAAACGCGTCTGGAAAAGCCGTCTACGGCTAACAGCACCAGCGTGACCCTGAGCGACGCGCAGTCCAAACTGATGCAGCCGGGCAGCAGCGATATCAACATGGAACGTGTTGAAGCGCTGAAAACGGCCATTCGTAACGGCGAGCTGAAAATGGATACCAGCAAAATCGCTGACGCGCTGATCGAGGAAGCGCAGAGTTTCTTACAGAGTAAATAA
>EM_0753	+	ATGAGTCGACTGTCAGAAATACTGGATCAGATGACGGTTGTCCTGAACGACCTGAAAACGGTAATGGATGCTGAACAACAACACCTGTCTTCGGGTCAAATCAACGGCAGCGCGTTGCAACGCATTACTGAAGACAAAAGTTCGCTTCTGGCGACGCTGGATTACCTTGAGCAGCAGCGACGCGCTGAACAGGATCAGAAGCGCAGCGCCAACGATGAAATTGTCGAACGTTGGCAAACGATTACGGAAAAAACTCAGCATCTGCGCGATCTCAACCAGCATAACGGTTGGTTACTTGAGGGACAGATGGTGCGTAATCAGCAGGCTCTGGAAGTATTAAAGCCCCATAAAGAGCCGGGTCTGTACGGTGCGGATGGTCAGACGGCCACGGCACGCATT…
>EM_0754	-	TTATGCCGTACGGCGGGTGAACTCTTTCACCTTGAATCCCAACACCGCGAGCGTGGCGAAGTAGGCCACTACGCCGACCACCACAACGGCCATCAGGCGCATCAGGCGGAATGGCATGGTGCCCGCTGACCAGTCAGGCATCACATACAGCATGCCCAGCAACGCCGCCGACATCACCAGCACCGCGATCACCAGACGCACAAGAAAACGCGACCAGCCCGGCTGCGGCGTGAAAATATCCTGCTTACGCAGCTGCCAGTACAGCAGCCCGGCATTCAGGCAGGCCGCCAGACCAATCGACAGCGCCAGCCCGGCGTGTCTCAGCGGACCGATAAACGCCAGGTTCATCAGCTGGGTCATAATCAGCGTCACAATGGCGATTTTCACCGGCGTTTTGAT…
>EM_0755	-	TTATTCACTCATGGCGTCGCGCCAGAGCCTTTCTACAATGCGCTGCGCCAGAATCGCCTGCTCGCCGGAGGTTTCAGGAACCGTCTGATTTTGTACGCAGGTGATAAAGTGACGAGCACACCCGGCAAAACCGCGCTGCTCCAGCGTGCTCTGCCAGCCGGGTACGGGCAGCATCACCACGCCGTTGCCCTTCTCTTCTCGCCACTCACGCATGTCCGTAATGTCGACCAGCGCGCCGTCGGCCACCGCCTGCACGGATTCACGCTGGCTACCGGCCCGACGGTGCATGCTGGTGGTCACCTGAAGATGCTCAACGGAAAAGTGGTGTTCCGCATAGACCATCTGCCCCTGATCGTTTGTCAGCAGAGTCCCGCTTTTCAGCTGCGCATTGCCGTCCGT…
>EM_0756	-	TTAATCTCCCAGATGTGCCAGCAACGCATCCAGACGTTGTGTTAGCCCGGCGACCTCTTCTTCCAGCACCTCTACGCGCGCGGCAAGGCTGTCATTGTTTTCAGGGCGATCCGATTCAGCCGTCGCGCTTGCGGCGTCAACGTCACCGCTGAACAGATGCATATAGCGGCTTTCGCGTTTTCCCGGCTCGCGCGCCAGACGCACCACGTAAGGGCCATCCTCACGAGCCGCCAGCCCTTCAAGCGTCTGTTCGACCTCCTGCATATCGCTGAACTCATGCATACGGGAAGCGCGCGTCCGCAGTTCCCCTGGCGTCTGTGCCCCCCGCAGCAACAGCGTGGTGATGACCGCCACCTCCGCGCTGCTCAGCTTCAGGTCGCCAAATTCGGAGTTACAAAA…
>EM_0757	-	TTAACGACCTGCAGTCCAGTCCGGGGTGGTTAATGCGGTGAGGACATGATCGCGCCATTCGCCATCGATAAGCAGATAGTCTTTGGCATAGCCCTCTTTCTCAAAGCCTAAGCGCGCCAGCAAATCCCCGCTGCGCTGATTATGCGGCATGTAGTTCGCCATAATACGGTGAATATGTTGCGTGCGTTGCATGTAGCGGATCGCCGCCGTTAACGCCTCAAACATCAGCCCCTGCCCCTGCCATTTCTGACCGATGGAGTAGCCGAGATAACAGGCGTGGAACGATCCGCGCACCACGTTAGAAAAATTGGCGATGCCGATAATCTCTTTTTCTTCCGGATCCAGCAGCGCGAAATAAAACGCGCTGCCCTGTTTGTGAAATTCCGCGATCATACTGAG…
>EM_0758	+	ATGTCCCGCGTATCACAGGCCAGGAGCCTGGGTAAATATTTCCTGCTCGTCGATAACATGCTGGTCGTGCTCGGCTTTTTTGTCGTTTTTCCGCTTATATCGATCCGCTTTGTCGATCAGATGGGCTGGGCGGCATTAATGGTTGGCATTGCGCTGGGGTTGCGCCAGTTTGTCCAGCAGGGTCTGGGCGTCTTTGGCGGGGCCATTGCTGACCGCTTCGGCGCTAAACCGATGATCGTTACCGGCATGCTGTTACGCGCGGCAGGCTTTGCCACGATGGCAATCGCCCACGAGCCCTGGCTGCTGTGGTTCTCTTGCTTCCTCTCCGGGATTGGCGGCACCCTGTTCGATCCGCCGCGTACCGCGCTGGTGGTGAAGCTGATTCGCCCGCAGCACCGG…
>EM_0759	+	ATGAAGAAGATTGTCATTGCCGCTGCGTTAATTGTGAGTGGCCTGCTGGTAGGCTGTAACCAGCTTACGCAGTACACCGTCAGTGAGCAGGAAATTAATCAGGCGCTGGAAAAGCATAATAACTTTGCCAAAGACATCGGCGTTCCGGGCCTTGCCGATGCCCATATCGTCCTCAGCAATCTCGCCAGCCAGATTGGACGTGAAGAACCGAACAAAGTCACCCTTTCCGGTGACGCCACGCTGGATATGACCTCATTATTCGGCAACCAGAAAGCCGATATTAAGCTGAAGCTCAAGGCGCTGCCGGTCTTCAACAAAGAGAAAGGGGCCATTTTCCTGCAGGAAATGGAGATCGTCGATGCGGTCGTCACGCCGGACAAAATGAAGCCGGTACTGCAA…
>EM_0760	+	ATGACTGCACAACCCCAGGTTCTTAAAATCCGCCGCCCTGACGACTGGCATATCCATCTGCGCGATGGCGATATGCTGAAAACCGTCGTGCCCTACACCAGCGAAATTTATGGCCGCGCGATTGTTATGCCTAACCTGGTTCCGCCAGTCACGACCGTCGATGCCGCAATGGCTTACCGCCAGCGTATTCTTGACGCCGTTCCGGCGGGGCATGATTTCACCCCGCTGATGACCTGCTACCTGACCGATTCACTCGACCCGAACGAAGTAGAACGTGGGTTTAACGAAGGCGTCTTCACCGCGGCGAAACTCTACCCGGCCAATGCCACCACCAACTCCAGCCACGGTGTAACCAGCATTGATGCCATCATGCCCGTTCTGGAACGGATGCAAAAACTG…
>EM_0761	+	ATGCGTATTGAAGTCACCATTGCCAAAACAACCGTTCTGCCTGCTGGCACACTCGATGCGCTGGCGGGCGAGTTATCCCGTCGTATTCACAGCACATTTCCTGAAAATGATGGCGCCGTAACGGTACGTTACGCGGCCGCAAACAACCTCTCCGTCATCGGTGGTGCAAAAGAAGACAAAGATCGTATCCGCGAAATCCTGCAGGAAACGTGGGAAAGCGCCGACGACTGGTTCATAACGGATTAA
>EM_0762	+	ATGGAAAAGAATAGTGAAGTCATCCAGACCCACCCGCTTGTCGGCTGGGATATCAGTACCGTAGATAGCTACGATGCGCTGATGCTGCGTTTGCACTACCAGACCCCAAATCAACTCAACCGTGACGAAGCGGAAGTTGGACAGACGCTGTGGCTTACAACAGACGTCGCCCGTCAGTTTATTTCTATTTTAGAAGCAGGTATCGCAAAAATAGAATCTGGCGACTACCAGGAAAATGAGTATAAACGGCATTAG
>EM_0763	+	ATGCATATGAGATACGACTTAATCATTATTGGCAGCGGTTCTGTAGGTTCTGCTGCCGGTTATTACGCAACGCAGGCCGGTCTGAAGGTTCTGATGATTGATGCCCATCTTCCTCCGCACGCGGAAGGTAGCCATCACGGTGATACCCGTCTTATTCGCCACGCCTATGGTGAAGGAGAGCGTTATGTCCCGCTGGTCTTACGTGCCCAGACGCTGTGGGATGAACTGGCAACGCTGACCGAAGAACGCATTTTTGACCGCACGGGGATTATCAACCTTGGCCCGGCCAGTTCTGCATTTCTTGCGAACGTGGAACAGAGCGCGAAGGAATTTAATCTTGATGTTGAACGTCTGGATGCGAGCGGTATTATGCAACGCTGGCCGGAGATCGCCGTTCCG…
>EM_0764	+	ATGCGCAGGATCGTCGATTTACTCGTCAATAATATTCGCGAGCATTTTATGATCTATCTGTTGTTGTGGGGGCTGCTGGCAATCATTGATGTTATTTACATTGTATTTTATTGA
>EM_0765	+	ATGCAATTGCGTAATACCCCCCATCGCTACGGAATAATATCCATAGGTTTGCACTGGATATTTGCGCTTGCGGTGTATGCTATGTTCGGGCTTGGGCTCTGGATGGTCACGTTAAGCTATTATGACGGCTGGTACCACCAGGCACCGGAACTGCATAAAAGCATAGGTGTCCTGTTGATGATGGGCCTGGTTGTTCGCGTCGTCTGGCGACATATTTCCCCACCGCCACCCGCGCCGAAAACCCACGGTAAATTCACGCGCGTGAGCGCTGTCGCGGCCCATATTGCTCTCTACGCCCTGCTTTTTGCCATTCTGATCAGCGGATACCTTATTTCAACAGCGGATGGCAAGCCGATCAGCGTCTTTGGTCTTTTTGACGTTCCCGCCACGCTCAGCGAT…
>EM_0766	+	ATGAAAAAACACCTGCTGGGCATCGCCTTAGGTTCACTGTTATTCACCACCGGTTCTGCTGTTGCGGCTGATTATAAAATTGATAAAGAGGGCCAACATGCCTTCGTCAATTTCCGTATTCAGCATCTTGGCTATAGCTGGCTATATGGCACCTTTAACGATTTTGATGGCACCTTTACTTTTGACGAGAAAAATCCGGCAGCGGATAAAGTCAATGTCACCATTAATACCAATAGCGTGGATACTAACCACGCCGAGCGTGATAAACATTTACGCAGTGCAGAATTTCTGAACGTATCGAAATTCCCGCAGGCGACATTCGCCTCTACCGGCGTGAAAAAGGACGGTGACAAGCTGGATATTACCGGCAACCTGACGCTTAATGGCGTAACGAAACCC…
>EM_0767	-	TTACTCAGGTTCGGGAATACCCAGTTTGGTATTCAGACGTCCGCGGGATTTATTAAAAATCTTGTTCCCGTTTTCGCGACCTGCGCGACGGCGACGCTGCTCTTCTTCCGGCAACACGCTCTCTTCGCTGCACAGCTCACTGCAGCAGCCGTTAAATTTCTCAGCGCAGGTTGGACACTGAATAAACAGCAGGTGGCAACCGTCGTTTTTGCAGTTGGTATGCGTATCGCAAGGCGTTCCGCACTGGTGGCAGTGGGCGATCACGTCGTCGGAAATACGCTCCCCCATGCGCTCGTCAAAGACAAAGTTTTTGCCGATAAAGCGCACCGGCAGGCCCTGCTCACGCGCGCGGCGAGCATACTCAATGATGCCACCTTCGATGTGCCAGACCTTGTTGAA…
>EM_0768	+	ATGACCCAGTTACCGAAATTTACTGCCGCCCTTTTGCATCCCCGCTATTGGTTGACCTGGATTGGCATTGGCTTGTTGTGGCTCATCGTACAACTTCCTTATCCGGTTATTTTCCGCCTCGGTAAAGGGATCGGCCACGTTGCCCGGAAATTCATGAAACGCCGCGTCAGGATTGCTCACCGCAACCTCGAACTCTGTTTTCCGCAGATGAGTGAGACAGAGCGTCACGATATGGTGGTTAAAAATTTCGAATCCGTCGGCATGGGGCTGATGGAAACAGGCATTGCATGGTTCTGGTCAGACAAAAGAATGGCCCGCTGGACGGAGGTTGCCGGAACAGGTATGGAGCCCGTGCACACATTGCAGGCTAATCAGACCGGCGTACTGTTGATTGGCGTC…
>EM_0769	+	ATGTCACCCTCAGATGCTCCCATAAACTGGAAACGTAACCTCGCGGTTGCCTGGCTCGGCTGCTTTCTGACGGGCGCGGCGTTCAGCCTGGTCATGCCTTTCCTGCCTCTCTACGTTGAACAGCTTGGCGTTACGGGCCACAGCGCGCTCAATATGTGGTCAGGTCTGGTGTTTAGCATCACCTTTCTGTTTTCCGCCATCGCTTCGCCATTCTGGGGCGGCCTTGCCGACCGCAAGGGGCGAAAAATTATGCTGCTACGTTCAGCGCTGGGGATGGCTATTATTATGGCGCTGATGGGCATGGCGCAAAACGTCTGGCAGTTCCTGGTGCTGCGCGCACTGCTTGGCCTGCTGGGCGGATTCATCCCCAATGCCAACGCCCTGATTGCCACACAAATT…
>EM_0770	+	ATGACCATGTACGCCACGCTGGAAGAAGCTATTGATGCCGCTCGTGAAGAATTCCTCGCCGATAATCCCGGCATTGAGGAAGAAGATGCTGACGTGCAACAACTCAATATCCAAAAGTATGTCCTGCAGGACGGCGATATTATGTGGCAGGCCGAATTTTTTGCCGATGACGGTGAAGAGGGAGAATGTTTGCCGATATTGAGCGGTGAAGGTGCTCAGGCCGTCTTTGACGGCGATTACGACGAAATTGAATTACGCCAGGAATGGCTTGAAGAAAATACCCTGCATGAATGGGATGAGGGCGAATTTCAACTCGAACCGCCGCTGGATACCGAAGAGGGCCAGACCGCAGCCGATGAGTGGGACGAACGTTAA
>EM_0771	-	CTACTCGTAAGGCCCGTGGCTGGCGTCGATGGGCAGCAATAGCGTGTCGAAGATCAGCGAAAACGGCAGATCGAGCACGGTCAGGTAGCGCCAGGTGGAATCTCGTACGTCCCATTTAACGCCGGGATAATACTGATTCCCGTGACCTTGCCCCGGAATAGTGCGGCTGATAATGCTGCCGCAGCCGCTGAGCAGGCATGTCATCAACACCACGACAATTATTTTCAT
>EM_0772	-	TTACTTCGCCTTCAGCGCCAGCGGATTCAGCTTCAGCTCTTTGTAGTAGCCCACCCACGAAGAGTATTTCTCCGGAGCAGACCACACGCGATAGTGAAGCCTCGCCATGGTGACCGGGTCGCTCAGAAGCACCAAACGGCGGTCGCGATTGAGTTTTTCCGGCGTCTCGTTCAGCGCCTGCTCAACGTGGCGATCGCGGGCGATCTCCAGCACCTGGCTGGCGCGGTGACGCGCGGTCGCCATTGCCATCGCCAGGGCGTTGAATGACGGGTTAAACACCGCGTGCATAAAGCCATCATCCAGCGAACGGCTGCGGTTCTGCTCCAGGTACTTGTCGGTATCCACCAGCACCTGCGGTGGGGAATACTCTTCCGGGATCAGGAACAGCTTCCAGCGTTT…
>EM_0773	-	TTATTCATTGGCAGGTAGCTGATAGCTCCAGGTTTCACTCAGCGGCTGATCGTTGCTGACCAGCGCGGCGCGCATTTCAGTGGTCTGTTTCGGATCTTTCACTTTCACGCGCAGGGTCAAACGCCACCCTTTCGTTACCGGGTTGTAACGCACGGCATTTTCAACGATCTCACCGTTATCACCGATGCTCGCCTGCGCAGTCACGGCGGTATCCGGGGACAGTTTTTTCATGTCCTGGCCCGCGAAGTCCACGATGAAAGCCACGGTGCCGTCAGGCTGACGGATCAGGTTTGACTGCTTCACATCACCCGTTGAACGGCGAGTCTGCATCACATACGCGTTATCCGGCGCATGCAGTTTGTCTTCGTCACGGCTAAAGGTGATGGCGTATTTGAAGTT…
>EM_0774	+	ATGAGCACAACACCCGTACAACGTGAATATTTCCTCGACTCGATCCGGGCATGGCTGATGCTATTGGGGATCCCGTTTCACATTTCATTGATTTATTCCAGCCACACCTGGCACGTGAACAGCCAAATGCCCTCCTGGTGGCTGACGCTGTTTAATGACTTCATTCACGCCTTCCGTATGCAGGTGTTTTTTGTCATATCCGGCTACTTCTCTTATATGTTGTTTTTGCGCTACCCGCTTAAGCGATGGTGGAAGGTGCGCGTAGAGCGCGTCGGCATACCGATGCTCACCGCCATCCCGCTGTTGACGCTGCCGCAATTCATTATGCTGCAGTATGTGAAAGGCAAAGCGGAAAACTGGCCTAACCTGTCGCTGTATGAAAAGTACAATACGCTGGTC…
>EM_0775	-	TCAGCCGTCCAGTTCTTCTCCACGCTGGGTCAAAAGTCTCTGGTAAAGATGCGTGGTTTCTTCGTCGAAACAGACAAAGATGACCTTTTCCGGCATGGGCTTCAGGGAAAGGTAGTGGTACACGGTATTCACCGCAATGGTCGCGGCAGCCGCTTTGGGATAGCCATAAACACCGGTGCTGATGGCAGGAAACGCCAGGGTTTTATAGCCATTGTCCGCAGCGAGGCGCAGGCAGTTACGGTAAGCATCCTCAAGGATCCGTGCCTCGTGGTGCTCGCCCCCCTGCCACACCGGTCCCACGGCGTGAATAACGGCTTTGGCGGGCAGATCCCCTGCCAGCGTAATCACGGCATGCCCCGGCGGGCATTCCCCCTGTTGTTGACGCACGGCCTTGCAAGC…
>EM_0776	-	CTAGCGATACTCCACCTTAACAACGGCCAGCGTTTTTTCAGGATTGAGATACTGCATACTCACGGTTGCCAGTCCTGGATAAGCGGAGCGCCCATTGAGTGCATCCTCATAGCTGACCATTCGGGTCTGGATACGGTTATTTTCCGGGCAGGACATCGCAAACTGACGATGCTGAGGGGTAATCTCACAGGGATCGGCAACAATGGCACCACGGAAATGGATAACACCGCCTTCAACAATCGTTGCTGAAAATGCGGGTGTCATATAAGCCGAGACGATCAGGCTAAAACCTGAGATGAGCAGAGCGGTAGATTTGGTCAC
>EM_0777	-	TTAAAGCGAGCGTTCAGCAGGCGACCATTGTTGTGATAAATGCAGCGATTTTCCGTCAGAGACGGTGACCGTAATGTTCACCGTATCCCCTGTGCCAATATTTAAACTCAGCCTCATCAAATCAATCGTCTGATTAGCGGGTATAGAAAAGGTATTTTGCTGGCGTGAGGTACTTTGTCCTCCCCCCCCCCGGCGAACGGACAAAATTTGAACCTGACAATCGCACGCGTGTGTCAGGGTGACCTGCGGAATAATGGTGGTCATATTTCCCTGCTGGGATGTTTTAAAGGTTATTTGGCTGGAAAGCGCGGCAAGGAGAATTAAGGTATTCAT
>EM_0778	-	TCAGTATTGATGCGCGGTCGCGTTGTTGCCAAAGCCGACCTGATGCACGGTAACAGTTGATCCCGATGCTGTCTGGTCCACTGCCGCACCGTTGCCGCCGCCGTACTGTTTAACATCGATGACGGAGTTTTTGCTGTTCCACTGGTCAATGGTTGCGCTGTTACCAAAGCCTTTCTGCAGCAGATCGATGGTGCTGTCATCAGATCCTTGTCCAACATCAGCACCGTTACCGCCGCCATGCTGGGTAATTGTCAGTTCTGAATCTCTTGCATCCGTTTGCAAGGCAAGAGCAGAGTTGCCGCCACCAAACTGGTAAATGCTCAGGGTTGAATCAGGACCACTATTACCACCACCACCGTGGCCATGACCGTGGCCGCCAAATTGAGGAACCGCACCTGC…
>EM_0779	-	CTAACGTTGAATAACGCGGATGGCCATTTGTGACTGTCTCTGCACTACAACTGCTGTTTTCTGCGTACCATATTGCGTAATACTCGCTCTGTTAGCCGACCCTTTTTGGATAATCATTGCGGTATTACCAAAAGCATCCTGCTTAATACTCGCGTCATTACCATTTCCATCTTGATCGATATAAGCAAGGTTATAAGTTCCTGATTGATCAACCTTCGCTCGGTTGCCTCCACCCTCCTGAGAGACAACGGACATTAATTTGGAACCGTCCTGACGAATATCAGTTGTATTACCTGAACCTTGTTGACCAATAATGGCTGCCTGATTATAGGAGGACTTACTTAATTCATTAACCGCAAAGTTATATTCAGAACCGGCTAAGTCCGAACCGCCTGCGGT…
>EM_0780	+	ATGTTTAATGAAGTCCATAGTTTACATGGTCATACATTATTGTTGATCACCAAACCTTCTTTACAAGCGACAGCATTATTGCAGCATTTAAAGCAATCTCTTTCATTGAACGGGAAATTGCATAATATTCAACGTTCTTTTGATGACATTGCACCTGGCAGTATCATTCTTCTCGATATGATGGAAGCGGATAAAAAGCTGATCCATTACTGGCAAGATAACTTAAGCAGGAAAAACAATAATATCCGCGTGTTATTATTGAATACCCCTGATGAGTATCCTTTTAGAGACATAGAAAGCTGGCCGCATATCAATGGCGTGTTCTACGTCACTGAAGAAGAGAATCGTGTCGTGGAAGGCTTGCAGGGCATCTTGCGAGGCGAATGCTATTTCTCGCAA…
>EM_0781	+	ATGAAACGCACGTTGAGTTGGATTGCTGCAGCAGGTTTCCTGCTTGCGGCCGGGAATCTCCAGGCAGTGGAAGTTGAGGTTCCCGGATTGTTAACCGACCACACTGTCACATCTATCGGGCACGATTTCTACCGCGCCTTTAGCGATAAATGGGAAAGTGACTATCCCGGTAACTTAACAATCAACGAACGGCCCAGTGCACGGTGGGGAAGCTGGATCACAATAACAGCCAATCAGGATGTTATTTACCAGACCTTCCTGTTTCCCACCAAAAGAGACTTCGATCAGAACGTCGCTTTTGCCCTGGCTCAAACAGAAGAAGCTATTAATCGTCTGCAGTTAGATAAAGCCCTGCTGAGTACAGGCGATTTAGCAAAAGATGAGTTCTAG
>EM_0782	+	ATGCGTCTCGCACACACAGTGATTTCGTTAATGCTCATTGCACCGCTAAGCTGGGCCGGGAATATGACCTTCCAGTTCCGTAACCCTAATTTTGGCGGCAACCCGAACAACGGGGCATTCATGCTTAACGAAGCCCAGGCTCAAAACTCTTACAAAGACCCAAGCTTTGACGACGATTTCGGTATCGAAACCCCGTCAGCGCTGGATAACTTCACCCAGGCCATCCAGTCGCAAATATTAGGTGGCTTATTAACCAATATTAATACCGGTAAACCCGGCCGCATGGTGACTAACGACTTCATCGTCGATATCGCCAACAAAGATGGGCAGCTTCAGTTGAACGTAACGGATCGCAAAACCGGAAAAACATCGACAATCCAGGTCTCGGGTTTGCAAACC…
>EM_0783	+	ATGCAGCGCTTTTTGATCTTTGTTGCAGTGTGCTTATTGAGCGGTTGTTTAACTGCTCCACCTAAAGAAGCCGCTAAGCCAACATTAATGCCTCGGGCACAAAGCTACCGCGATTTAACCCATCTGCCGACACCAACCGGTAAGATATTTGTCTCGGTATATAACATTCAGGATGAAACAGGACAGTTTAAACCGTATCCGGCAAGTAACTTCTCTACGGCGGTGCCGCAGAGTGCAACCGCCATGCTGGTCACTGCCCTGAAAGATTCACGCTGGTTTATTCCTCTGGAACGCCAGGGATTGCAAAACCTGCTGAATGAACGAAAAATCATCCGCGCCGCACAGGAAAACGGAACCGTTGGCGTGAATAATCGAATGCCACTTCAGTCGCTTACCGCG…
>EM_0784	-	TTATTCACTCACCGCAGTGATGTTTTGCGCTTTTTCTCGCCGCGCTGCCAGCCACAGGCCGCTGTTTTTCATGGCATAGCCGAAGAGAAGTCCCAGCGCCAGCGAGGGAACGACCAGCTTCCAGTCCCCCTGCCCTGCAAAGGTCGCGCAGGCCCCCATGAACGTGCCCGGTACGAACGACAACAGCAAATGCTTTGCCTGAACGCACATTAAAAATGCGACCACGCCCGTCATGACATAGCCCAGGATCTCCAGGTGAGGCGCCAGCGCGCTGCCCTTCATGATCACCAGCGCCCAAACCACACCGCTCATCAGTGTACATCCGGAGATGAATAGCCCTTTGACGCCACCCTGCGGGCAGGCGAAATAGGCGGTGCAGCCGAGGAACCCGGCCCAGCT…
>EM_0785	-	TCACTCTTCATTCTCTTCTTCAAGCTCATCCCACATCGCAGCAATCGCATCACGCGTCAGCGCTGCCAGGGTTCTCCAGAATGGCGAGGTGGCATGGGCTTCGACTTTACCCAGGAACGTTCCAACCCACGGCAGCAGATAGGTTTCAAACAGGGTTTCGATGGCTTCATTTTCGTCATCACCGGCGTTGTCTTCGAGCCAGGAGGCCGCAAGCAGCAGCGTACCGATGTGATCGGCTGGCGTATCGCTCAGCGGCATCCCGCGCTCGGAGAGAAACGCACGCACTTCTGCTTCCGTCGCCCCTTCCTGCCAGGCAGAACGGTACGGCGAAACACGGCACTCGTCACCGACGAACAGTGCATTGTAATCCGTTGAAATCTGCTGCATGTCGCAGCTTTT…
>EM_0786	-	TTAAAGATCGGCAAATTCGGCAATCGGCTCCATTCCGCGGGACTCGAGGAAATCGAGCATGCGGCGTGGCGTCACGTTCAGGATTTGCGCTTCCGGGAAACCAACGTCATTTAATACTTTCATACACTCACTGAAATCACCCAGCGTAAACGCGGTATGAGAATCGGACCCCAGCGCCACCATTCCCCCCGCATCACGCACGGCGGCAGCCACTTCGCGACAGTTGGCTTCACTGCCCTTACGCGAGTGAACAAAGGAGGAGTTATTAATCTCCAGCGCCACGCGGTGTTTCGCTGCCGCCTGCGCGACAGCCTGAATATCAATCGGATACTTCGGGTTACCGGGATGGCTGATAATGTGCACATGGCCGCTGGCAATGGTGGCAATCATCGCCGCGGT…
>EM_0787	-	TCAGTAGCCGCGCTGTCTGTCGACCTGTCCGGTGACCGCGTTACCCTTTTCCATTTCGCTGATGGTATGGGATATATACGCCACCGCTTCTGCCGGACGCGTCACGGCAGCCACGTGTGGCGTCATCGCGACGCGCGGGTGCGCCCACAGCGGGCTTTCCGCAGGCAGTGGTTCACGGCTGTATACGTCCAGCATGGCGCCTTTGAGTTTTCCGCTTTCCAGGGCGTTCAGCAGATCGCCTTCCACGACATGGACCCCGCGCGCGAGGTTCATCAAATAGCTCTGCTCGGCTAACTGGTTCAGGAGAGTGCTATTGATGATGCCCACCGTTTCGGCGGTATTCGGCAGCAGGTTGATAAGCACGCGTGTTCCTTTCAGGAATGCAGGAAGCTCATCCGT…
>EM_0788	-	TTACTCCTCCACCATCCGCGCATACTCTTCGGTCAGAAAATCTACCAGCGTCCTGACCGACGGCAGCATGCCGCGCCGCGAAGGATAAACCGCGTGAATCACTTCCCGTCGGGGTTCCCACGCGTCCAGCACCCGTACCAGTTCCCCTGACGCAAGCTGATCCTTCACCATCAATATCGGCAACTGTACAACGCCCACGCCCGCTATCGCCGCTTCCCGCAGTGCCAGCATGTCGGTGGTAATAAAGCGCGGTGCGTAGTGGATCTCCGCTTTCGCCCCCTCTGGACCACTGAGTTCCCATTTATGCACCTGTTTACCGGCCCCCATACTTAAACCAGGCCATTCACCGAGCTCAGAAGGCATTTGAGGTTTACCCATACGTTCAATTAACTGCTGACT…
>EM_0789	+	ATGAAAAACGTAACAGGCGTTTATACCGCTCCCCGCCAGCACTGGGTTGGCGATGGTTTCCCGGTTCGTTCGATGTTTTCTTATCAAACCCACGGCGAGCTGCTGAGTCCGTTCCTGCTGCTGGACTACGCAGGTCCGTACACCTTTCCGGCAGATGGGACGAAACGCGGCGTAGGCCAACACCCTCACCGGGGTTTTGAAACGGTCACCATCGTCTATTCCGGTGAAGTGGAGCATCGCGACTCCACGGGTAAAGGTGGCGTCATTGGCCCCGGCGACGTGCAGTGGATGACGGCAGGTGCAGGCATCCTGCACGAGGAGTTCCACTCCAGCACGTTCGCGCAGAAAGGCGGCGAACTGAAAATGATGCAGCTTTGGGTCAACCTGCCAGCCAAAGAC…
>EM_0790	+	ATGTCTACACCTGTCAATTTTAATGGAGCACGTCCGGTCATTGATGCTAACGATGCGGTGATGTTGCTTATCGATCACCAGAGCGGTCTGTTCCAGACCGTTGGTGACATGCCAATGCCGGAGCTGCGTGCTCGCGCGGCGGCGTTAGCGAAGATCGCTACCCTGGCGAAGATCCCGGTTATCACTACGGCATCCGTTCCACAGGGGCCGAACGGACCGCTGATCCCGGAGATCCACGCTAACGCGCCGCATGCACAATATGTTGCCCGTAAAGGTGAAATCAACGCCTGGGACAACCCGGAGTTTGTTGCGGCGGTGAAAGCCACCGGACGTAAGACGTTGATTATCGCGGGCACTATCACCAGCGTCTGCATGGCTTTCCCGTCAATCAGCGCGGTT…
>EM_0791	-	TTAGCTATTCAACTTCCCTGCCGGCTGTTTTCTTTCAAGAGATGAAACCTGCTCAGGCTGAACACCATCCTCATCCTTACGCCCATCAAGCCAGTAATCTGCATTTTTAATCCCAAGTCGTATCGGGTCAAACTGTGGATCCAGCCCCTGCGCATTCTGGATTTCATAATCCTTCAGGCTGGCAAACGCTTTTTTATGCAACAGAACAATGGCAATAATGTTGAGCCATGCCATCAGCCCTACGCCAATATCCCCCAGGCCCCAGGCCAGATCCGCGGTGCGAACCGTGCCATATACCGTCGAAGCCATCAGACATAACTTGAGCAGGAAGGTCAGCCACGGGCGATGAATTTTACGGTTGATGTAGGCGATATTCGTTTCAGCGATGTAGTAGTAAGC…
>EM_0792	-	TTACCTTTGGTCGGAATAGACCTGCAGCGTGCGCTGGCAGAGCGCCGAACGCACGCAGTCCTCTTTGGTGAAGCGTACCACCCCAATCATCTCATCTTCCTCAAAACGTGACATGGCGTCGCTCAGCCCGGATTTCACGCCGGACGGCAGGTCACACTGGGTAATATCGCCGTTAACGATAACCGTCACGTTCTCCCCGAGGCGCGTTAAGAACATTTTCATTTGCGCTGCGGTCACGTTCTGAGCCTCGTCAAGAATAACGACCGCATTTTCAAATGTACGTCCGCGCATATAGGCGAACGGCGCGATTTCCACCTTGCCAATCTCTGGTCGCAGGCAGTACTGCATAAAGGATGCACCCAGTCGCTTCACCAGCACGTCATAAACGGGCCTGAAGTA…
>EM_0793	-	TCACTGCTTTTTGTCTTCCCATGGATAGCACCTTGAGTTGTTGGTATTCATCACACGCGCCAGCTTCGGCACGATTATGCGCACGAACATCAGAGGGTTGGCTTCCTTGTAAGCCAT
>EM_0794	-	TCAGGCTTCGATCAGCCCTTGAGCGAGGTACGCGTTCCGGTCGCGCGGGCCAGGCAGGGCAAAGAAATAACCGCCGCCGATGGGCTTAATATACTCTTCCAGCGCTTCGCCGTTTAACCGCTTCTGTACGGTGAGGAACCCTTTCTCCAGATCGTGCTGATAGCAGACAAACAGCAGCCCCATATCAAGCTGACCAGAGTTGGTCACGCCTAACGAATAGCTATAACCACGACGCATCATCAGGCTCGACTGCGTCTCTTTGGTGCGCGGGTTCGCAAGGCGAATGTGGCTGTCGAGCGCGATGGTATTCCCGTCAGGATCGCTCGCGTAGTCCGGCACATCGTGCTCGTGCTGCATGCCCAGCGGCGCCCCGCTCTGCTTGTCGCGGCCAAAGATGGT…
>EM_0795	-	TTAGTCCAGACCCAGAACGCCGCGCAGCAGGGAGAGATCTTCCGCCAGGGTCGTAATCGGGCCTTTCAGCGCGTTACGGTCAGCGTCGGTCAGTTTGTCATAGGTTTCGAACCCGTCTTTGGTGCGGTACTTCGCCAGGATGGTGTCGACTTTTTTGAAGTTGGCATCCACTTTAGCCAGCAGTTCGCTGTTCTCTTTTTGCAGCTGAGGACGCAGCAGATCGACAATTTTCTGCGCGCCGTCGACGTTAGCCTGGAAGTCCCACAGGTCGGTGTGGCTGTAGCGATCTTCTTCACCGCTGATTTTGCTGGCAGCCACTTCTTCAATCAGACCGGCCGCGCCGCCCACCACTTTCGACGGCGGGAAGGCCAGCTCGCTGATACGCTTTTGCAGCTCCAG…
>EM_0796	-	TTACGGCGCAACGCGCGACGCCTGGGTGCCGGTACGCGACGGCATAGCGAACAGCACCAGCGCCGGAACCAGATAGATAAAGTACATCGCCACTTCGCTGACGCTCGGCGTTTCCTGATAGCCGAAGATACCTTCAAGCAGGGTGCCGGTCAGTGAATGGGTGGAGAGAACGTTGCTGAGATCGAACGCCACGTCCTGGAAGTGGTTCCACAGGCCCGCCTCGTGGAAGGCGCGTATCGCCCCTGCCGCCAGCCCTGCCGCCACCAGCAGAATAAACAGGCTGGTCCACTTGAAGAAGGCGCCCAGATTGAGACGAATGCCGCCCCAGTAGAGCAGAAAGCCCAGCACAACCGCGGTTGCCAGCCCGAGCATCGCGCCAACCGGCGGCCAGATACCGAC…
>EM_0797	+	ATGTTTAAGATTATCCATTTCCTGCTGGCGCTGGTGATTATTCTTGCGCTTGCCTGGCTGGTGAGTTTCGACCGCCGAAAAATTCGCATTCGTTTTGTTGTACAGCTGATTGTTATTGAAATCGCGCTGGCATTCTTTTTCCTGCACGCAGAAAGCGGTCTGTTTATTATTAAATATGTCTCCGGTTTCTTTGAATCGCTGCTTAAATTTGCGGCCGAAGGGACGAATTTCGTCTTTGGCGGAATGGGTGAAAAAGGGCTGGCATTCATTTTCCTCGGCGTGCTGTGTCCGATTATTTTTATTTCCGCACTGATTGGTATTCTTCAGCACTGGCGGATCCTGCCAATTTTTATTCGCGTCATCGGGACAGTGCTGTCAAAACTGAACGGTATGGGCAAG…
>EM_0798	-	TTAAAACTGCACGCACACCGGCTGGTCGACCCGCATCACCGACTCCTGCGCGAAGCGTGATTTATAAATCCCGCGTAACGCTTCGATGTTCTTTTCGCTCTGCGCATCTTTACCGTGGATCAGCATCAATGCCTTGCTCGGCTCACGCGCCACTTTCCCGTCGTTCCCCAGCCACTGCCCGCGCGCATCAAATACCGTTAAGCCATCGCGAAAACGCGGCGTCACGTCCTGGTCAACAAACTGCTGCCATTCGTTGCCGGTAATCTGCGCCCCGGCCGGACGATTCAGTCCGAAATAGAGCGTGGTTTGCTGCATCTGGTTATCCGCTTTGCAGGTCTCTACCGCCGCATGTTGCGATGGCGCGTTGCAGCCCGCCAGCATCAATAATGCCGCTGCCAT…
>EM_0799	-	TTATTCTGCCTGAAGCTTAGACGGTGGCGCAGTGTGGTAGTGCGCGTCGGCTTCAGCAAAGCGTTTCTGCATAGAAGCAGACGGTGCTTTACCCAGCAGGCTGAACACCACGATACCGATACTGCCGAAGATGAAGCCCGGAATGATTTCGTACAGGCCCAGCCACGCGAACTGTTTCCAGACGATAACGGTCACCGCACCGATGATCATCCCCGCCAGCGCGCCGTTACGGGTCATACGTGACCACAGGACGGAGAACAGCACGACCGGACCAAATGCCGCACCAAAGCCCGCCCACGCGTAGCTTACAAGCCCCAGCACGCGGTTATTCGGGTTGGCCGCCAGCGCGATGGCCACCAGCGCCACCACCAGCACCATAAAGCGCCCTACCCAGACCAG…
>EM_0800	+	ATGGGTATGACCACCATGGGGGTTAAGCTGGATGACGCCACCCGCGAACGGATTAAGACCGCAGCAACCCGCATTGACCGCACGCCGCACTGGTTAATTAAGCAGGCGATTTTTAACTATCTCGAAAGACTCGAGAGCGATGAAGGTCTGCCGGAACTGCCTGCCCTGCTGGCCGGAGCAGCGAACGAAAGCGAGGAAGCGCCAGCCGCTGGCGACGAGAACCATCAGCCGTTCCTCGAATTCGCCGAGCAGATCCTGCCGCAGTCCGTCAGCCGTGCCGCCATTACCGGCGCCTACCGCCGCGCCGAAACCGACGCCGTGCCGATGCTGCTGGAGCAGGCTCGCCTGCCGGAAGCTATTGCCGCACAGGCGCACAGCCTGGCGTATCAGTTAGCCGAC…
>EM_0801	+	ATGAAACGATATCTTATCGCAGGCGCAGCACTGCTGCTCAGCGCCAGCGCGCTGGCCGACGAGTGCGACAAAGCGACCACCCAGCTTGAACTGAATACCTGTAGCGCGCAGCAGTACCAGGCTGCCGATAAAAAGCTCAACCAGACGTATCAGGCCGCCATCAAACGCGCGGAAGCCCCCCAGCGCGATCTGCTGAAAAAAGCGCAGCAGTCGTGGATTACCCTGCGCGATGCGGACTGCGCGTTTATCGGTTCGGGGACGGAAGGCGGAAGCGTCCAGCCAATGATTGTTAACCAGTGTCTGGCGGAAAAAACCGTGGAGCGGGAAGCGTTTCTGGCTTCGCTGATGCAGTGTGAAGAGGGCGACTTAAGCTGCCCTCTCCCGCCGGGCTGA
>EM_0802	-	CTAGCGCACACGGATCCCTTCGATAATCATCCGCTGCACGTTATCCAGGGTACTCTGGAAAAACGCCTCGTCCTGGAGCGTGTTACCGGTCACCGCTTCAACCTGGGCCGCAAAATCAGCGTAATGCTGGGTGGAGGCCCAAATCATAAAGATCAGGTGATGCGGATCGACCGGGGCCAGCTTTCCGCTGGCGACCCATCCGGCGATAATGGCCGATTTATCGTCCACCAGCTGCTTTAAATCTCCGGTGAGCTCCGCCTGCAACAGCGGCGCGCCCTGCAGCATCTCAAGACAGAATAGCCTTGATGCCTGCGGGTAATCGCGCGACACCTCCAGCTTCAGGCGAATATACTCCTTGATCGCCACCAGCGGGGCCAGCTCTGCGCGGAACGCTTTCAG…
>EM_0803	+	ATGAAAATTGGCGTATTTGTACCCATCGGCAACAACGGCTGGCTTATCTCGACCACCGCACCGCAATACATGCCGACCTTTGAGCTGAATAAAGCCATCGTGCAGAAAGCGGAGCACTACCATTTCGACTTTGCGCTTTCGATGATCAAGCTGCGCGGCTTTGGCGGCAAAACCGAATTCTGGGATCACAACCTGGAGTCCTTTACCCTGATGGCCGGGCTGGCCGCGGTCACCTCGCGGATTCAAATCTACGCCACCGCCGCCACCCTCACCTTACCGCCAGCGATCGTAGCGCGCATGGCCTCCACCATCGACTTCATCTCCGGTGGGCGCTTTGGCGTCAACCTGGTCACCGGCTGGCAAAAACCCGAGTACGAGCAGATGGGGCTCTGGCCGGGT…
>EM_0804	+	ATGACGACCCTTAACGCACGCCCGGAAGCCATCACCTTTGCGCCGGAGCAGAGCGCGCTGATCGTGGTGGACATGCAAAACGCCTATGCCAGCCAGGGCGGCTATCTGGACCTGGCGGGGTTCGACGTCTCCGCCACGCAGCCGGTGATCGCGAACATCAAAACCGCCGTCGCCGCCGCGCGCGCCGCGGGGATGCTCATCATCTGGTTCCAGAACGGCTGGGATGACCAGTACGTCGAGGCCGGCGGCCCCGGCTCACCCAACTTCCACAAGTCGAACGCCCTGAAAACCATGCGCAAGCGGCCCGAACTGCAGGGCAAGCTGCTGGCGAAAGGCGGCTGGGACTATCAGCTGGTGGATGAACTGGTCCCGCAGCCGGGCGATATCGTTCTGCCGAAA…
>EM_0805	+	ATGCCAAAATCCGTGATTATTCCGCCGGGCACCAGCACGCCCATTGCCCCGTTTGTTGCCGGCACCCTCGCCGACGGCGTGGTGTATGTCTCCGGCACGCTGCCGTTTGATAAAGACAACAACGTGGTGTTTATCAACGACCCAAAGGCGCAAACCCGCCACGTGCTGGAGACGATCAAAACCGTGATCGAAACGGCAGGTGGCACGATGGAGGATGTGACCTTCAACAGCATCTTTATCACCGACTGGAAAAACTACGCCGCGATTAACGAGATCTACGCCGAGTTCTTCCCAGGCGATAAACCGGCCCGGTTCTGCATTCAGTGCGGGCTGGTGAAGCCGGACGCGCTGGTTGAGATCGCCACCGTTGCGCACATCGCGAAGTGA
>EM_0806	+	ATGAAACTTTCCCTCTCGCCGCCCCCGTTCGAGGGCGCGCCCGTGGTCGTGCTGATTGCCGGACTTGGGGGCAGCGGCAGCTACTGGCTACCCCAGTTCGCCGCGCTGGAAAAGGAGTATCAGGTGGTGTGCTATGACCAGCGAGGGACGGGTAATAACCCGGATACCCTTCCTGAAGGCTATAGCCTGGCGCAGATGGCCGATGAACTGGCTCAGGCGCTTACGGATGCCGGGATCTTACGCTACACCGTCGTGGGCCACGCGCTGGGCGCGCTGGTCGGCCTGCAGCTTGCGATCGATAAACCCGACGCGGTTTCTGCGCTGGTGTGTATTAACGGTTGGCTCACCCTCAATGCCCATACCCGCCGCTGTTTTGACGTTCGCGAACGTCTGCTGCAT…
>EM_0807	+	ATGAGCGAAGCCATTACGCCCGCCGCGCTGGAAACGCTGTTCACCGGCGCCCGCACCCATAACGGCTGGCTGGATATGCCTGTCAGCGACGAAACGCTGCACGAAATCTACGACCTGATGAAATGGGGGCCAACGTCCGCCAACTGCTCCCCGGCGCGAATTGTGTTTGTGCGAAGCGCAGAGGGAAAAGAGAAGCTGCGCCCGGCGCTCTCCAGCGGCAACCTCGAGAAAACGCTCACCGCCCCGGTCACGGCCATTGTCGCCTGGGACAATGAGTTCTACGAGCGCCTGCCCGAGCTGTTCCCGCACGGCGATGCAAAGAGCTGGTTTACCTCCAGCCCCGCGCATGCGGAAGAGACCGCCTTTCGCAACAGCTCATTGCAGGCTGCTTACCTGATT…
>EM_0808	+	ATGACACCGGATAAACAAACCTTTCGCGACGCCATGGCCTGCGTCGGCGCGGCGGTCAATATCATCACCACCGACGGCCCGGCGGGGATGGCAGGCTTCACCGCCAGCGCGGTGTGCAGCGTCACGGATTCACCGCCCACCCTGCTGGTGTGCCTGAACCGAGGGGCGTCCGTCTGGCCAACGTTTAGCGAAAACCGCACCCTTTGCGTGAATACCCTGAGCGCCGGACAGGAGCCGCTGTCCAATCTGTTTGGCGGGAAAACGCCGATGGAGGAACGCTTTGCCGCCGCCCGCTGGCAGACGGGCGACACGGGCTGCCCGCGTCTGGAGGATGCGCTGGCCTCGTTTGACTGCCGCATCAGCCAGGTGGTCAGCGTCGGTACCCACGACATTCTGTTT…
>EM_0809	+	ATGTTCGGATTTCCCCACTGGCAGTTGAAATCGACCTCCACAGAAGCAGGCGTGGTCGCGCCGGATGAACGCCTCCCGCTCGGGCAGACGATGGTGATGGGCGTGCAGCACGCGGTTGCCATGTTTGGCGCGACGGTGCTGATGCCGATGCTGATGGGACTCGATCCCAACCTCTCTATTTTGATGTCGGGTATCGGTACCCTGCTGTTCTTCTTTGTTACCGGCGGGCGCGTGCCCAGCTATCTCGGCTCCAGCGCCGCCTTTGTCGGGGTGGTTATCGCCACCACAGGGTTTAACGGCCAAGGGATCAATCCCAACCTGAGCGTGGCCCTCGGCGGCATCATCGCCTGCGGCCTGGTGTATACCCTGATTGGTCTGGTGGTGATGAAAATCGGCACG…
>EM_0810	-	TTAGCTATCTGCGCCTTGTTCAGTGCCCAACCCGGCAATCGACTTACGTCGTTTTTTTAACTTTAACTCACTCACCAGCACCCCGGCGACGATAAATGCCGCGCCCACCAGGGCCAGCAGGGGCAGACGCTCCCCGGCCAGCCGCCCGAAAATGCCCGCCCAGACCGGTTCTCCGGTATAAATCACCGTCGCACGGGTTGGCGATACGCTGCGCTGCGCCCAGTTCATGGTGACCTGAATAATGGCGCTGAAGATCCCCAGCCCCAGTGCGACCACAACCAGCCCGGTGGACATCGGCGGTACGGACTCCCCTGCCGGAACCATCGTCGCAAAGGCCACCAGCGACGCCGTGGCGAGCTGCACCACCGTCACCCGTTTGACGTCGACGTCACCCGCCCA…
>EM_0811	-	TTACTTATTGCTGCCGTGGCTGTTTTTGCCCCCTTTTTTACCAGCCTCTGATGCGCGCTGAGGGTCATTTTTGAAGTTACCCCCGCTGGACTGGCCACCTTTACGACCTGCTTCTGATGCTCTTTCACGGTCTTCAGCGAAATTACCTGAACCACCACGATGGTTTGCCAT
>EM_0812	+	ATGGCAAAAGTTCTGGTGCTCTATTATTCCATGTATGGACACATTGAAACCATGGCTCACGCGGTAGCAGAAGGTGCAAACAGGGTTGATGGCGTGGAGGTTGTGGTGAAACGCGTACCGGAAACCATGCAGGCGGAAGCCTTCGCGAAAGCCGGGGGGAAAACGCAAAACGCCCCGGTTGCTACCCCGCAGGAGCTGGCAGATTATGATGCCATTATCTTCGGTACCCCAACCCGCTTCGGCAATATGTCGGGTCAGATGCGCACCTTCCTTGATCAAACTGGCGGACTTTGGGCATCCGGGGCGCTCTACGGCAAACTCGCCAGCGTCTTCAGCTCTACCGGCACCGGCGGCGGTCAGGAGCAGACGATTACCTCAACCTGGACTACCCTTGCTCAT…
>EM_0813	+	ATGCCAACTCAAGAATCCAAAGCTCACCACGTGGGCGAATGGGCAAGTTTACGCAATACCTCTCCGGAGATTGCCGAAGCTATCTTTGAAGTCGCTAAATACGATGAAAAGCTGGCCGAGCAGATTTGGGAGGAAGGTAATGATGAGGTGCTTGTGCGCGCCTTCGAAAAAACGGATAAAGACTCGCTCTTCTGGGGTGAGCAAACCATCGAACGTAAAAACGTCTAA
>EM_0814	-	TTACTTCGCCGCGTTATTCATCACCGCATTGAATTTATCGACAGGGCAGAAGCCGTTCGCATCCACCGGGCAGCCTTTCAGCTCCAGCGTCACGCGCTGCGCAGGCGACTGCAGCGACAGCACGCTGGCGTTACGCAGCTGCTCTGAGCTCTGGTAGACATACTCAATTTTCATCAGCTCGCGGTTGGCATTTTTGTCATGCCAGCGCTGGAAGACAATCTTGCCGCCAATCGGGGTACGTTCCTGCTGGTCGTGCAGCTGATAGGGTTTGAAATCCAGGGCGGTGAGCAGGGAAGCAATGTTCGAATCATGCCCCACCAGCAGTGTGATCTTAGGCGCTTTCGCCTGCTCGGTGACCAGGGTTTTATCAATGTACTTCACCAGCGGCTTCGCCACGTT…
>EM_0815	+	GTGAAACGTACCCGCCTTGAAGAGAGCACCTGTCCCGTCGCCCGTTCGCTGGATATCATCGGCGACTGGTGGTCGCTGCTGATTGTGCGCGACGCGCTGCGCGGGATTAAACGCTTCGGCGAGTTCCAGAAAAGCCTCGGTATCGCGAAAAACATGCTGACCACGCGACTGAAGCTGCTGGTCGACGAAGGCATTCTTACGCTTCAGCCCGCGTCCGACGGCAGCGCCTGGCAGGAGTATGTCCTGACCGATAAAGGTCGCGCCCTGCAAACGGTGCTGGTTGCTCTGTCCCAGTGGGGGAATGAATTTTTGTTTGCTGAAAACGAATGCGGCACCGTGCTGGTCGATAGCGAACAGCGCAAACCCCTGCGCAGGCTGGCGCTTATTGCCGACGATGGG…
>EM_0816	+	ATGACTACGCACATCACCACCGCCCTCATTACGGGCGCCTCTTCCGGGATTGGTGCCGTCTATGCTGACCGTCTTGCCGCGCGCGGTGCTAACCTGGTACTGGTTGCCCGCCGCGAGGATCGCCTGAAAACCCTCGCTGCCGACCTGCGCGCGCGCTATGGCGTGGCCGTCGATATTCTGGTGGCCGATCTCACCGACGAGACCGGGATCCGCGCCGTGGAAGAGGAACTGCGCAGCAATACCGCCATCGATACGCTGGTTAACAACGCGGGCACCGCCCAGATGGCGCCGTTCCTCGCGGGTGACGTGGCGCAGCATCAGGCCATTAACACTCTGAACACCACGGCGCTGATGCGCTTAACCTACGCCATCCTGCCCCGACTGGCGCAGAACAATCGC…
>EM_0817	-	CTAACGCTCCAGCTGGTCGCCGTATTCGCTCACCCAGGCGGCCAGCGGAGAAAGCGCACCCTGAAGGGTTAGCCCCAGATCGGTTATCTGATACTCCACGCGCGGCGGGATCTCCGGATAGACCGTCCGCGTCACCAGCCCGCGCTGTTCAAACAGGCGAAGCTGTTTGGTCAGCTCTTTTTGGGTGATGGGCGCTGCCGCCCTCAGCAGTTCGCCAAACCGCACGGGCGTATTGAGGATAATCAGGCGATAGAGGATCGGGATCGCCCATTTACCGGAAATCAGGTTCACAAACTGCGTCATTGGGCAGGTGTAAACCTCAGATTTTTTTTCGCATGACACGTCCAGCATTTCTGCCAT
>EM_0818	+	ATGGGTCGTTTAACAGATAAATATACGCTGATTACCGGCGGCACCAGCGGCATCGGTCTTGCCACCGCGCAGGCGTTTATCGCCGAAGGCGCGCGCGTCGCCGTGACCGGACGTAACCCGGACACCCTCGCCGAAGCAGAACGTATTCTTGGCGATAAGGCCTGGGTGATCCCGACCGATGCGGGCGATATCGCGTCGCAAAAAGCGCTGGCGGACACTCTCGCCGCTCGCTGGCCGCGCCTCGACGCGGTGTTTCTCAACGCTGGCGACGTGACGCACGCGCCGCTGGAAGCCTGGCAGGAGGATGCCTGGGACCGCCTGATGGGCATCAACCTGAAGGGACCGTTCTTTTTAATTCAGGCGCTGCTGCCGCTGCTGAATAACCCATCGTCGGTTATC…
>EM_0819	-	TCAAAAGGCGCTGATGCCGGTGACTGCGCCGACGTACAGCGCCGCCCATACGCAGGCGGAAAGCAGGCTGACGGCGTAGACTTTGACTGCATTCAGCCTGAGCATCCCCGCCGCCAGCGGCACGATGTAGCGCAGGACCGCCAGAAAGCGCGACGTAAACAGCACGATGACACCGTTCTTTTGCAGCTGGTGCTGTACCCGCAAGAACTTATCGGCGTGCTTCGACGTGAAACGCGTGACCAGCCGGGTATGCCCCATCAGCTGGCCGATATGGTAGTTCAGCACCGACCCCGCCGTTGCCCCCATCACCACGGCAAGCCACGCCAGCGCAGGATGCATGCTCCCCTGGCCGACGCTGATGCCCGCCAGCAGCATCACCGAGGCGGGCGGCAGCACGGA…
>EM_0820	+	ATGTCTTACGCTATTCACAACCAAAACCCGGCATTCAATGACAGCGCGATCGCGCAATATATGAATACTGACTTTATCGTCCTTGATATTTCATTATGCGTGGCGCTGGCGCGCGAGCAATTCTTCGAAAAATTAAAAGACGACGATATTCCGTCGCATATTTTTATCGAAGATAACGGTCGCCTCGCGGGCATGATTGCCGTACGCAAACTCTTGCAGACTACCGATACGCTGCAGTCCGTTAAAGCGCTGATGATTTCAGAATTTATTCAGGTTAAACCCGAAGATGAACGTGCGGACGTGGCGGGCGTACTGGCCCACGCCGGGGCGGATGTGGTGCCCGTGGTCACCCACGGCAAGCTCGTCGGCTGCCTGACCGAGCGCGAGATCGCCCATCTG…
>EM_0821	-	CTACGCATCGCCGAGCTGATGCGCGATCTCACGCAGCTGCTGGGCAAGCGCCTGCAGGTTTTTCCCCTTCTCCCCTTTTGGCCCGGTGGACTGACGCACCACCAGACGGGCAGGTAAAATCGAGGACATGCGCTGGGCATTCTCTTCACCGCTGTCGAGAATACGGCGCACCGCCTCTTTACCCTGCAGATCTAAATCCAGCGATACCGTCGTCAGCGCCGGGTAGAAGAACGAGCTTTCATAGGTGTCATCGTAGCCAATCACCGACTTCTCGCCAGGAATTGAAATCTGCTGCTGATGGAACGCGCTCAGCACGCCGAGCGCCATCTGGTCGTTAGCCACCAGCACGGCGGTAAACTGCGCCGTCTCCCGCAGCATTTGCAACGCTCCCGAATAACC…
>EM_0822	+	ATGAACACGACGATCCGCTCTGTATCTGTTGCGTTGGCTGCCGCGCTGGCATCGCCTTCGCTGTTTGCAGCGTCTTCAGTACCGATTGATTTTCATGGATATCTTCGCTCCGGCGTGGGCGTCTCACGGGATGGTGGGATGGAGGAGTGGCAAAAAAACAAAATTGGCCGTCTGGGTAACGAGGCCGACACCTACGGCGAGCTGGAGCTAGGCTCCGAGGTATACAAAAAGAACGACGTCAGTTTCTATCTCGACAGCATGGTGAGCATGGTGTCAGACGGCTCCAACGACAATGAAACCACCTTAGATGACGATGCCCAGTTCGGCCTGCGCCAGCTCAACCTGCAGATCAAGGGGCTGATCCCCGGGGATCCCAATGCGGTGATTTGGGGCGGTAAG…
>EM_0823	-	TTACTGATTAAAATGATCGTCTAATAATTTCCGTAATGTATCAGACTGCCTGCCGAATATAGCGTGCACCTGCTGACCGATAATAATCACCCCCAGCGCCCCCTCATTCTGTAACGCCTGTGAATCGACCTTATTTAAATCTTTTACCGTCACGCGCAGGCGGGTAATACAGGCTTCGACGTGCTCGATATTATCGTCGCCGCCAAATGCCGGAATCAAACGCTGAGTAATTTGACTGTCCAT
>EM_0824	-	TTACGCTTTACGCCTGAGTACCCGACAGTCCCACGCCAGCAGCACGGTATCGCCCGCAGCGGCGGCGTCGGTCATGCAGTCGGTATACCCCTGCGGCAGCGTGATCAGCTGCTGCTGGGCCGTGTAGTTCTGCACAAACACCCAGGCGGTTTCGCCATCCGTGCGCGCCGTCGCGACCACGCCCGGAGGGAAATCCCCTTCGACTGCGCGCGGCAGCGCCAGCTCGTCGATAATCCCGGCGAAGAAATCGCGCTGGAACGGCAGGTCGTTGCGCGACGCTACGTGCCACGCCTTGCCTTTGCCGAAGCGGTTGACCGTCACCGCAGGGCGACCGGCGTAGAAATCATCCCGGTAGGTCGCCAGCGCCTGCGCGGATTCAGTATGGATCAGCTCGCACAG…
>EM_0825	-	CTAGTTAAATACCGTTATTGACGGCAGCACTTTTCCCTGGCAATCAAATAACGCCTGATTCTCGCGGGCATTCCCCTCTTTCCATTCGTCATGGATATATTTCATGCCGGTTTTGGTGGCCCACGTGGTGCCCGGAACGGCAATCCAGGTCGGTTCCCAATAAAAGATGCCTTTGCCGCGATGGTCAGGCACATCAATAACGGACTGCATTAAATCGTGAATATAATCGTACTGACCCTGAAAGGTGCCGGGATAGCCGCCGTCCTTTTCTTCTTTGGCCTGGAAGCTGTTCTCGGCGTTATCGCAGTTCTCCAGCGTATAGCCATAGGCCGCTTCCACCACAATCACGTCTTTGTTATAGCGCCTGCTGATGTCATCCATGTTGGTCTTCAGCGCGCT…
>EM_0826	-	TTATCCTTTGGTACTCCCGGAGGTCAGGCCGGAGACGAAGTATTTTTGTAATGCCAGATAGAGGATCGCTACCGGCACCGCAATCAACACCGCGCCTGCCGCGTAGGTGGTGTAACTGGCACCCATTTTTTGCGCCACCAGGTTATAGAGCCCGATGGGTAAGGTGTATTTATCCGGGGTGCGCAGAATCGTGCTGGAGAGGATGAAATCCCCCAGCGGCCCGGTGAAGGAGAACAGCGCCACCACCGCCACAATCGGCTTCGATAGCGGCATGATAATTTCGATGAAAATCCGGAAATTACTGGCCCCGTCCATGCGCGCGGATTCATCCAGATCTTTCGGGATGGCGTCGAGGTAGCCTTTCATCAGGTAGGTATTCATCGGGATCATGCCGCCCAC…
>EM_0827	-	TTACGCCATGTCGTCGTTTTTGAAAGATTTGGTGGCGCGGAACTGCCACAGCGCCAGGCCGACGACAAAGATCGACAGCAGGATAGTGATGGTCGCCGCAATCGCGTACTGCGACGACGACATGGTGAGCTTGTAGATCCACGACACCAGGATATCTGTCCCACCCGCATTGGACCCCACCACCGCCGGCCCGCCGTTGTTGAACAGGTAGATGATGTTGAAGTTATTGAAGTTGAAGGTGTATTGGGTGATCAGAATCGGCGCAATCGAGTACAGCACCAGCGGCAGCGTGATGGTGCGCAGCTTGGTCGCGCTGCTGGCACCGTCCATGGTCGCCGCTTCGTACAGATCGTCAGGGATCGCCTGCAGCACGCCGGTAGTCATGGCAAAAACAAACGG…
>EM_0828	-	TTACTGGTTGCTGGCCTGCATGGCTTCGATTTGCATCTGGACCTGTTTCTCTGCGCTGTCCAGCGCGGCTTTAGGATCCTGTTTACCGGTCAGGCTCAGCTCCAGCGCGGCGTTGGCCGGCCCCCAGACTTCGCCCATTTCAGGGATGCCCGGCATGGCGGTGGCTCGCGCGGCCTGCACCGCAACGGCGCTCGCCTTCTCGTCGTTCTTGATTACCGGGTCGTCGATCATTGCGGTCAGCGGCGGGATCTCCCGCGTGGCCACGTAGCGGGTTTTCACGTACTGCGGCTGGTTGATGAATTCGATAAATTTCTGCGCCAGCGCTTTGTCCTTGCTCCAGGTGGAAACGACGTAGCCTTTCACGCCGAGGAAGGAGCTCATTGGCTTGCCGTCCGGCAG…
>EM_0829	+	ATGTCGAACATACAATTGAGGAATGTCACCAAGCGCTTTGGCGACACCGTCACGCTCCACAACGTTAATCTTGATATTGAGGACGGGGAGTTTGCCGTATTCGTCGGGCCTTCCGGCTGCGGCAAATCCACTATGCTGCGCATGATTGCCGGGCTGGAGGAGATAAGCGAGGGTGAAGTGCTGATCGGTAACGAGGTGATGAACGACATCGCCCCTTCCCATCGGGGTGTGGCGATGGTCTTTCAGTCCTACGCGCTCTATCCGCATATGACGGTGGCCGAAAACATGGGCTACGGGCTGAAGGTGAATAAAGTGCCGAAAGATCAGATCCGCCATCAGGTCGAGATGGTCGCCAAAACGCTGCAGCTCTCCCACCTGCTGGACCGCAAGCCTAAACAG…
>EM_0830	-	TTAACGCGCGCCACCGTCAGCCAGCTTTCTCACCGCCCGCCCAAACGCCTCAATCGCCAGGGCAACATCCTCAGCCATCACCGATTCCGCCGGATGGTGGCTGACGCCCCCTTTGCAGCGCACAAACAGCATGCCGACCGGCCAGCGTTCTGCCAGTGCGATGGTGTCATGCCCGGCACCGCTCGGCAGCGATAATGCGCGCCCCTGCACCGACTCAACGGCCTGCCCCAGCAGATCCTGCAAACGCGCATCGCACGGCGTGGCGGCGATACGGTAAAACTCTTCGGCGCTGAAGCTCAGCCCGCGACGAGCGGCAATGGTTTGCGCCTGCGCCAGCAGTTCCGCGAGCAGCGCGTCCAGCGGGGCATCCTGCGGGCCGCGAATATCCAGCGAGAGCGC…
>EM_0831	-	TCATTGCGGCGTCTCGCGGCGATAGTGGTCCCACGCGGCCTGCATGGCGGCCCCCTGCGTGGTGGTGAACTTCAGGTAGTTCAGCACCGACTCCAGCGCGCTCAGGGTAGTCATCACGCAGTCTTTGCGCGCGTTGTAGCCCATGGTGCCAATGCGCCACACTTTGCCGTGCAGCGGGCCAAACGAGGTGCCGATTTCAATCCCGAAATCCTCCAGCATCAGCTTGCGCACCTGGTCGCCGTTGACGCCCTGCGGTATCACTACGCCCAGCACGTTGTTCATCTTGTGCTTCAGATCGCCGAAGGTCTCCAGCCCCATCGCCTGAATGCCCTTCAGCAATGCGTCACCGTGCAGCTTATGGCGCGCGATGCCGTTTTCCAGCCCTTCCTGCAGGATCAG…
>EM_0832	-	TCAGTTGAGGCCGCGCACGGAGGAGATGAACTGCTTCAGTTCCGTGGTCTGCGGGTTGGCAAACAGCGTTTTGCTGTCGCCCTGCTCCCAGACTTTCCCCTGGTGCATAAACACCACGCGGTCGCCCACTTCGCGGGCAAAATTCATTTCATGGGTAACAAGTATCAGCGTCATCCCCTCGGCCGCCAGCTGCTCCAGCACCTTAAGCACCTCGCCCACCAGCTCCGGGTCGAGCGCGGAGGTGATCTCGTCACAGAGTAAAACTTTCGGCGACATGGCCAGCGCCCGGGCAATCGCCACGCGCTGCTGCTGGCCGCCGGAGAGGCTCGACGGGTAGTAATCCAGACGGTCACCGAGGCCGACTTTTTCCAGCATGCGCTGCGCCAGCTCGCGGCATTC…
>EM_0833	-	TTAATGGTGATGAGAGGCATTGAATTTCGTCTCCAGATAGCGGCTGTAGCGCGACAGCGGATAACACAGAATAAAGTAGCCGAGCGCTACCAGCGCAAAGACCTTAAACGGCTGATACGTCACGTTGGTCAGCATCGTCCCGGCCTTGGTCAGCTCGATAAAGCCGATGATCGACGCCAGCGCGGTGCCCTTGATGACCTGCACGGCAAAACCGACCGTCGGGGCGATGCCGATGCGCAGCGCCTGCGGGGCGACCACGCGAAACAGCGTCTGGCCAAAGGTCAGCCCCAGACAGCGCGACGCTTCCCACTGCCCTTTTGGCAAGGCGCGAATACTGCCAAACCAGATGTCGAGCAGAAACGCGCTGGTGTAGAAGGTTAACGCCAGCGAGGCGGCGGT…
>EM_0834	-	TCATGCCTGCACCCCCAGCCATTTGCGTCCTGCCGCCATCATCAGCTGGCGCAGGGTAATCGACAGCGCTAAGTAAATGCCGGTTGTCACCAGATAAACCTCAAAGCTCAGAAACGTTCTGGACTGGATCAGGTTGGCGGCGAAGGTCAGCTCTTCATACGAGACCTGCGACACCACCGACGAGCCGAGCATCACGATGATGCACTGGCTCACCAGCGCCGGGTAAATGCGCTGCAGCGCGGGCGGCAGCACCACGCGAATAAAGGTCTGCAGGCGGGTTAGCCCCAGCACGCGTCCGGCTTCCCACTGCCCTTTCGGCGTGACCTGAATACCCGCGCGGATGATCTCGGTGCTGTAGGCGCCAAGGTTCACCACCATGGCCAACAGCGCCGCTTCCCC…
>EM_0835	-	TTAAACGCCGAGGCTTGCCGGCAGCGGGGCCTTCAGCCATTGCTCAGACAGGCCGTTCAGCGTGCCGTCCTTGATGCCCTGCTCAATCAGCGCATCCACTTTTGCCTTCAGGGCCGGTTCGTTTTTCTTCAGGCCAATAAAGCACGGCGAGTCTTTCAGCATAAAGCTCGGGACCGGGGCTTTATCCGCGTTCTGGCGCGAAATGGCCGCCACCACGAGGTTGCCGGTTGCCACGTACTGCACCTGGCCGGAGAGGTAGGCGGAGAGCGTGGTGTTGTTGTCTTCGTAGCGCTTCACGTCCGCGTCTTTCGGCGCCAGGCCGGTCAGCACCATGTCCTCCACCGCCCCGCGCGTCACGCCGATGGTTTTTCCGCTCAGCGCGGCGGCGTCTTTCAGCTC…
>EM_0836	-	TTATCGCTGTTCGAGTTCGTCCAGCTGCTGGTAGAGGGAAGCAATATCGTGAATACGCGGACGGCCTTTATCGAGAATGTCATGCAGGAAGGCGTTAGCCAGCAGGTTGATCAGACTGTTGACCGACGAATAGCTGTCATAGGCCGAGACGCTGTCCAGCGGGGCGCAGAGCTGCCAGCTCGCCAGCGGAAACAGGCTGTGGGCCTGCGGCTCGCACATCAGCAGCACCGGAATACCGCTGCTCTGAAGCTGCTGCATCAGCGGGCGGATAATGCGCGGGCGGCGGCGAAAGGCCATCATCACCACCAGATCGTCCGGCGTTAAATCCACCAGCTCCTCGCTCAGGCTCTGCCCCGGCTGCGGCAGGACCAGCACCTGACCGCGCGCCTGCAGCAGCTG…
>EM_0837	+	ATGCAAAGTAATGTCTCCACGCACGGCATGGCCGTTGCGCCCCACCATCTTGCCAGCCAGAGCGCGCTGGCGGTACTGCGCGAAGGCGGCAGCGCGATAGAGGCAATGGTGGCGGCTGCGGCCACCATTGCCGTGGTTTATCCGCACATGAACGGGCTGGGCGGCGATGGCTTCTGGCTCATCGTGCCGCCGGAAGGCGAACCTGTCGCCATTGATGCCAGCGGCGCGGCGGGTTCTCGTGCAACGCTCGCCGCCTACGACGGTCTGGCGCATATCCCCCATCGCGGGCCCCGTGCGGCGCTGACCGTCGCCGGTACGGTGAGCGGCTGGGACGAGGCGCTGAAGGTTTCGCGCGAGATGACCGGCAAGGCGCTGCCGCTGGCTCGCCTGCTGGCCGAC…
>EM_0838	+	ATGACGACACAACAACCCGACTGGCAGGCGTATCTTGCGCAAATGGAGTCCGTACTTGGCGTGACGCTGGACGATGCCCGCCGCGCCGAGCTGCAGCTGCAGTTCAGCCGCATTGCCGCCCTGGCCGCCCCGCTGATGGCGCTGCCGCTCGATGACCGTCTGGAGATCGCAGGAGTATACAAAGCATGA
>EM_0839	+	ATGAGGCTACACGAGATGAGTATCAGCGCGATCCAGCATGCGCTGAGCGCAGGCGAGCTGAACGCTCGCGAGATTGCTCGCCAGACGCTGGAGGCAATTGCGCGCGTTAACCCACAGATCAACGCCTGGACCGCCGTGACGGAAGAACGCATGCTCGCCGAAGCCGAGAGCATCGACACCCTGCGCCGCGAGAAGCGCCCCCTGCCGCCGCTGGCGGGCGTGCCCTACGCGGTAAAAAATCTGTTCGACATTGCCGGTCACACCACCCTCGCCGGGGCAGAGCTGTTCAGCCAGCGCCCTGCCGCAGCCGCTGACAGCTTCGCGGTGCGCCAGCTGCGCAGCGCGGGCGGGCTGCTGACCGGGATGGTGAATATGGACGCCTACGCCTACGGCTTCACT…
>EM_0840	+	ATGATGAATCACGATGATATTAACCTGCCGTGGGTGGTTGCCGAGGTGACCGCCGCGTTTTACCGCTATGAAGACGCGCTGGTCAGCAACAACGTTGCGGTGCTGGACGAGCTGTTCTGGCACGACAAAAACACGGTGCGTCTGGGGGCGGGTGAAAACCTGTACGGGATTGATGAAATCCGCGCCTTTCGCGCGGCGCGCCCGTCCGCCGGGCTGCAGCGAACGTTGCGCCACACCGTCATCACCACCTTCGGCGAGGATTATGCCGTGTGCAGCACCGAGTTTACCCGCGAGGGCACGGAACGCATTGGCCGCCAGCAGCAGACGTGGGTGCGGTTTGCCTACGGGTGGCGCATCGTGGCAGCGCAGGTGAGTTTGATGTCGTAA
>EM_0841	-	CTATTTCTGAAACGGATGCACCTCCCGCCAGTGCTCCGCAATCTGCTGGCGGGTACAGACCCACACCCGCTCGTGCTGCTGCACGTAATCCAGGAACCGCTGCAGCGCGCGAAAACGCCCCGGACGCCCGAGCAGGCGGCAGTGCATGCCGATGGACATCATCTTCGGCGCGCTTTCCCCCTCTTCGTATAGCACGTCAAAACTGTCCTTCAGATACGTATAAAACTGCTCGGCGGTATTAAACCCCTGCGCGGTCGCGAAGCGCATGTCGTTCGCATCCAGCGTATAGGGCACAATGAGGTGCGGTTTGCGGGTGCCGTCGCTGCAGGCCACTTCCGTCCAGAAGGGCAGGTCGTCGCCGTAGTAGTCGCTATCGTAGTCGAAACCGCCGTGCTCCAC…
>EM_0842	-	TCAAAATGGATTCAATGCCTGAAACTGTCCGCTTAACGCTTTTTTCTCGGGGAAGGCCAGATCCCCGTGCTTGCTGGTCGACAGCCCCAGCGCCACCAGCGATTCCACCATCTTCACCGCCGCGCTGACGCCGTCGATGACCGGCACGCGCAGCTCTCGGGTCAGCTCCTGCGCCAGCGTCGCCATGCCGCCGCAGCCCAGCACGATGGCGCCGCAGCCGTCCTCCTTCAGCGCCTGTATACAGCGCGCGCGCACCTTCTCCTGCGCCAGACCGCTGCCGTCCTCCAGCGCCAGCACCGGGAGATCGATAGCGTGCAGCGCCGCGCAGCGATCCTGAAAGCCATACTGGTGCAGCAGATGACGGGCAATAATCAGCGTGCGCGGCAGCGTGGTCACCAC…
>EM_0843	-	TTACGACTCCTTGTGGCCGGCAAACAGCCGGGCAAAATCAGGCAGGCACTCGCCCGCCCGCTCGAAGCAGAGGCTGGCGACGATATGTTCAAAATGGTGCATTAAGGCATCGCTGAGCGGCTGGAGCGCCTTCTGGCGCAGCAGATCCACCAGCTGTTCGTGATCGTTGCAGCGACAGCCCTGACGCCACGGCGCGCCCCAGGTGGCAATCACCAGCGAGGAGCGCTGGCTCAGGCCGGTCACCATCTCCGTCAGCACCTGGTTGCCGGAGATCGCCTGCAGCTGAATGTGGAAATTGGCGGAGTGGCGGATCGCCGCCGGGCCGTCGTACGCCTCATGCGCCTGCTGCTCCTGACGAATAATGGCCTCCAGCGCGGCAAGGTGCGGCGGCTGACAGCG…
>EM_0844	+	ATGCCAAACAGTCAAAACGCGCAGCAGGGTACGGCCGCTGATTCCGGTGCGGTTTACAGCCCACGTCTTTGCAATGAGGATTTGGCACCGACGCGTGACCAGAACTGGAGCTGGTACAACATTTTTTCGTTCTGGATGTCGGACGTCCACAGCATGGGGGGTTACGTTGTCGCCGCGAGCTTCTTTACGCTCGGGCTGGCAAGCTGGCAGGTGCTGCTTTGCCTGCTGGTGGGAATTTGCATCGTGCAGCTGTGCGCCAACCTGGTGGCCAAACCGAGCCAGATGGCGGGCGTGCCCTATGCGGTGATAAGCCGTCAGGCGTTTGGCGTCTTCGGGGCCAATATTCCCGCGGTGATCCGCGGGCTGATTGCTTTCGCGTGGTATGGCATTCAGACCTAT…
>EM_0845	+	ATGGATTACCAGACAGCGATCCGCGGTGCATTTTTTGATATTGCCCAGGTCTGCGACAGCGCAGACGCGATTGCCCAACACGCGCGCTACCTTGAGGACGGGCTGCTGTTTATACAGAGCGGGAAAATCCTGGCACAGATGCCGTGGCAGGAGGGCGAGCAGTATCTTGACCCCCACAAGGGCTACACCGACCTGCGCGGCAGGCTGCTGCTGCCCGGTTTTGTCGACACCCACGTCCATTACCCGCAAACGGAGATGATCGGCGCCTTTGGCGAACAGCTGCTGGAGTGGCTGACCACCTACACTTTCCCGGTGGAGAGCCAGTTTGCCGATGAAGCCTACGCGAAAGAGATCGCCGAATTTTTTATTCAGCAACTGGTGAGCAACGGCACCACCACC…
>EM_0846	-	TCAACTGCCCCGGTAGGTTGACCACCCGCCGGGCGCAATCACAAACGGCAGGTGGAAGTGCTCGCCTGCCGTTTCTCCCGTCACAAAATCAATTTGCGCGCAGGGGTAGAGCGTGTCGCGACCGGTTTCACTAAACCACGCGCCGATCTCCGCCACCAGCCGATAGCGGCCTTTTGGCAGGAAAGGGACAAATTCGGTGATGCGACCCTTTACGTTGGTCACGCCCGTCGCCATGATTTCACCCTCCCGTTCGAGATGAACCGTCACGCCCTCTGCGGGTTGGCCCGTCGAGATATCCAGAATATGGGTGCTGAGTGTGCTCAT
>EM_0847	-	TCATTCGCTAATGACTCCTTCCAGACGTAGTAACGTAATTTCCCGCAGCTGTTCCAGTGCAGCCCGAACTTCCTGCGCATCGCTGTTTTCTAGGCGCGCGCGCAGCGCCTGTAAAATGTCTTCTCCGCTGCGGCCCTTCGCGCGGATGAGAAAGACGCGCCCGAAGCGAGCTTCGTAGCGGGCATTCCCCTCGCGCAGCGCCTGAGCAAGGTCAGCATCGCCTTCATTCACCGCGCCCTGCTCCTGGCGTGACAGCGCCACCTCCGCCTGTGCGCCCGCCGGCTTTTCCCCGATGCGTGGATGGGCGCTCAGGGCCTGCGCCAGCGCCGCTTCGTCCCAGGCTTGGGTCAGGGCTTTCGCCGTACTGAACAATTCGTCCCGGTTGGCGTAGGGCCGCCC…
>EM_0848	-	TCAGGAAATTATTGATTCATAAAAAGGCACCTTCACCGCGTTTGCGCACCTTAGCAGTGCAAACTCACCTCTCACAACGCCGTTTTCGCCACTCTGCAGCCTGGTACGCAAATTGCTGAATGTTTTTACACCCTGCAA
>EM_0849	+	ATGAAAGCAATCGTTATTGGTGCGGGAATTGGCGGCCTGAGCGCCGCCGTCGCGCTGAAGAAAGCGGGCATCGACTGTACCGTGTTTGAAGCCGTAAGAGAGATCAGGCCCGTCGGGGCGGCTATCTCCATCTGGCCAAACGGCGTGAAATGCATGCAGCACCTCGGCATGGGCGACATCATCGAGACTTACGGCGGTCCGATGCGTTTTATGGCCTACAAAGATTACCGGCGCGGCGAGACCCTGACCCGCTTTAGCCTTGCCCCGCTGGTTGAGCGTACCGGAGGACGTCCCTGCCCCGTCTCGCGCGCTGAACTCCAGCGCGAAATGCTGGACTTCTGGGGTCGCGACAGGGTGCAGTTCGGCAAGCGTGTGGAACACGTTCATGAAGACGAGGCG…
>EM_0850	+	ATGAAAAGAGAACCGACTCCACCCGCCCATTGCACGTTTGAGCCAGAGGACTGGCTGCGCCTGGCGAAATGCTGGCATCCGGTCGCGCGCGCCTGCGACGTCGGCCCGGCGCCGGTCAAGGCGACCCTGCTGGATGAACAGCTGGTAATTTACCGGATCCACGACCAGGTCGTGGTCGCCCGGGACGTCTGCCCGCACCGCGGCGTACCGCTGACGCTCGGCTTTCACGACGAACACGGGGTTATCTGCCCCTATCACGGCTTACGCTTCGGGGAGGACGGGCGCTGCAACCGTATTCCGTCCAGCCCCGACCAGCCCGTTCCGGCGAAGCTGAACCTGATTAACTACGCCGTGGAGGAGCGCTTCGGCCTGATCTGGACCTGCCTGGCCTTTGACCCG…
>EM_0851	+	ATGCTGAGCGTGATTGTTGACGGGCTGTGGCGCGAGGGCGACAAAAGCCTCGCCGTCAGACTGGTGTCTGAAGACGGTAAAGCACTGCCGACGTGGCAGCCCGGCGCGCACATTGATGTGCACCTGCCCTGCGGCGTGGTGCGCCAGTATTCCCTGACCGGGGCCTGTGAGGAAGAGAGCTACCTTATCTGCGTGGGTCGGGAAACCGCCTCGCGCGGCGGGTCGCGCTACGTTCACGAGACGCTGCGTCCCGGGCAGAAGCTGATGATTTCCGCCCCGCGCAATCTGTTTCCGCTTGGTCAGGCAGAGCGGGTTTTGCTGCTGGCTGCAGGAATTGGCATTACGCCGCTGTATGCGATGGCCCTGCAGCTGAAGGCGGCCGGAACGCCGTTTACCCTG…
>EM_0852	+	ATGAATATAATCAATGCCAGCAAATTTAAACTCTCTCTGTGGCGTAAGTTTTTACCGTGGCTGGAACAAAATGGCGCCCCAAAAAACGATCCGCACAACTATTTCCTGGTTTATTTCAAAGACGCGGATAACACGCGCTATATCCTGAAAAAAGTCAATGATGACGACGTTGTGCTCTGCATGATGCATAAAAATGAAGATATCTGTAAGCGTGTGGAAGAAATCAGCGAAATGCAGACTGAAATCATTCACTATAAGCGCCATTACTTCCAGGCCTATAAAGGTATTATTCCCTTTGTCATCGACCATTACTCAAAAGTTATCAGCTTAAAAACCGGGCTGGCGCGCCTCAAAGGGAAATGCATCTCTGAACTTAAATCAGATTCAGAAACCATCAGT…
>EM_0853	+	ATGAACTTTCTATTTATCAGCGATAATTATTATCTATGTACCGGTGTCTCCAGCGCTCAGGCTGCGACCCGACTCATTCGCGATGACGAGGATATTCGCAGTCTTTATCAGGTTGACCCTGAACTGAATTTTATCATTGCGATTGAACAGGATACGTTGCGGAATAAAACCATCCGGCACGTCAAAGCATTAAAAAAAGACTACATTGTGTTGATGCATGAGATTGAAGCGAATAGCGCAGTCAGAATCGACAATATTATCTATTCGTCTATGTATTTTAGCGCTCATCCTTTTCATCAGCTGATGCGCTTCTACCGGGCGCTCAGAACGCACTCGTTCACGCGTCGCGAGTACGATGTGCTGAACCTTTTCCACATGGAAAATCACCAGATAGCCAAA…
>EM_0854	-	TCAGAACTGGTAACTGTAGTTCACGCTGGCAAACCACAGATAAGGATCGTCATACCGCCCTTTGAAAAGCGCAGGCGACTGGACGCGGGACGATTGCATATGCAGGTATGAGACGGCGACCCCAATGTTGCTCTGCGGTGTCACCTGATACTGGGCACCGGTGGCAAAACGCCACTCGTCTCCCGTCGGTAGGGTGAGCGCTACGTCACTCTGTGAATCATAAATAGTGCTGTCGTAGGCCACACCGGCGTTTACACGCCAAAGCTCAGTGGGGCGATATTGCACACCCAGCGCGGTATGCCACGTATCTTTCAGGCGACTCTCGTTGTTAACCTTCTGACCCGCGACCACGATTTGCGGTGCGCCAAACTGGCTCCAGTCCTGCCAGCCGAGATCGCC…
>EM_0855	-	TTATTTTTCTCCCTGCGGAGGAGTCGCAGGCGCGGGGTACCAGTTTTCTTTGCTGACCATCACGCTGCCCTCCGGCTGCATCACAAAGTTCGGCGACATAATCTGTACGTTGAACTCGTTGAAGACGTCCTGAATATGGCTGTGCAGCTCGTTACGGGCAACAGCAAGAGACTGATCCGGCAGCAGTCGTACCTGCAGTTCATACGCGATGTACCAGTCCATTAACCCTAGCTGGCGCACCAGCGGCGGCTCGGAGAGATCAATCCCTTTTGCCCGCTTGGCGGCCAGCTCCAGCATGGCGTGCACCTGACGCCACGGGGTGTCGTAACCGATGGTCACGCCCACCGTCAGGTTAACGCTGCCATCCGACTGCTGCGCGCTAAGATTGGTGATCTTGCC…
>EM_0856	+	ATGCGCAATTTATTCGGTATAACTTTCTCGTTTGACGTTTGGCCAAAATTTATTTTTAAATACCATTTCTTTAGCCGAAACGATTCAACATCGCTACCCTTACTCTACGAATAA
>EM_0857	+	ATGCAAAAGAGAGTGCCATTTAAAAGGACAATGCTTGCCAGTCTGCTGACATTGGCTGCAGGCGCTGCGTCCAGTGTATATGCTGCACCGGCGACCACTACCGCACCGGAAAATGCCCCTAAGCAAGATGCCTCAAAACCTAACATTGTGGTGATTTTCGGTGATGACATTGGTTACTGGAACCTGAGTACCTATAACCAGGGCACCATGGGGTATAAAACCCCGAACATCGACAGCATCGCGGCTCAGGGGGCGAAATTCACCTCCTACTACGCCGAGCAGAGCTCTACTGCGGGCCGTTCCGCTTTCATTACGGGTCAGATGCCATTCCGTACCGGGATGAGTAAAGTCGGTATGCCGGGTGCGCCGCAGGGCCTGCAAAAAGAAGATATTACGATT…
>EM_0858	+	ATGAAGTACAGCACAACATTACCCGTAAAAGCGTTACCCTCTGCTGAGAAATATAACGGCAAAGGCCCTGAATATAAGCGCCGTTTTCATGTGATGGCCAAACCAACCGGCTCGACCTGTAACCTCGACTGTTCCTACTGTTTTTATCTGCACAAAGAAGAGTTGCTGCATCAGGATCGCCATACCGGCATGAGTGATGAGGTGCTGGAAAACTTCATTCGCCAGTACATTGACGGTCAGGACGGCGATCAGGTGGTCTTCTCCTGGCAGGGTGGTGAGCCTACCCTGATGGGGCTGGAGTTCTTCCAGAAGGTGGTTACGTTTCAGAAGCAGTACCAGAAGCCCGGTCAGCGCGTCGAAAACGACTTACAAACAAATGGCGTCCTGCTGAACGATAAA…
>EM_0859	+	ATGATCGCTCGTGAGAAGTTATTGCAGCTAGAACAACGGATGAACGAACAGGTTATTGGGCAGGAAGGGCTGGTACGGATGCTGATTATCGCCCTGCTCTGCGACGGCCATGTTCTGCTGGAAGGTTTGCCTGGCCTTGCCAAAACGCGTGCGGTGCGCGAGCTTGCGCGGCACGTTAACGGTGATTACCGACGCATCCAGTTCACCCCGGACCTGCTGCCGTCGGACATTACCGGCAGTGAGATCTATCAGCAAAACGCGACCCGGGAAGAAGATCAGTTCCGTTTTCGTCCGGGCCCGGTGTTCGGCAATATCATTCTCGCCGATGAGATCAACCGCGCCTCTGCGCGCGTGCAGTCTGCCCTGCTGGAGGCGATGGAAGAGCGCCACGTCACCGTC…
>EM_0860	+	ATGAGCAGCGCCGTTCGTGTCAGTCGCGAAGCCTTACTCAAGCTTGCAGCGCAAGCGCGCGCGACTGCTAACCCCCCAGGACAAATACCGCCCGGCGCGCTGGCGGGTGAACGACTCTCACGCCAACAGGGGCGGGGGCTCAATTTCGACAGTTTGCGTCGCTACCAGCCCGGTGACGATGTTCGCCTGATTGACTGGCAGGCCACGGCGCGTATGCGCACGCCCTGGATCCGTCTGTACAACGAAGAGAAAGAGCGTCCGGTATTTTTACTGGTCGATCAGCGTCAGGACATGTTTTTTGCAACACGCGGTCAGACCAAATCCGTCGCGGCAGCCAACATTGCCGCGCTGCTTGGCTGGCGCAGCTGGCACGATGGCGACCGGCTGGGCAGCGCCGTG…
>EM_0861	+	ATGCTCGAAAAAGGATTTACGGTACCTACGCTGGCAGAGCCGTCGCTCCCCGGTGCACCGTCATGGTTCCCCCTGCCGCCGGGATGGTGGATTCTGGGCGGGATCGTGCTGGCTGCGCTGCTGGTTATGGGCCTTTTCCGCGCGGCGAAGTGGCGACGTAATCGCTGGCGACGCGAGGCGCTTGCCGCAATTGCACAGCCGCAGTCGGTGGACAGCTGGCTATTGCTGATGAAGCGCATTTTGCTGGTTCATCAGCCCCGCGAGGTGATTGCCGCGCAGACCGATCCGGCGCGCTGGTTAGCCCAGATCCCGCTTGATAACGCGCTGCGTGAGGAGCTGGTTCAGCGATACTGCCACCCGAACAATCAATTATCTGACGTGCGGACCACGGCGTTACGC…
>EM_0862	+	ATGTCTGACATCCTCTCGCAAGTCGAATTTGTCTGGCCCTGGGCATGGCTGCTCATGGTCGTTCCTCTTCTGGGGCGTTTTTTGCCGGACAGCCATCGCGCCGTGCGGGAATACGTTCGCGTGCCTTTTTTGCCTGGCCTCATTGAGGAACTGAAGCTGGATGCGCAACCTGCACGCAGCGGAAAACTCCCGGCTCTGTTTTTCTGGGGAGTCTGGGCATTGATGGTATGCGCGCTTGCCAGGCCCGAATATATTTCGCCGCCGCAGCACATTGAGAAACCGATGCGCAATATTATGCTGGTTCTGGATGTGTCAGGCTCAATGGAAAAAAATGATGTCGAGGGCGCACTCACCCGCCTGCAGGCCGTTCAGACGTCGGTGAAGAAATTCGTGGCGTCG…
>EM_0863	+	ATGAGCGATTTCCACTTTTTACATCCCTGGCGCCTGCTTTTACTGATCCTCTGTCTGGCCTTATGGTGGCTCCCGGAGGCTGGGCGCAGCGCGTGGCACAGCATAATGGATAAGCCGCTGGCAAAAGCGCTGATTGTCGGCCGTCATCGAAAACTGACGCAAATCCTGCCATGGCTGTTCGCCGTAGGCGTTTTTGCCCTGGCAGGCCCCTCCTGGCAGCGCCAGCTTCCCGCCGCGCTCACGCCGGAGAGCAATGTGATGATGATTTTGCAGCAGGACACGGCGATGTACGCAAGCGACCTCGCCCCCAACCGTCACCAGCGAATGCAGAATAAAATCATGTCGCTGATGTCCGCCATGCCCGGCACCCGGTTCGGACTGGTGGTCTATAACACCGGT…
>EM_0864	+	ATGAAGCTCATCTGGCTATTACTCATTGCGGTGCTTCCTTGCCAGGCCGCCATGACGGTGACGCGAGAGCTGGTCGCGCCTGAGCACGTGGTGCCAGGGCAACCGGTTCGCGTGGCCGTTACCTTCTGGACGGACAGCTGGTTTAATCCCCCGCCGGAATGGCCGGTATTTCCCGTGGAAAATGGCGCGTTGCTGACTACTCAACTGCCCAATCAGCTGCTCACCCGCCGGGAAGGCAGCACCAGCTGGAGCGGTGTGCGTATGGAGCGACAGATCTCCGCCTGGGACAATGGGGAACTGCGTTTACCGCCCATTGAGGTGACATTAACCGGTGCGGGACAGGCTCCGGTTACGGTCTCCCTGCCGGAACTGAAAAAAACCGTATCCTGGCCGCAGGAT…
>EM_0865	+	ATGAAAAAAACATTACTTTCGGCTTTGCTATTCAGCCTTTGTGCAACGGCTCATGCCGATCCCCTCTCAGCATGGAATGATACGGCGGCTAAGCGCGCGATTGAGGAGTGGGTGACGAACGCCACCGATGCCGACCGCGCCACCTATATTCCACCCGAAAAGCGGTATGTTGTTTTTGATAACGACGGAACGCTGTGGCCGGAAGCGCCCCTGACCTTTCAGATCCAGTTTGCGCTTGATGAGGTCAAACGGCTTGCGCCTGAACACCCGGAATGGAAAGAGGATCCCCTGGTAAAAGCAGTGCTGAGTGACGATATCAAAACCGTTGCCGCCGCAGGTGAAAAAGGGCTGATCCAGCTTTTGACGTTAACTCATAGCAACATTACCACGGAAGAATTT…
>EM_0866	+	ATGGCATTCGTAACAACGAAAGACGGCGTCAACATTTTCTACAAAGACTGGGGTTCAAAAGAGGCGCAACCCATTGTTTTTCACCACGGCTGGCCTTTAAGTGCCGATGACTGGGATAACCAGATGCTCTTCTTCCTTGCGGAAGGCTATCGCGTTATCGCTATCGACCGTCGCGGTCATGGGCGTTCGGACCAGGTGAGCGAAGGCCACGATATGGATCATTATGCCTCCGATGCGTCGGCCGTGGTTGAAAGCCTGGACCTGCGCAACGCCGTGCACGTCGGCCACTCCACCGGCGGCGGCCAGGTCGCCCGCTATGTTGCGCAGTACGGACAACCGCAGGGGCGCGTCGCCAAAGCGGTGCTCGTCAGCGCCGTCCCGCCTCTGATGGTAAAAACG…
>EM_0867	-	TTAACGATTATCCAGCTCGGCGCGAACGTTGTTCAGCCCGGTGGTATTGATGCGATATGGCTGCCCGTTCACGGATCGGATTAGCTTTTTAGTGCGGAGTTTTTTAAAGACGTTAAGCGTACAGTCGCTCAGCACCAGCCCTTCACGGGTGTAGCACTCAACGGACGTGACGCGGCCAGAACTGTCGCGGACGTGCACAATACGTCCCCCTTTGGCGAGAACGTGTAAGGTTCGTTGTTCCTGACGGGATAAATTCAT
>EM_0868	-	TTAGTGCTTCTTGATGTACATATCTTTGGTGTAGTAGTACCCCAGCTTATCCGGCGTGAATCCGCCCACCCACGGTTTCACCAGGTGTGTACGCACGTAGTGATAGACCGGGATCGCAGGCACGTCGCGCCCTAAAACATCCTCTGCCTGCTGGTAGAATTTGCCGCGCTCTTCCGGCGTTTTCGCTTTCGCTGCGTTGACTAACGCCTGGTCATACTCCGGGTTGCTGTACTGGCTGGTGTTTTCACTGTCTCCGGTACGGTAGTTGTTGAGGAAGGTTGCCGCGTCATCGTAATCCGCAATCCAGGCGTAGCGCACCACGTCAAAGTTGTGGGTGTGCATGGTATCCAGCATGGTTTTCCACTCCTGATTTTGCAGCTTCGCCTCCACGCCGAGATT…
>EM_0869	-	CTATAAGAGGTTGATCTGAATAAAATTCGTAATCCGCTGTTCATCCTGTGGGAAATGATTTTCGCAGAAGAAATAACCAGCATCAGCGCTAACGTGCTGAGTAAAGATGGGTAAAACCACTTTGAGACTGGCGCGCCGTTTCCTATTCTTGCCGTTAATTACATCTGTCAT
>EM_0870	+	ATGGATCGTATAATTACTTCTTCACGCGACCGCACATCGCTACTCAGTACCCACAAGGTGCTGCGCAATACCTATTTCATGCTTAGCCTGACGCTGGCATTTTCGGCGATCACCGCCACCGCCAGCACCGTGCTGATGCTGCCGTCTCCGGGGCTGATCCTGACGCTGGTGGGGATGTATGGTCTGATGTTCCTGACCTACAAAACCGCTGACAAACCGGTTGGTATTCTGTCTGCGTTTGCCTTCACTGGCTTCCTGGGCTACATCCTGGGGCCGATGCTGAACGCGTATCTGTCTGCCGGTATGGGCGACCTTATCGGTATGGCGCTGGGCGGTACCGCACTGGTGTTCTTCTGCTGCTCGGCCTACGTGCTGACTACCCGTAAGGACATGTCCTTC…
>EM_0871	+	ATGATTATGTTGAGTTTTGAAGGCAAAGAGATCGAGACCGATAACGACGGTTATCTCAAAGAGAGTGGCCAGTGGAGCGAAGCGCTGGCAGCGGTGATTGCGGAAAACGAAGGGATTACCCTTTCCCCCGAACACTGGGAAGTGGTGCGTTTCGTGCGCGAATTCTATCTCGAATTCAACACCTCTCCGGCTATTCGTATGCTGGTCAAAGCCATGGCCAATAAATTCGGCGAAGAGAAAGGTAACAGCCGTTATCTGTATCGCCTGTTTCCAAAAGGCCCGGCAAAACAGGCAACAAAGATTGCCGGCCTGCCTAAGCCGGTGAAGTGCATTTAA
>EM_0872	-	TTAATAGCGAATACCGAAGTTAACGTACTCCCGACCGGGTTGATGCGGTTCCGTTAAAACCTTATCAACCCGCGCACTTCGCGGCCCGCCCGCTTTCAGCCACGCCACCAGCTTCTCAACCTGTTCTTCTTCACCACAGGCCAGTACCTCTACGCTGCCGTCGTCCATATTACGTGCGTATCCCGTTAACCCTAGCTGTACGGCTTCTCGCTGGGTGCTGTAACGGAAGCCGACCCCCTGAACGACGCCGTAAACCCAGGCGATGGTGCAGACTTTAGACAT
>EM_0873	-	CTATGACAAAGCAACGGCCATTCTCACCTCCTCCACCATCTGGGGAACCTCGCTCAGCGGGTCACAGAGCGAATGCAGCGTCGTGCGAGGCCAGGATTTCAGATAATGCGCCTTAAATTCGGCGACGATCTCCGGGGAAAACATCAGCAAATCCGGGTGAAGCAGGCCGTTTACAGGCTGATTAATAATCTCCAT
>EM_0874	+	ATGACAACTAGCCGGAAAAAAGAGTTTAACCTGGTACAGGCGTTGCATTTTGCTGGCAGCCACTTCATTCGCAGTAAGTTGTTTATGTCGAAAATGGAACGCCTGCACCCTGTCATCCTTATCTGCTGTAGGTTGCTGTTAACTGAGCCTTTGCCAGAGTGCGACTATTAA
>EM_0875	+	ATGAGTGTACGTTTAGTGTTAGCCAAAGGGCGCGAGAAGTCATTGCTGCGCCGCCATCCCTGGGTCTTTTCCGGCGCGGTTGCGCGTATGGAAGGTAAAGCCAACCTCGGTGAAACCATCGATATCGTTGACCATCAGGGGAAATGGTTAGCGCGCGGCGCATACTCGCCAGCATCGCAGATCCGCGCTCGCGTCTGGACGTTCGATAAAGATGAAACCATCGATATCGATTTCTTCGTCCGCCGCCTGCAGCAGGCTCAGCAGTGGCGTGAGTGGCTGGCAAAACGTGACGGGCTGGACAGTTATCGGCTGATCGCCGGTGAGTCCGACGGTCTGCCGGGCGTGACCATCGATCGCTTCGGCAACTTTATGGTGCTGCAGCTGTTAAGCGCAGGTGCG…
>EM_0876	+	ATGATTGCCAGCAAATTCGGTATCGGCCAGCAGGTCCGCCACACCTTGCTTGGGTATTTGGGTGTGGTCGTGGATATCGACCCGGAGTATTCCCTTGACGAACCGTCAGCCGACGAGCTGGCGGTTGATGCAGAGCTTCGTGCCGCGCCCTGGTACCACGTGGTGATGGAAGGTGACGACGGACAACCCGTTCACACCTACCTCGCCGAGGCGCAGTTAAGCAGTGAGCTGCAGGATGAACATCCGGAGCAACCCACGATGGATGAATTAGCGCAGACTATCCGCAAGCAGTTACAGGCGCCGCGCCTGCGCAACTGA
>EM_0877	-	TTACTTAGCCAGCCCCAGCCGGGGGATTTCAATCGCAGGGCATCTGTCCATAACCACCTGTAAACCCGCCTCGCGCGCCAGTACGGCAGCCTGTTCGTTGATGACGCCCAACTGCATCCACAGCGTTTTTGCACCAATGGCAATCGCTTCCTGCGCGACACCCCATGCCGCCTCGGAATTACGGAACACATCTACCATGTCCACTTTTTCCGGCACATCGTTAAGCGTGGCGTAGCCCTGCTGGCCTAGTAACGTCTTTCCCGCTACTTTCGGCGAAACGGGGATCACGTGATAGCCCTGATCGAGAAGGTATTTCATCACGCGATAACTTGGACGATCCGGTTTATCGCTGGCACCCACCAGCGCAATAGTGCGCGTGGATGTCAAAATCTCGGCAAT…
>EM_0878	+	ATGCTTTTTCTCCTGGCTTTTTTCAAAGTGTACGCCAAAGCGCACATCTCAACCATTCATCCCATACAGATGTATGAGGGCAAAACGGTGATTTATGTCTATATGTTAGTAAACGTGATTATCGAAAAATTTTGA
>EM_0879	+	ATGAAAACCGGCATTGTCTCTGCTGTGATTGCGTTAGTGATGCCGGTTTGCGTTTGTGCAACCACGCTTCGGCTCTCGACTGATATTGACCTGCTGGTGCTGGACGGAAAAAAAGTCTCCAGTTCATTATTGCGCGGCGCGGAAAGCATTGAACTGGATAACGGGCCGCATCAGCTGGTGTTTCGGGTAGAAAAAACGATCGGTCTTGCGAACCATGAACAACGGATGTACATCTCTCCCCCACTGATTGTCAGCTTTAATACCCAGCGGGTCAGTCAGGTAAACATTACCCTGCCGCGGCTTGAGAGCGAAAAAGAGTCCGTCGCTTTCGACGCCGCGCCGCGCGTTGAGCTGCTGGATGGGGATTCGATGCCGATCCCGGTGAAGCTTGATATTCTG…
>EM_0880	+	ATGGAACTGACAACACGCACGCTCCCGGAACGCAAACACATTGCTCTGGTTGCGCACGATCACTGTAAACAAATGCTGCTTAACTGGGTTCGTCGCCATCAGTCATTGCTGGAAAAGCACGCCCTTTCAGCGACCGGTACAACCGGCAATCTGATCCAGCGCGAAACGGGTCTCGAAGTGAACGCCATGCTGAGCGGCCCGATGGGCGGCGATCAGCAGGTAGGCGCACAGATTTCGGAAGGGAAAATTGATGTGCTGATTTTCTTCTGGGATCCGCTGAACGCGGTTCCGCACGATCCGGACGTGAAAGCGCTGCTGCGCCTGGCGACGGTGTGGAATATTCCGGTGGCAACGAACCTGTCGACGGCGGATTTCATCATTGAATCGCCGCAGTTTAAC…
>EM_0881	-	CTATGGTTTACGCGCCACCGGCACATCAATACTCTTCAGAATATCGACAAACACGGATGGCTCCTCTTTATTGAACAACAGCCATACGCGATGACGCGCGCGGGTTATCGCCACATACAGCAGACGTCGCTCTTCCGCATCCGGGAAATCTTCCGGCACCGGCAGCAGGGCCTCTTCCATCACCGACTCGCGGGCCGGGGCCGGGAAACCGTCGCTGCCCTCTTTAAGCCCCACCACAATGACATAATCAGCCTGCTGCCCTTTGCTGGCGTGAATTGTCATAAATTCAAGCTGCAGTTTCGGCCAGCGTGTAGCGGCCTTTTCCAGCGCGGCCGGTTTGAGGTGATGATAGCGCGCCAGCACCAGAATGCGTTCGTCGGGTTTCGCGTAGCCGCTCAG…
>EM_0882	+	ATGCGTACCGTTCTGAATGTGTTGAATTTTGTGCTGGGCGGTTTTGCCACCACCCTTTCCTGGCTTTTTGCCACTCTGGTCAGCATCGTGCTTATCTTTACTCTGCCGCTGACGCGCTCCTGCTGGGAAATCACCAAACTCTCCTTTATTCCCTACGGTAATGAGGCTGTCCACGTTGATGAGCTGAACCCGGAAGGTAAAAACGCGCTGATGAATACCGGCGGCACCGTACTGAATATTCTGTGGCTGATTTTCTTTGGCTGGTGGCTGTGCCTGATGCACATTTTTGCCGGTATCGCCCAGTGCGTGACGATTATTGGCATTCCTGTTGGGATCGCGAACTTTAAAATTGCCGTCATTGCCCTGTGGCCGGTTGGACGTAGGGTCGTCCCGGTTGAG…
>EM_0883	+	ATGCTAAGCCCACTGCTTCGCCGTTATACCTGGAACAGCATCTGGCTTTATAACGTCAGAATTTTTATCGCTCTTTGTGGCACCGTTGCCCTGCCGTGGTGGCTGAATGACGTTAAGCTCACGATTCCGCTCACGTTAGGGGTGGTTGCGGGGGCGCTTGCGGACCTCGATGACCGTCTGGCCGGGCGTCTGCGCAACCTGGTTATCACTCTTGTCTGTTTCTTTATTGCGTCCGCGTCTGTCGAGCTGCTCTTCCCGTGGCCCTGGCTGTTTGCCTTAGGACTTACGCTCTCCACCAGCGGCTTTATTCTGCTCGGCGGGCTTGGACAGCGTTATGCCACCATCGCATTTGGCGCGCTGCTGATTGCTATTTACACCATGCTGGGCGTGTCGCTGTAC…
>EM_0884	-	CTACCTTGAGGAATGATGCTCCTGACTCTCGGGCAGCGCATTAAACCACTCTGTCAGCTCCCGGCGAATGTCGGCCGGGAGCGCCGCTTCATGTAGCCCTTCGATGGCACCTTCCAGCGCGAACAGCACCTTAATACTTAAGGCTTTGTTTTTGGACCTCATCTTTAACCAGCATTTCCTGGCGCCCAGTTCCCGTAAGGTTTCCTCATTCGTGATGCCTGCTTCTAAAAGCAGCACCTCAAGTTGAAAGGTCAGGTTCGGAAGATCTTTTAGCCGGTTGCGCTGATGGCGCTGGCAGCGCTCCTTCCTTGCCGCGTCGAGAGCAAAGGAGGAAAGCTGGAGCAATTTGTCCCTGTCCTGCCACAGCCCGTCGTCCACTCGATAATAATTAAGCAGGAC…
>EM_0885	+	ATGCATACAGGGGTTACTGTATATCCATACAGTAACTACAGGGCTGGAATGAATATGTACACTTCAGGCTATGCAAATCGCTCAACATCTCTCTCTTCTACCGCTGGCAATGTCGCGCAGAAATCCGTCGGGCGTGATTCTACAGGGCTTATCAGTGAAGTGGTTTATCGTGAAGACCAGCCTCTGTTAACGCAACTCTTATTACTGCCGCTGTTGCAACAGCTTGGTCAGCAATCACGCTGGCAACTTTGGCTAACGCCACAACAAAAATTGAGCCGCGAGTGGGTTCTGTCTGCAGGCCTGCCGCTCGCGAAAGTGATGCAGATTAACCAACTCTCACCCTGCGATACGGTAGATTCAATGATTCGCGCCTTACGCACAGGGAATTACAGTGTGGTG…
>EM_0886	+	GTGATTTCTCTGCAGAGATCTTCATGGCAAATTTTGGATGATAACGAGGCGCAAAAAATGAAAAAGACAGCTATCGCGATTGCAGTGGCACTGGCTGGCTTCGCTACCGTAGCGCAGGCCGCTCCGAAAGATAATACCTGGTATGCAGGTGGTAAACTGGGCTGGTCTCAGTTCCATGACACCGGCTGGTACAACAGCAGCCTGAACAACGATGGCCCGACTCACGAGAGCCAGCTGGGTGCAGGCGCGTTCGGTGGCTATCAGGTTAACCCGTATGTTGGTTTTGAAATGGGTTACGACTGGTTAGGTCGTATGCCATACAAAGGCGACAACGTCAATGGCGCTTTCAAAGCTCAAGGCGTTCAGCTGACCGCTAAACTGGGTTACCCAGTAACTGAC…
>EM_0887	-	CTACTTTTTACCCAGCAGAGCCTGAAGATCGTTCTTCAGCGTCGACATCTGGCTGGCATACTTCTCTTTGTGCTCGGCATCTTCAATCAGTTGTACTACGGTCTCTGACAGCGTTTTTCCTCGACGTTGCGCTAGCCCCGCCAGACGCTGCCAGACCATAAACTCCAGGTCGATTGATTTTTTACGGGTGTGCTGATGCTCGGCATTAAAATGCCGTTTTCGCCGCGCGCGGATAGTTTGCTTCATCCGGTTTAACAGGGCGGGATTAATATGCTTCTCAATCCAGCTATTCACCTGTACCGGTTCATTTTCGAGGGTCAGCAAAATATCCACGGCCTCTTGCGCAGCGCTGGCTTCGATGTAGCAGGTGATCAGCTCCCCTTCACGGTGCTTTTTGAC…
>EM_0888	+	TTGACCATTACGAAACTAGCATGGCGTGACCTGGTTCCGGATACCGAGAGCTATCAGGAACTGTTTGCACAGCCAGACCTCGCACAAGAACACGAATTCATACTTAGCGATACACAACCGCGTTTGCATTACGCGCTGGAGCAGGTGTTAAGCCCATGGGCAACATCTCCCTTCATGCTGCTCAAAGCCCCGGAAGAAGCCGAGTATTTGACGCTTCTGGGTGATGCCATGCGCGAGCTGAAACCGGAAGCGAATGCTGTTTTCGGCGGCGAGTATCGTATCACGGGGCATAATGTCACTTTCGCCCCCGCAACGCAGGCTGATGACCGTTTTGCAGCGCAGGGCGAAGTCGTTACCGCTAACTGGGTCGAAGCAGAACAACTGTTTGGTTGTCTTCGT…
>EM_0889	+	ATGGTAGATAAACGCGAATCCTATACAAAAGAAGACCTTCTTGCCTCTGGTCGTGGTGAACTGTTTGGCGCTAAAGGCCCACAGTTACCGGCCCCAAGTATGCTGATGATGGACCGTGTCGTGAAAATGACCGAAACCGGCGGTAACTTCGATAAGGGTTACGTAGAAGCAGAACTCGATATCAACCCGGACCTGTGGTTCTTCGGTTGCCACTTTATTGGCGATCCGGTAATGCCTGGCTGCCTGGGCCTCGATGCGATGTGGCAGCTGGTTGGCTTCTATCTGGGCTGGCTCGGTGGCGAAGGCAAAGGCCGCGCGCTGGGCGTGGGTGAAGTGAAATTCACCGGTCAGGTACTGCCTACCGCGAAGAAAGTCACCTACCGTATCCACTTCAAGCGC…
>EM_0890	-	TTATGGAAGTCTGGAAATCTCTCTGGCGATACTCGCAGACTCCTGCGCCCAACCCTGGGCCAGCACTTTCACCATCTCATCATATCCATCTTTTTGCTGCTTCATTTCCAGATGGAAAGGACGCTTAATCAGCTGCCCCTGATGATTCAGCAGCCATTCTCCACTCACCACAACGACGCCATCATAGCGGCCGTGGAAGCCCGTCACGGTGACGTTAAGCGTGTCCTGGTCGCTTCCCAGCGGCTGTGACGCAACAACCCAGCCAGGAAGCTGGCTGCTGAGGTTCGCCACCAGCGTATTGCGCAACTGCTGGTCCAGCGGGCTGGCCCACAGGTTATTGTTGGCAATAACGTACTGAACATCGCTGGTTTGATACACCACGCCATTGCCAGCCAGATA…
>EM_0891	-	TCATTGTTTAGCCCTCTTAGGCTCAGGATCCTTTTTATCTTTCGCTTCGAACACCAGTGCGTTGCTCTTCTCATTGAGCGTTTTCAGCACAGGCTGCAGTTCACGTAAGACCTGATCAAGACGTTGCATATCGGCCACCATCTTGTTGTACGCCGCTGAACCCGGCTGGAAGCCCTGCATGCTACGGTTGAGTTCACGCAACGTTTTCTGCATATCCTGCGGCAGCTGCTGCATGGACTGGCTTGCCGTGATCTTATTAATATTATCCAGCGTCGTTTGCAGACGTTGCATCGTCGCCTGACTTTGATGTAACGAACCGGTCGCGGCTTCCAGCATCGGATTAAGCGGCAGATTGTTAATCTTATCGAGCGTATCCATCAGACGCTGCTGGATTTGCGC…
>EM_0892	-	TTATTTTCCATGCTCGTACTCTTCCTCATGGCTTGACTCGGGCTCACGATCCCACGATAAACGAGGGTCGAAGGTCATGGCCGCAAACATGGTCATAATGACGACCAACGCAAACATTAGCGCTCCCATTGCGGGATAAATACTCATCAGTCCTCCCATGCGCACCAGCGCAGAGAGAACGGCAATGACAAACACATCAATCATTGACCAGCGGCCAACAAATTCAACAACTTCGTAGATCAGGTGCATGCGTTCGCTGTCGCGTTTACCGTGACCTTTCGCGTCCCAGCAGAGCCAGGCAATGGCGATCATTTTTAAGGTTGGCACCATAATACTGGCGATGAAGATCACGCCAGCCACCGGATACGATCCTTCGCCCCATAGCAAAACGACCCCAGC…
>EM_0893	-	TTATGCGCCGTTTTTCAGAGACTCGAGGTACTCCCAGCGCTCAAATGCTTCTTCCAGGGCTTTTTCAGCCGCGGACAGTTCAGCCAATATTTTCTGAGTATAGTCGTGCGGCTGCGTAAAGAATGACGCATCAGCAACCTGAATTTGCAGCGTTTCAAGAGCAGCTTCCAGTTCTTCAAGACGCTGAGGTAAGCCTTCCAGTTCGCGCTGCAGGTTATAGCTCATTTTAGCAGGAGATTTTTTGACAGTTTCTGCTTTTGCTATAAGCGGTTCCGGTGCACTTTTGGATTTTGCCTGTTTTTGCAGCAGCGACTGGGTTTGTTGTCCACGCGCGTCATGATAACCGCCCACGTATTGACCAATCCGGCCTTCACCTTCAAAAATCCAGCACTCGGTCAC…
>EM_0894	-	TCAGACCGCTGAGATTAACCAGCAGTTATGGATCTGACGGTTACGGGCAAAGTCCTGAGACAGCGTTTTCTGGCTGATTTCTTGCGCTTTCAGTCCCAGCGTGGCTAAGCCTTCATGATCCATGCGGAAGCCGCGTTTGTTGTTCGAGAACATAATGGTGCCGCCTTTACGCAGCAGGCGTTTCAGGTCGGTCATCAGGCGCAGGTGATCGCGTTGAACATCAAAGCTATCCTCCATACGCTTGGAGTTGGAGAAGGTCGGCGGATCGATAAAGATCAGATCGAACTGCTCGTCGGTATCACGCAGCCAGCCCAGCACGTCGGCCTGCATCAGGCGATGCTGGCGTCCGGTCAGGCCGTTCAGACGCAGGTTACGCTCCGCCCACTCCAGATAGGTGCG…
>EM_0895	+	GTGGCGACGTTATCCAGGCTTTTTATTCATCCGGTGAAATCCATGCGCGGCATCGGGGTCTCACACGCGCTGGCCGACATGAGCGGATTCGCCTTCGATCGCATTTTTATGGTCACCGAGCCTGACGGTACGTTCATTACCGCACGCCAGTTCCCGCAGATGGTTCGCTTTACCCCTTCCCCGCTTCATGACGGTTTGCACCTGACCGCGCCGGACGGTTCCAGCGTAGTGATTCGCTTTGCCGATTTTGCGCCTGTCGACGCGCCAACGGAAGTGTGGGGCAATCATTTTACCGCGCGCATCGCCCCGGATGAAATTAACCGCTGGCTGAGCGGGTTCTTCTCCCGCGACGTGCAGCTGCGCTGGGTTGGTCCTGAACTGACGCGTCGCGTGAAGCGC…
>EM_0896	-	TTAAACGGCCTGTTCAAGGCTGAACGAATCAACGCGCAGCTGTGGCTTCAGCCTGTCATTCATGACTTTAATCGCATCACCTAACTGCATAACTCGCCCGGCAATGGTCACGCCGGGCTGCGCTAACAAACAGAGCGCGGCGTTTTCACCGGGTTCAACGACCAGTAAATTCACCTCTTCTGCAGTATCACTCAGATTGACGCTTGCCGCATCGCCCGTTGCCGGGGTCCAGCTCATGCCATGTGCAAGAAAATGCCAGCTTTTTGGCATTTGCGGTTTCAGGAAACGGATAGCCACCAGCGCATTCAGGACCAGCTCAGCGCGCTGTTCCTTGGAGAGCATCAGGTCGCGGCATTTTTCTTCGAAGGAAAAATAAAGCGCAGCATCGTCCACACAAAA…
>EM_0897	-	TTAGATATGAGTAACGATTTCTTTAATCAATGGCGGGCCTTTAAAAATAAAGCCGGAATAAATTTGCACCAGTGATGCCCCGGCAGCCATCTTCTCGCGGGCAGCAATAACAGAGTCGATACCGCCCACGCCAATAATGGGCAGACGTCCCTGTAATTCAGCAGAGAGTGCGCGAATAATTTCCGTACTTTTTAATTGTACCGGACGACCGCTTAACCCACCCGCTTCGTCACAGTTTTTCATTCCCTGAACGAGAGAACGATCGAGCGTTGTATTGGTTGCTATCACACCATCAATATTATGACGCACTAAACTGTCGGCAACCTGGATCAATTCTTCAATAGAAAGATCCGGTGCGATCTTAACCGCGACCGGAACATATTTATGGTGGATCGTCTG…
>EM_0898	+	ATGCGCGTCATCACCCTGGCCGGTAGTCCACGGTTCCCCTCGCGTTCCAGCGCCTTGCTGGAATATGCCCGCGAAAAGCTCACTGCTCTGGATGTGGAAGTGTGCCACTGGAATCTGCATAACTTCGAACCTGAAGATTTACTCTATGCCCGTTTCGACAGCCCCGCGCTGAAAACCCTGATCGAGCAGCTCAAGGGGGCAGATGGCTTAATTGTGGCGACGCCCATTTATAAAGCCTCTTTCTCAGGCGCACTGAAAACCCTGCTTGACCTGCTTCCGGAGCGCGCGTTGGACGGCAAAGTGGTGCTGCCGCTGGCTACGGGCGGTACGGTTGCCCATTTACTGGCGGTGGATTACGCCCTGAAACCGGTGCTGAACGCCCTGAAAGCACAGGAAATC…
>EM_0899	+	ATGTTTAAAACGCTGACACGTATTGGGCTGGCAGGGTTGATGGCTCTGTCGTCGCTGGCTCATGCGGCGGAAACCGCGCCGGAAAGCCTGCGCATCGGCTATCAGAAAGGCAGCGTCAGTATGGTGCTGGCGAAAAGCCACCAGCTTCTGGAAAAACGCTTCCCGGACACCAAATTCTCCTGGGTGGAGTTCCCTGCAGGCCCACAGATGCTGGAGGCGTTGAACGTCGGCAGTATCGATTTGGGCAGCACGGGCGATATTCCGCCTATCTTTGCTCAGGCTGCCGGGGCCGATCTGGTTTATGTGGGCGTTGAACCCGCTAAACCGAAAGCCGAGGTGATTCTGGTCCCTGAAAATAGCGAGATTAAAAGCGTTGCCGATCTTAAAGGCCATAAAGTG…
>EM_0900	+	ATGAGTCTGAATCTTTTCTGGTTTTTACCCACCCACGGTGATGGACACTATCTTGGTACAGAAGAGGGTTCACGCCCGGTTGACCATGGCTACCTGCAGCAGATTGCGCAGGCGGCGGACCGTATCGGTTTCACCGGCGTGCTGATCCCGACCGGACGGTCGTGCGAGGATGCGTGGCTGGTCGCCGCGTCGATGATCCCGGTCACCCAGCGTCTGAAGTTCCTGGTTGCGCTACGCCCGAGCGTGGTTTCCCCCACCGTGGCGGCGCGTCAGGCGGCAACGCTGGACAGACTGTCCAACGGTCGCGCCCTGTTTAACCTTGTCACCGGTAGCGATCCGCAGGAGCTGGCGGGCGATGGCGTGTTCCTCGATCACACGGAGCGCTACGAGGCCTCCGCC…
>EM_0901	+	ATGTCTGCCACCTCACAAAAATGGCTGCTGCGCGCCGCGCCGTGGTTTTTACCCGTCGGCATCGTGGCCCTCTGGCAGCTCGCGTCGTCCACCGGCTGGCTGTCGAGCCGCATTCTGCCCTCTCCGGAGGGCGTTGTTGAAGCGTTCTGGTCGCTGAGCGTGAGCGGAGAGCTGTGGCAGCATCTGGCGATCAGCTCCTGGCGCGCCGTGATTGGGTTTTCCATTGGCGGCAGTATCGGTCTGGTTCTGGGTCTGATCAGCGGCCTTTCGCGCTGGGGTGAGCGGCTGCTGGATACGTCTATACAGATGCTGCGCAACGTGCCGCATCTGGCGCTGATCCCGCTGGTTATCCTGTGGTTTGGCATTGATGAGAGCGCCAAGATCTTCCTTGTTGCGCTG…
>EM_0902	+	ATGAATACTGCACGACTGAACCAGGGGACGCCGTTACTGCTTAACGGCGTCACCAAACGCTACGGCGAAAACACCATTCTTAACGGGCTGGATCTGCATATTCCCGCCGGACAATTTGTGGCCGTTGTCGGACGCAGCGGCGGCGGCAAGAGTACGCTGCTACGCCTTCTGGCCGGGCTGGAAGCCCCCAACGGCGGTGAAATCCTGGCAGGCTCAACGCCGCTGGCCAATATTCAGGACGATACGCGCATGATGTTTCAGGACGCGCGCCTGCTGCCGTGGAAAACGGTTATCGATAACGTCGGTCTCGGTCTGAAGGGCAACTGGCGGGATAACGCACGTCAGGCGCTGGCCGCCGTCGGGCTGGAGAACCGCGCAGGCGAGTGGCCTGCTGCGCTG…
>EM_0903	-	TCAGGCCAGCGCCTTAGCAATCTTCTCGTACAGATCGCCAGACAGGTTCTCCAGCCCTTTCAGCTGCTCAAGCGCGGCGCGCATCTTCGCCTGACGCTTCGCATCGTAGCGTTTCAGGCGGATCAGCGGCTCAATCAGTCGCGACGCCACCTGCGGGTTACGGCTGTTCAGCTCGGTCAGCATTTCCACCATAAACTGATAGCCGCTGCCGTCTTCCGCGTGGAAGGCAGCCGGGTTGCTGCTGGCAAACGCGCCAATCAGCGAGCGAACGCGGTTCGGGTTGCTCATGGTGAACGAGCGGTGCTTCAGCAGGCGACGTACGGTGCTCAGCACATCGGCGGACGGGCTGGTGGACTGCAGAATGAACCATTTGTCCATCACCAGACCATCCTGATGCCA…
>EM_0904	+	ATGACTCAATTCGCTTCTCCTGTTCTGCATACATTGCTGGATACCGACGCGTATAAACTGCATATGCAGCAAGCCGTTTTCCACCATTACCATGACGTTCATGTTGCGGCGGAGTTTCGCTGCCGGGGCGACGACTTGCTGGGTATCTACGCGGATTCCATTCGTGAACAGGTCGATGCCATGCAGCATCTGGCGCTGCAGGACGACGAATATCACTGGCTTTCCGGCCTGCCCTTCTTTAAAGCTGACTACCTTACCTGGCTGCGCGACTTCCGCTACAAGCCAGAGCAGGTCACGGTGACTAACGATAATGGCAAGCTGAATATCCGCCTTGCCGGTCCGTGGCGTGAAGTGATCATGTGGGAAGTGCCGCTTCTGGCGGTGATCAGCGAATTGGCC…
>EM_0905	+	ATGAGCGTTGTGCCTGTAGCCGACGTACTCCAGGGCCGTGTCGCCGTTGACCAAGAAGTCACCGTGCGCGGATGGGTGCGTACCCGCCGAGATTCTAAAGCTGGCATCTCCTTCCTCGCCGTCTATGACGGTTCCTGCTTTGATCCTGTACAGGCCGTCATTAATAATTCTCTGCCCAATTACAATGATGACGTTCTGCGCCTGACCACAGGTTGCTCCGTCATTGTTACCGGCGTGGTTGTCGCATCGCCTGGTCAGGGCCAGAGCTTCGAAATTCAGGCTTCGGCGATTGAAGTCACCGGCTGGGTGGAAGATCCAGATACCTACCCGATGGCGGCAAAACGCCACAGCATTGAGTATCTTCGCGAAGTGGCTCACCTGCGCCCACGCACCAACCTG…
>EM_0906	+	ATGATGAAGCGCAATATCCTGGCAGTGGTTATCCCTGCCCTGCTGGTAGCCGGTGCAGCAAACGCTGCAGAAATCTATAACAAAGACGGCAACAAATTAGATCTTTACGGGAAAGCTGTTGGCCTGCATTACTTCTCTGATAATGACGGCAACGATGGCGACAAAACTTACGCGCGTCTGGGCTTCAAAGGCGAAACTCAGATCAACGATCAGCTGGCTGGTTACGGTCAGTGGGAATACAACTTCCAGGGTAACAACTCTGAAGGCTCCGATGCACAGTCCGGTAACAAAACCCGTCTGGCATTCGCAGGTCTGAAATTCGGTGACGCAGGCTCCTTCGACTACGGTCGTAACTATGGCCTGGTTTATGATGCAATCGGCATCACCGATATGCTGCCA…
>EM_0907	-	TTATGCCCGACAGAAAATAATGGCGACTTTTGAAAAGCCGCACGCTTTTCGTCGCAAACGGTTGGCATTTTGTAAATCTACCGTTAACCTGATAGCGGATTTCACTTCTGTAATCAC
>EM_0908	+	ATGTTTGAGAACATTACCGCCGCTCCTGCCGACCCTATTCTGGGCCTGGCCGATCTGTTTCGTGCCGACGACCGCCCTGGCAAAATCAACCTGGGTATTGGTGTATATAAAGATGAAACCGGCAAAACCCCGGTCCTGACCAGCGTTAAAAAAGCTGAACAGTATCTGCTGGAAAACGAAACCACCAAAAACTACCTCGGTATTGATGGTATCCCTGAATTTGGTCGCTGCACTCAGGAGCTGCTGTTCGGTAAAGGCAGCGAAATTGTGAGCAGCAAACGCGCTCGCACAGCACAAACCCCTGGCGGTACCGGCGCGCTGCGCGTTGCGGCGGATTTCCTGGCGAAAAACACCGCTGTTAAGCGCGTATGGGTGAGCAACCCAAGCTGGCCAAACCAC…
>EM_0909	-	TTACCAGACAGGCATTTCGTCCTGAAGGAACGGGTTATGGAGCCGTTCATAGCCCAGCGTCGACATCGGACCGTGTCCTGCGATAAACGTGACGTCATCACCCAGCGGCAATAACTTTTGTTTAATCGACTGAATCAGCTGACCGTGATCGCCGCGCGGGAAATCGCTGCGTCCTACGCCACCTTTGAAAATCACATCGCCGGAAATCAGCAGACGTGACTGGTCATCAAAGAAGACGATATGGCCTGGCGTATGCCCAGGACAATGCAACACCTGTAAAGTCACATTCCCTACGGTAACGCGATCTCCTTCGTTTAACCAACGATCGGGCGTCAATGGCAGACACTCATCAAGGCCAAACATGCGGCTTTGGGCGGGTAACCCCTGCAGCCAGAACTC…
>EM_0910	-	TTACCAGTGCCGAACCGGCCCGGTATCAATATGCACAAAGTTGCTACGTGGGTAGTATCCTACACCACCTGCGCGCATAGATAACGCGGCTTTGCGAATATTGGCTAACGAAACGCCTTCAATGTGGAAATCCATTGCCTGCCCTTTGGTGTGATAGCTTTTTTTCGCTACCCCACGGCTGTGGGCGCGCAGTTCATTGTTGGTATCGAGTGAACGGTATCCTGAAATGAGCTGCACCGGCTTGCTGGTTCCCAGCAGGCCCTGAAGGCGGAATAACTGATCAAACAGTCCTGGATCGATGGCTTTTATTTTATTCGCGCGGAAATCACGGAAAAAATGGTTAAGTCTTGCTAATTCATCCTGAATATAGCCTCTGCCATCGAAAAACTCCGCTTTAAG…
>EM_0911	-	TTACCTGATTAATTGTTCAGCTTTTGGCAAAATTTGTGCGCCGGATCGCGCAGTGAGGTCATAATTGTAAATATCTGTACGGTACTGGGTGCGCCCGTCCTCGCCGACAAACGCCGTCAGATAGTAAAGATTGACCGGAATGTTGTGTCGAATATTAACGTAACGGGTATCACCTTGTTTCAACGCATCTGAAATCCGCGTATCGTTCCAGCCCGCATCCTGCAGCAGCATATTTGCCAGCTCAGAGGCCTTATTCACACGGACGCAACCCGAACTGAGCGCGCGCGTATCCTTCTGGAACAGGTTGTGGTTCGGCGTATCATGCAGATAGATTGCATCTGAACTTGGCATATTGAATTTATAGCGCCCCAGCGAGTTATGGGCGCCCGGAGCCTGCTG…
>EM_0912	-	TTATTTAACGGTTAAAGAGGTATTGATGTCATAGCTTAATAACTCTTTCGCGGACCCGTTCGCGTTATGATAAGCCCCGAAGGTGATATGTGCCGTATAGTGCCCGGCGGGTAGGTTTGGGTTATCGCCGGCGCGCCACGTGAGTTTCGGGCGACTATCTCCCCCTTCGCAGTCCCAGTCATTATTGAACTCCACTCCACCAAAACAGACGTTTGCCCGTTGCCCAATAAACGTCACGTTGTGAATGTTCCCTTTATCATCGGTCATCGGTACCGTGAGGTTGGAGGACCCGGAATAATGGTATATCGTTTTCAGCTGTGTTGGACCCTGCGTGTCCCCCTTCACCAGAAAACCCATCTTCGGGTAATCATAAACGGCATCGCCTTGATAGGACGATGT…
>EM_0913	-	TCAGTATCCGGAGGCGTCAGCTTCGGCACTCGGCAAAGACTCTGGCGGCTGCGGAGCAAAGCCGCGCAGGCCGACAACGTGAACGTGTTCGCTGTTCTGGAACACTTTACGCACCAGTTTGTAGGTAGTGCCTTTTTCAGGGCTGATGTTCTCCGGTGCTGCGATGATGAGCTGCATATCAAGGCGATCGCAAAGCTCAAACAGCGTGGCGATGGAACGGGCATCAAGACGCGCCGCTTCATCCAGGAACAGCAGACGACATGGCGAGATGTCCTTACCGCGCAGGCGACGCGCTTCATCTTCCCAACTCTGGACAACCATCACCAGAATCGACATACCGGTACCGATAGCCTCACCCGTCGACAGCGCGCCAGACTCCGCACGCAGCCAGCCGTCGGA…
>EM_0914	-	TTACTCTTCCTCCCCGCTATCCGGCTGATTCTCTTCATGCTCATCATTGAGCTGCAAATGGTTTTCCACCGGCATCGCTTCACCGTCGCGGATCATGCGCAGCTGCGCTTCACGGGCGTCGTCACCCGCGCGCACGTCGGCGCCAAAGCGGAAGACGGATTCCGTAATGCGGAATTTGCTGCTGTCATGGCCCATAAACCAGACCATGCCCAAACGACGCAGACGGTTCAGGGAAGAGCGAACTTTTTCCTGTAATTTCTGACGGTCAAGATCGGAACCTGTCGAACGGTTGTTCACCAGCTTCAGCAGTTTGCTTTCATCTGCCAGCGACAGCAGTTCGTCGTAGAGTTCCTGCTGAGTGAAAATCCCTTCGTTCGCCAGGCGTTCCGGGCTGAGGTA…
>EM_0915	-	TCAATATTTGTCAATGACATGCGCCTGTACCTTGGCTCCGTAATCGTTGATCGGCTGCCACTTCGGCGGCAGTCCGGTGAAATCTGCTTGCGCGACGCCCAGGCGTACCGCCTGATCTACCACGATGCGGGCAACGTCAAAGTGCCGCGCGCGAGGATATTGCGCCAGATAGTCGCGCACCACGAGACCAAGATCCAGCGGTGCTTGTCTGGTTTTGTAGACAGCGAGCTGTTCTTCGATCATCGCCGCAAGTTGTTCGCGAATTTCGTTAAATTCTTCGTATTCCAGATCCGGTGGCAATTCACCGGTCACCTCTTCATCACGCAGCGCCATCTCTTCGTCGCGCATATCCAGCAGACGGTCGGCATTCGCGTAGGTCAGCGCCCACGGGGCATCGAA…
>EM_0916	-	TTATCCTTGCTTCTGCGGCTTGCGCGCGGTGACGTGTATATAGCGGCCAAGGCTCAGATAAGGCTCCTGGCGGCAATACCGCGTTTCTATTTCTGTTAAGGCGTCTAAACAGTCATGCTGTTTTTGTTTATCACGCAGATAATCATGAAACACCCTCACGCCTGTTTTACCGGTGATCTCCCAACCTATCTCCTCCAGCCAGCCATAGACCTGCTGCGGTTCACGTGGGAAATCCGGCGATAGCGTGCGCCGTTTCTTTTTATACATACCCTGCTGCACGTAGCCAAAATTGCCCACCAGCACGTTTCGCATCAGCAGACCGTTTGCATTGTAGAACATCAGCGATAACGCACCGCCCGGACGCAACATTGACCACAGCGTTTTTAACATGGCTTGCGG…
>EM_0917	+	ATGCTTTTTACCCTAAAAAAATACATCGGAGGCATGATGCTTCCCCTTCCCCTGCTGCTGCTTCTCATCGCGCTGGGGCTGGCACTGGTGTGGTTCAGCCGCTTTCAGAAAAGTGGCAAAACGCTTATCACCCTCGGCTGGCTGATGATGCTGCTGCTGAGCCTGCAGCCGGTCGCGGATGGTCTGTTACGCCCCATCGAAAATAAGTACCCGACCTGGCAGGGAAACCAGAAAGTGGAGTACATCGTGGTATTGGGTGGCGGGTATACCTGGGATCCGAACTGGGCACCCAGCTCTAATCTGATCAACAACAGCCTGCCGCGCCTGAACGAAGGTATCCGTCTGTGGCTTGCCAATCCGGGTTCGAAAATGATCTTCACCGGAGCCGCAGCCAAAACA…
>EM_0918	-	TCAGGCGAGCCAGGGCAAGAGTGATTTTGTCGCCAGGTCGAAGTTGGCGCGATTGAACCGTCCGGTATTCACCAGTTGCGCCACTTCATCCCAGAGCAAATAGAGCCAGCGCCGCCAGAGAAACGCCTCCGCGACAGGTGCCCGTTGCAGATAATGCCAGAGCAAACCTTCCGCAGAGGCGCTGTCGCATAGTCTGAACAGTTCGTACTCGCGCGGTGCCCAGAGCATAATGCCCGGCCCAACCATCGCCAACAGCTGATCGCTGCGGGGATCTTTCAGCATGCTGCGCAGGGTGAAATTGCCGTGTATCAGCACGCAGTTGTCATTAAAGCCGTCAAACAGCGCAGGCAAGCACTCGCGGGTGCGAAACAGAATGCGTTTGTCCTGCATGGTTAAACC…
>EM_0919	-	TTAATGCAGTTCGGCGCGAACGCGCTCAAGATCTTCCGGCGTATCAACGCCCGTTCCGGGAACTTCTTTGGCAACGGCTACGTGGATTTTTTCGCCATACCAGAGCACGCGGAGCTGCTCCAGCATTTCAATATGCTCCAGCGGGCTTGGTGCCCAGTTGACATAGCGGCGAATGAAGCCCGCACGATAGCCGTAGATCCCAATGTGGCGCAGGAATGAATCACCAATGGCCTCTTTCGATACCGCAAAGCGATCGCGATCCCAGGGGATCGTCGCGCGTGAGAAATAGAGCGCATAGCCCTCGGCATCCATAACCACTTTAACCGCATTCGGGTTGAATGCTTCTTCAGCATGATGAATGGGTACCGCGAGGGTGGCCATGCCAACCTGACGCTGCGC…
>EM_0920	-	TCATGGCTTGCTCTCTTCTGCCACCAGGGAACGGGCTTCATTTTCCAGCAGGACCGGAATACCGTCCCGCAGCGGGAAAGCCAGACTGTCCAGCTTGCAAATCAGCTCTTGTTTATCCTGGCTGTAGTAGAGTTTGCCGTTGCACACCGGGCAGGCAATAATTTCAAGTAAACGGTGATCCAT
>EM_0921	-	TCAGGGAGTGTCTGTTTCCCAACCACTTCGGCAGGTCGTAAACAGCCCGTCCGGCATACGACCCAGCGTCACGCTGCTCGCCCCTTGCCAGCGCGCAAAATCGCTAATGGCGGATGATAATCCTTTCTCCAGGGGAGCAGTCGCCTTAACCCCGTCTTCAAGATACAGCGCGATGATTTCAAGCGTCCCGGTTTTGCGGTGCATTTTGGCATCCATACGCCCCACCAGTTGCCCTTTATGCAGCAGAGGCAAAACAAAGTAACCGTACTGACGTTTTGGCGCGGGCGTGTAACACTCCAGCCGGTAGCTGAAATTGAACAGCTGCTCGGCACGTTTTCTGTCCCAGACGACCGGGTCGAAAGGTGACAGTACCGCGCTGTGCGTGGCCTGGAGCTTACC…
>EM_0922	-	TTATCGCACCAACGCAATCAGTTCCTTGAGCAAGTGTTCCGGCTGCTCGCCGCTGAGTTCAGCGTCAACCGGCAGATACCACCAGTTTTCTTTCGCAAAGGCGCGGCATTTCACCGCATCTTTTTCGGTCATGATCAGCGACTGCCCGGGTACGGTCAGGGCGTCTACCTGCCCTTCCACCAGCGCCTGGTGGTCTGCCAGCGGAACGCGTTTTTCTAACCGGGCACCACACTGCTCCAGCGTCGCGAAAAAGCGCGGAGGGTGACCAATACCCGCCATCGCCACCAATGCAGGCAGTTGTTCAACCGCCTTACGCTCGCCCGTTAACAGATTAACCGCCATGCCAGGCTGAAGATGCATAGGGATTTCCCCTGGCTTAGCCTGGCCACCGTTAACAAT…
>EM_0923	-	TCATTGTTGACCGAACTGCATCTTATGAAGCTGAGCGTAGACGCCGCGGTGGGCGAGCAGATCGGCATGGCTGCCCCGCTCGACAATCACGCCATCTTCAACAACCACAATTTCATCAGCCTGTTCGATAGTCGACAGACGGTGCGCAATCACCAGAGAGGTACGGTTCTTCTGCAGTTCGTCCAGCGCCGACTGAATAGCGCGTTCAGATTCAGTATCCAGCGCGGACGTCGCTTCATCCAGAATCAGGATTGGGCTGTCGCGCAGCAGCGCACGCGCAATGGCGATACGCTGACGCTGACCACCGGAAAGGAGCACGCCGTTTTCACCAATGATGGTATCCAGACCGTTATCCATCTTGTTGATGAAGTCCATCGCATAGGCCATGCGTGCAGCATT…
>EM_0924	-	CTACCCGTTATCTACGGGCGCGCCAAACCACTGATGATACCAACGCGGTAAATTGTGTTCACGCAGGCGTCGGATCTGCCTGTTATGTTGCGAAAATGTCACCGATATTTGTCCAGAATGAGGGGTGTCTAGCCAGGTATATCCCTCTTTCCCGTAGCGCCGCACCACTTTCGCGGATGGAAAACGCCACGCGTTATAGCGGGCTGCAGAGGCCAGCGCTATTTTCCCTTCTGCACGCTGCACCAACGGCATAGAAGACGAGGTGTTGCTGCCGTGGTGAGGTACCTGAATGAGTGTAGACGCAAGATTGCGCCAGCGGTGGCTCAGCATTGCCATTTCAGCCTGTGCTTCAACATCCCCGGTCAGCAGGATGCTCTGCTCACCGTCGTCGATCTTCAC…
>EM_0925	-	TCAGACATGAAAAAGGGGCGTTACGGCGGGCGCTGCAACGTTTTTAGCGGTTTGCAGAAAAGCCAGAATGGAAATGCGTGACGCATTCAGAAATGCAGACGAGAGATACAAAAAAAGCAC
>EM_0926	-	TCAGTTGCCGTAAATATTGGCGCGATCGCGCAGTTCTTTACCCGGCTTAAAGTGCGGAACGTACTTGCCTTCCAGCTCAACTTTATCGCCAGTCTTCGGGTTACGCCCGGTACGTGGAGCACGATAGTGCAGAGAAAAACTACCGAAACCGCGGATTTCAATGCGCTCGCCCTGGGCAAGAGTGGTGGCCATATGCTCCAGCATCTCTTTAACAGCATCTTCCACAGCCTTTGCTGGGATGTGCGGTTGCTGACTGGCAAGTCTTTCAATCAATTCTGACTTGGTCAT
>EM_0927	-	TTACTCGCCTTTAGCTGCTTTGAAAGCTTCAGCCATTGCGTTGTTAGAGAAGTTTGCATCTTCCTGTTTGTTAACAGTTGCGATTGCATCTTTCTCATCAGCTTCGTCTTTAGCACGAACAGACAGGCTGATTGCGCGGTTCTTACGGTCAACACCGGTGAACTTCGCTTCAACGTCGTCGCCAACGCTCAGAACCAGAGTGGCATCTTCAACGCGGTCACGTGAAGCTTCGGAAGCGCGCAGGTAACCTTCAACGCCGTCAGCCAGTTCTACGGTTGCGCCTTTAGCGTCAACTGCAGTCACTTTACCGTTTACGATTGCGCCTTTCTTGTTCAGTGCAACCCAGTTGTTGAACGGATCTTCTGCGAGCTGTTTAACGCCCAGGGAGATACGCTCACG…
>EM_0928	-	TTACGCGAGTGCCAGTTTTTGGCGCGCATATTGTAGCGCTTTTTCAATCACTTGCTCAATAGTTAAACTGGTTGAATCCAGCACTAATGCATCCTCTGCAGGAACAAGTGGGGCGACGGCGCGGTTACGATCGCGGTCATCGCGCTCTTTTATCTCGGATAAAAGGCGATCAAAGTTAACACTAAACCCCTTTTCCTGCAACTGAAGCATGCGGCGTTGCGCACGTTCTTCCGAAGACGCGTCGAGGAAAATTTTCACTGGCGCATCAGGGAATACCACCGTTCCCATATCACGTCCGTCAGCGATCAGACCCGGGGCTTCACGGAAACCACGCTGGCGGCGCAGCAAGGCTTCGCGAACGCGCGGGAAGGCCGCGACCTGGGAGGCCGCGTTAGCGAC…
>EM_0929	-	TCAGGCCAGCGTGCTAATGCGCGCCAGCTGCTCGAAGTAGTCCGGGAAGGTTTTCGCCGTACATTTCGGATCAAGAATGGTCACAGGCGTGTCGGACAGCGCCACCAACGAGAAGCACATCGCCATACGGTGATCGTTATAGGTGCCGATTTCCGCAAACTGCAGTTTTGCCGGCGGGGTCACGCGAATGTAGTCTTCGCCCTCTTCCACCTCTGCGCCGACCTTACGCAGCTCGGTCGCCATCGCGAACAGGCGGTCCGTCTCTTTTACGCGCCAGTTATAGATATTACGCAGCGTGGTGGTGCCTTTGGCAAACAGCGCCGCCGTGGCGATGGTCATCGCCGCATCCGGGATATGGTTCATGTCCATGTCGATGGCATTCAGCTCGCCGTGGGTACA…
>EM_0930	-	TTAACCGTGACGACGTTCGAAGTCGATCATGAAATCGGTCAGCGCTTTGACGCCTTCGAGCGGCATAGCGTTATAGATGGAGGCACGCATGCCGCCTACCACACGGTGGCCTTTCAGCGCGTGCAGACCCGCAGCGAAGGACTCATCCAGGAAGGCTTTATCCAGGTTGCTGTCCGCCAGCTGGAACGGCACGTTCATGCGGGAACGGTTCGCTTTCGCCACATCGTTGCGGTAGAAATCGCTCTTGTCGATCACGCCGTACAGCAGTTCAGCCTTCTGTTGGTTAACCTTATCCATCTGCGCCACGCCGCCGTTTTGCTTCAGCCATTTGAAAACCAGGCCGGAAAGATACCAAGCAAACGTTGGTGGGGTGTTGAACATAGAATCGTTGTCGTTCAA…
>EM_0931	-	TCAGGTGATACGTTTGGCCCGGCTAACCTTCGTCCATTCCGGATTTGCACAGCGGGGGCATAATTGACGATCCCCCGGCTGCATCGCGACAACATGGCTACATCTTACGCAAGCATACTCGCCTGATTCAGGTACCGTTCTGAAACGCTCGATCAGCATATCCGGCAGGATGCACAGGCCGGGCTTCACCTCATCGTCGGAATAGTAATAGACGCTGATTTGACCGTTCGTTTCCATGATCGCCAGCCGCACCTGCCCGAGCTGTTCAACGCTGTTCAGGCGTAGCTCCATAAAGAACTCAAACTCCGTCATATTGGCGCTTTGCACGTTTTCCCAGGCCAGTTGACCATCTTCGACAATCACCACCGGCTTTCCTTCGAACAGATCTTCCAGTTTCTC…
>EM_0932	+	ATGACTCAAACGTTTATCCCCGGCAAAGACGCCGCTCTGGAAGATTCCATCGCTCGCTTCCAGCAGAAACTGACCGACCTGGGTTTTAACATCGAAGAAGCCTCCTGGCTCAATCCGGTGCCGCATGTCTGGTCCGTGCATATTCGCGATAAAGACTGTGCCCTGTGCTTTACCAACGGTAAAGGCGCGACAAAAAAAGCGGCACTGGCCTCTGCGCTGGGTGAGTATTTTGAGCGTCTGTCCACCAACTATTTCTTCGCTGACTTCTGGCTGGGCGAAACCATCGCTAACGGCCCGTTCGTTCACTATCCGAACGAAAAATGGTTCTCGCTGACCGAAGACGACGAACTGCCGGAAGGCATTCTCGACGCGCGCCTGCGTGCGTTTTACGATCCAGAT…
>EM_0933	+	ATGGCCAAAGTTGCCGAAGAAGCGGGTGTCTATAAAGCAACGAAACACCCGATGAAGACGTTCTATCTGGCGATCACGGCCGGTGTGTTCATCTCAATCGCTTTCGTCTTCTACATCACTGCCACCACCGGTACTGCCGGGATGCCTTTCGGCATGGCCAAACTGATTGGCGGCATTTGCTTCTCACTGGGTCTGATTCTTTGCGTCATCTGCGGCGCCGACCTTTTCACCTCTACGGTGCTGATTGTTGTGGCGAAAGCCAGCGGAAGAATTACCTGGGGTCAACTGGCACGCAACTGGCTAAACGTCTATGTTGGTAACCTGATTGGCTGTCTGCTCTTTGTTCTGTTGATGTGGCTCTCTGGCGAGTATATGACCGCCAACGGTGGCTGGGGGCTT…
>EM_0934	+	ATGTCCGAGCTTAATGAAAAGTTAGCCACAGCCTGGGAAGGTTTTGCGAAAGGTGACTGGCAGAATGAAGTAAACGTACGTGACTTCATTCAGAAAAACTATACCCCGTATGAAGGTGACGAATCCTTCCTGGCTGGCGCAACTGACGCGACCACCAAGCTGTGGGACAGCGTAATGGAAGGCGTTAAACTGGAAAACCGCACTCACGCGCCAGTTGATTTTGACACCTCCGTTGCTTCCACCATCACTTCTCACGATGCTGGTTACATCAACAAAGCCCTTGAGAAAATCGTTGGTCTGCAGACTGAAGCACCACTGAAACGCGCAATCATCCCGTTCGGTGGCATCAAAATGGTTGAAGGTTCCTGCAAAGCGTATAACCGCGAGCTGGACCCAATG…
>EM_0935	+	ATGTCAATTATTGGTCGCATTCACTCCTTTGAATCCTGTGGCACCGTCGATGGCCCGGGCATCCGCTTTATCACCTTTTTCCAGGGCTGCCTGATGCGCTGCCTGTACTGCCATAACCGTGACACCTGGGATACGCATGGCGGTAAAGAAGTCACCGTTGAAGATCTGATGAAAGAGGTGGTGACCTACCGCCACTTTATGAACGCGTCCGGCGGAGGTGTCACCGCGTCCGGCGGCGAGGCCATCCTGCAGGCTGAATTTGTCCGCGACTGGTTCCGTGCCTGCCGCAAGGAAGGTATCCATACCTGTCTTGACACCAATGGCTTTGTACGCCGCTACGATCCGGTTATTGATGAACTGCTCGAAGTGACCGATCTTGTCATGCTCGATCTCAAACAG…
>EM_0936	-	CTATTTGAAGACGCCGTTAATAACGGAGGTCACAATCGCGGTACTCAATGCGATTAAGACCAGGTCATCCCCCACCACCCGCCATTCATAGCCCGGATAAGAAGGAAGTTGGCCCAGCATAGACGCTGGCACGGTTTTCTTCGCAATGCCCGGAGGCAGCGGTTTACCGCGCGCCAGGTTTTTTGCGATCCCCGGAGGCAGAGAATCATAGCCGGTTAAGCCGTAATTCAGTGCCAGATGGCGGGCATGATCGAAGCTCACGCGAACGTCCACATCATTACTGACATCTTTGCTGTTTTTGAAGCTCTTATCCGATTTTCCCGGATTATCCTTACCGTTATTTTGCTTATTACCATGGTCACCAGAATTCCCGTTGCCATGATTGCCGCTATTACCTTG…
>EM_0937	-	TCAGGCATGTGCCACTGGCGTTGGGTGCTCGCCCGCTTTGCGCAGCAGCATTAAGAGATAAATAAACGATACGCTGGCGATCATGATAAACAGCAGGTTATCGGAATAATTCTGCATCAGCATCGCGGTAAACGTCGGCCCTAATAAACTGCCGATGGTATAGCTCAGTAACAGCGCCTGGTTCATCGCCACCAGCTGATGATGTTCAACTTTCTCACAGGCCCAGGCCATCGCAACAGGATAGAGCGTAAAGCCCGCAGCCCCAAGTATAAACAGGGCCGGTGCCATGGCGGCATTGCTGAGCATCGCAAGGCATCCCATGATCACCACGAAGACCTGAACGCGCAGCACCAGCAGGCGACCAAAGCGGTCAGCCAAACGACCGACAGGCCACTGCCC…
>EM_0938	-	CTAACTGGCGATAGCCATACCAACGGTCATATGTAACCCGTAGAACACACCGCGGCCAATCAGTTCACCCGCCAGTACCAGCACAAAGGCCAGTGACAGCAGCGGCAGCGCGGGCTGATAACCTTTAAGCTGAGGGGCGATCCAGAATACCAACGCCGCGGCCAGCAGAACGATGCGCCAGGCCATCAGAGAACCGTAATCCGGGACCAGGGCAGAGGCCTGCTGAATGGAACTGTGAATAGTCGCCAGCTCCGCCCCTTGCATCAGAGCAACCACAGCGCTCACGACCAGCGCCAGCAGCGATACGGCAGGCAGCAAACGCATTGCCCAGCCATCGACACCCGCGACGCGCAGCAGCAGGTAGCCGAGCAGCGGCCCGCCAATAAACATCGTCAGGAA…
>EM_0939	-	TCACACCTCCTTCGGGTTTGCCAGATAGCCGGTGGTATCACCTGTAGGGCGGCTGTTGGCGTTAGGTTTAATCACAATGCTCGGCTTCGTGAAGTGCGCGGACGGCAGCGGCGCAACGGCAGCAAGCTGGCCATGTTTTTTACGCAGCTCTTCAATCGGGCCAAAGTCCAGCGCGCGCAGCGGGCAGGATTCCACGCAGATCGGTTTTTTACCGTCGGCCACGCGGGAATGGCAGCCGTCGCACTTGGTCATATGGCCTTTTGCTTTGTTGTACTGCGGCGCGCCGTACGGACACGCCATGTGGCAATAGCGGCAGCCGATGCAGACATCTTCGTCCACCACCACAAAGCCGTCTTCACGCTTGTGCATCGCACCGCTCGGACAGACTTTGGTACAGGC…
>EM_0940	-	TTACACCTTTTCAACCTGAACAAGGTTCGTGTGGGACGGGTTGCCCTTCGCCAGTGGCGACGGCCGCTGTGTGGTCAGTACGTTAATACTGCCCGCCTGGTCAATGCGGTTTGCATCCGGGTTATACCAGGCCCCTTCCCCCAGCGCGACAACGCCAGGCATCATGCGCGGAGTGACTTTGGCTTCGATATGTACCTCACCACGACCATTGAAGATGCGTACGCGGTCACCATTGTTGATTCCACGTGCTTTGGCATCCATCGGGTTGATCCACATCTCCTGGCGGCACGCGGCTTTCAGTACATCGACGTTGCCGTAGGTTGAGTGGACGCGGGCCTTGTAATGGAAACCGGTCAGCTGCAGCGGGAATTTGGCGGTAAGCGGATCGTTGTAGTTTTC…
>EM_0941	-	TTAGCCGATGAACTGCTGGCCCTTCATGTAGGGACGCAGCACTTCCGGGATCTCAATACGTCCGTCTGCCTGCTGATAGTTTTCCAGCACAGCAACCAGCGTACGACCCACAGCCAGACCAGAACCGTTCAGGGTGTGCACCAGACGGGTTTTCTTGTCAGACTTGCTGCGGCAGCGAGCCTGCATGCGGCGCGCCTGGAAATCCCAGACGTTAGAGCAAGAGGAGATTTCACGGTAGGTATTCTGCGCAGGTACCCAGACTTCCAGGTCGAAGGTTTTGCAGGCACCAAAGCCCATGTCGCCGGTGCACAGCGCCATACGGCGGTACGGCAGACCCAGCAGCTCCAGCACTTTCTCAGCGTGGCCGGTCATCTCTTCGAGCGCGTCCATAGACTCTTC…
>EM_0942	-	CTAACGGTAGCGTTTTATAGGGCTATTTTGATCCTGTCCGGCAAGCCAGGCGAGCTTTTCGCCAATCTTACCCTCAAGACCTCTGTTTGTGGGGTGATAATAGCGGGTTTGTGCCATCTCTTGCGGGAAATAGTCCTCTCCGGCGGCATAGGCATTGGGTTCGTCGTGGGCGTAACGATACTCCTGCCCGTACCCCATCTCTTTCATCAACTTTGTTGGTGCGTTACGCAGATGAACCGGTACATCATAGTCCGGACGCTCACGTGCATCAGACATTGCTGCTTTGAAGGCGGTATAAACCGCATTGCTTTTCGGCGCGCAGGCCAGATAGACAATCGCCTGCGCAATCGCACGCTCGCCTTCCGCAGGTCCGACGCGGGTGAAACAATCCCAGGCGGA…
>EM_0943	-	TTACTTATTGCGTTGGTCATCCACCGTTACGCCCTGCGGCGGGGTAAAGGTGAATTTCGATGCATCAACAGCGCCGTTTTGCTGCGTTTTCAGCTGGTAGCTGCTGCGCTGGTCATCTTGCTCAACCGCACCGAACTGATTGATCGTGCCGTTGCTGCTCACGTTAATGGTGAACTGCTTCAGGTTGCCGTTGCTGCCTTTCGGCGTCAGGACAAACTCATCACCGTTTTGTTTGATGTTGTACTGCTGCCAGTCGCTGGACTGGTTGCGGGCAATCAGCATAAACGGCGTATTGCTGGTCGCATCTTTCAGCCAGGTCGCCGTGGCTTGTTCAACAAACGGGTTGAAGAACCACAGGGTTTTACCGTCAGACACCAGGATACTCTCATCCGGCTGGGT…
>EM_0944	-	TTAATCAAACGGCGGCGGAGCCAGCACCTCGCGGTTACCGTTATGCCCCTGCTCGCTCACAATCCCCTGCGCTTCCATCTGCTCGATGATACGCGCCGCGCGGTTGTAGCCGATGCGGAACTGACGCTGCACGCCAGAGATGGACGCTTTGCGTTTTTCGGTCACGAAGTTAACCGCCTGATCGAATAACGGATCCAGCTCTTCACCGCCGTCAAAGCCACCGCCGCCTCCTTCGCTCTCGCTGTCAGAGGTGATCCCGTCCACGTATTGTGGGCGACCGCGCGCTTTCCAGTCCTGCACGACTGCGTGAACCTCCTCATCGCGGACAAACGCACCGTGGACACGCACCGGCGAGGTGGAGTTCGGACCTGAGTAAAGCATATCACCCATACCCAGCAG…
>EM_0945	-	TTAGCGCGTCTTAATGACCAGACGATTGCTCTGTTTAACCTCTTCCATCACCACATACGTACGGGTGTCGTTCACGCCCGGCAGACGCAGCAAGGTTTCACCCAGCAGCTTACGGTAGGCGGACATATCAGGCACGCGGGTTTTCAACAGGTAGTCGAAATCACCGGAAACCAGATGACACTCTTGAATTTCTTCAAGTTTTTGTACAGCGGAGTTGAATTGTTCAAACACATCCGGCGCACCACGATTCAGAGTAATCTCAACAAATACCAGAAGTGAGGCATCCAGATAATGCGGGTTAAGCAGAGCCGTATAGCCCTGAATAAAACCCTGTCTTTCCAGTCGGCGCACACGCTCAAGGCACGGCGTCGGGGAAAGTCCCACACGTTTTGAAAGCTC…
>EM_0946	+	ATGTCTGCCAACAACAATGGGGATCTCATGGGCACGGCCAAACACAGTAAGCTGCTAATCCTTGGTTCTGGACCTGCGGGATATACCGCAGCGGTCTATGCTGCACGCGCTAACCTGCACCCGGTACTCATCACCGGTATGGAAAAAGGCGGTCAGCTGACCACCACCACCGAAGTGGAAAACTGGCCAGGGGACCCGAACGACCTGACCGGGCCGCTGCTGATGGAACGTATGCACGAGCATGCCGCCAAATTCGAAACTGAAATTCTGTTCGACCACATCAATAAGGTCGATCTGCAGAACCGTCCGTTCCGCCTGACGGGCGACAGCGGCGAATACACCTGTGACGCGCTGATCATCGCCACCGGCGCCTCTGCCCGTTACCTTGGTCTGCCGTCT…
>EM_0947	+	ATGGAAAAAACCCGTCAACAAGAGTTAACACGCTGGCTTAAACAGCAAAGCGTTCTTTCCCGCCGCTGGCTCATGATTTCCCGTCTTCTGGGACTCGTCAGTGGTTTGTTGATTGTTGCCCAGGCATGGCTGCTGGCCCGCATTCTTAATCATATGATCATGGAGAACATTCCGCGTGAAGCGCTCCTGTTGCCCTTTATTGTCCTGATTCTGGTTTTTATCCTTCGTGCGTGGGTAGTCTGGCTGCGTGAACGCGTTGGTTTTCATGCCGGACAGCATATCCGCGACGAGATCCGCCGTAAGGTCCTGGATCGTCTTCAGGAGGCCGGGCCTGCCTGGATCCAGGGTAAACCTGCGGGGAGCTGGGCGACGCTGATCCTTGAACAGATCGACGATATG…
>EM_0948	+	ATGCGTGCCCTGCTCCCTTATCTTGCCCTGTATAAGCGCCACAAATGGATGCTGACGCTGGGGATCGTGCTGGCGATTATTACCCTGCTCGCCAGCATCGGCCTGCTCACCCTTTCTGGCTGGTTCCTGTCTGCCTCTGCCGTGGCAGGTTTCGCCGGGCTCTACAGCTTTAACTACATGCTCCCGGCAGCAGGCGTACGTGGCACCGCAATTACCCGTACCGCCGGGCGTTACTTCGAGCGTCTGGTCAGCCATGACGCCACATTCCGTGTGCTCCAGCACCTGCGCATTTACACGTTCAGCAAGCTGCTCCCGCTCTCCCCTGCCGGGCTGGCGCGTTTTCGTCAGGGCGAATTGCTCAACCGTGTGGTTGCGGATGTCGATACGCTGGATCACCTC…
>EM_0949	+	ATGCGCCTGGTCCAGCTGTCTCGTCATAATATTGCGTTCCCTTCACCGGAGGGGGCGCTACGTGAACCTAACGGGTTGCTGGCACTGGGCGGCGATCTCAGCCCTGCTCGTCTGTTGATGGCATATCAGCGCGGGATTTTTCCGTGGTTTTCTCCAGGCGACCCGATTTTATGGTGGTCACCCGATCCACGAGCCGTATTGTGGCCAGCGCAGTTTCACATTAGCCGCAGCATGAAGCGCTTTCACGCGAAGTCGCCGTATCGCGTAACCCTGAATCACGCTTTTGGTCAGGTCATTGAAGGCTGTGCTGAAGATCGGCACGAAGGTACATGGATCACTCGCGATATCATCACCGCCTATCACCAGTTGCATGAGCTGGGTTACGCGCATTCTATTGAA…
>EM_0950	+	ATGGCCAAAGAAGACAATATTGAAATGCAGGGTACCGTACTTGATACGTTGCCTAATACCATGTTTCGCGTAGAGCTGGAAAACGGTCACGTGGTAACTGCGCACATCTCCGGTAAAATGCGCAAAAACTACATCCGCATTTTAACGGGCGACAAAGTGACTGTTGAACTGACCCCGTACGACCTGAGCAAAGGCCGCATTGTCTTCCGTAGTCGCTAA
>EM_0951	+	ATGAGAACATGGATCCCCGCGCAGAAACCTGCTGATAACGCGCTTTGGCGGTACGCCGGTTTACCCGCAAACAGAGGTATGCGGCTGATTGAATTTCTCAATCAGGGATTACCCGTCAGCGTCCTCGACAACATTCATGAGTGGACCGCGATGTCCAAAGCAGACATTTTGCGCGTCACCGGAATTAACGAACGCAACGTGGCCCGTCGCAAAAGCGCGGGACGGACGCTGACACCGGATGAAAGCGAACGCGTGGCCCGTTTCGTTCGGGTGCTGGATGCTGCCGTCGACTATTTTGGCAGCAAAGAAGAGGCGTGGAACTGGCTGCAGGCACCGGTGCGCGGGCTTGGGAATGTTGCGCCTGTCGACCTGATCGCTACGGAAACAGGTGCACTGGAA…
>EM_0952	+	ATGATTTTTTATCGACTGGTAACGGGGAGCTTTGCCAACGAAGCGTGGAGTGGAAGTGGTGCAAACCAGTATGGCGGACGGTGGAACCATAAAGGCCATCCAACTGTTTATGTCTCCACTTCCATCTCGCTGGCTTCACTGGAAATTTTGGTGCATGTTAGAAAAGATACCGTGCTGAATCAGTACCAGCTTTTCAGCATTGAAATCCCGGATGATCAGATTGATTATCTGGATAAAGCCTGGCTCCCCGAGGACTGGCAGGAAAATCCGGCGCCGGTATCAACGATGGATTTGGGAACAGGATGGTTACAGGCTAACAGTGCCCTCGCGCTTATCTTACCTTCCTGTATCATCCCTTATGAAAACAATGCCATCCTTAACCCCTTGCATCCGGCATTC…
>EM_0953	-	TCAAAACCAGGGAACCGTTGCCGTCGCGCTGAGTCCATAAGTCGTAAACAGCCCGGAGACAGGCGCGGAGAGCAAATCACCATGGCGAATAAAGAGTTTAAAAGACTGGTCCGTAGAAAGACTGCGCAGGTTAAGCCAGGGTAAATCCGTCCTCGCCTCCTGCATCGTCAGAAGACGTTGTTGCGCCTCCTCCTCTGTTAACCATCCTTTTTTCACCGAGCGTCGCATGAGCCTCTGCGCGCTGCTTTTCACCTGGACGCGGCTCACGCAGCGCCACTGGCTGACGACTGGCACGGGCTTGATGTCTGAGGACATGCAGTAGTCGCTCAATCCTTTTCGCCATATGAGTGATTCGAGTTCGCTTAACGCCGTTTGAGTACCGTGCAGGCGTAACACCGC…
>EM_0954	-	TTAGTCGCCCTTCTCGCCGAAGACACCGCCGCGGATCAGGACGGCTATCACGTAATGCTGCTGTTCAACGTCAGGCTTTTGGCCTTTCGTCACCCAGTTATCAAGCAAAGTGTAGAAGTCCAGTTTCTCTTTCGGCTGACGACAAGCCATGCCGCGACTGGTGACTGAGCCGTACGGCTCAACGGCGATAGCGCCCAGCGCATCTACCTGAGGGTGCCAGGTATCGATAGTACGGATGGCATTCCCGATTTTCTGCGAGTGCATGCCCGCAACGCTGTCAACCTGATACAACAGGCGGCTCTTGCTGCTGTTGCTGTCCAGGACCAACTCCTGCGAAGGGAAGATCTCCTGCCCGGCACCGAGCAGCACCTGCGCTTCAACGTTCAGGAGAACAAATCC…
>EM_0955	-	TTAATTAAGATGTTCAGATATCACTGGCGCGCCCGCGCCCTGACAGTAGTAGCCTGTTTTTGTCGTGCGATAGCGCCAGAAAATCTCTTCCAGTGACCGAATCCGGTGCAGGCCGCACCACTCGCCCACGCCATACACAGGTTCCGTAAACGCGAAGGGCGTTTCCGCATCGCGCGCATTTGCCACGACGCCGGGCGCGTAGAGTTCAGAGATGCGCTGGTAGCCGGTCATTAATGGCACCAGATAACCGGAATAGGGTTTGGGAACAGCGTGCCATTTTGCCGGTTCGCCTTCGCGTATGTTGTCATCTTCCGGCGTTTCGGCCTGTATTTTTAGAGCAGCAAAATCCAACCAGGCGTCAAGCAACGTAGCGTTAGGATCGTTTTCAAGAAGCGTTTG…
>EM_0956	-	TCATTTCAGCGCCTCCTGGATATTTTTTTCCATCTCGCGGAGGTTGGCCCGTAAACGTTCGCGGGTTTCCCATTCACGTTTTTCCACAGTCCCTAAATCCGGCATCGACTTGCGCAGACGGGCGTTCAGCCACAGGGCAAAATCTTCGGCCACAGCGTCCTGCCAGTCGTCTTTTTCTCGTTCAAGGCGGAAGAGTTCGTCTGTTTTTGTACGCCAGGGATCGAGCCAGAGCTGTTGATGAGGTTTCAGATCGGGACAGTTGAGCGTCCAGTTCTGCGCGGTTTCACGTTGAAATTCGGATGCGATCTTAAACAGCAGATCGATAATCATATTGATGTAGCCATCGCGGGCTTCGCGAATACGAAAATTGGTGTAATCGTCCGTTTTCGTCAGTAATGA…
>EM_0957	-	TCAACTGACATACTCGCTCCTGGCTCTTAATAGATATTCCCTGAACACACCCAATATCGGGTGATACAGCCATTGTTCCGTCTCCTCCTCCCTGCTGACTCTTAACGTCATTTCGCCATACCGTCGCGACACCGCAGCCATCTCCATCTGCTTCGTCTCGGCCAGCGCCTGTAATACCTCGGCATAATCAATTGCAATCCACGGCTCTACGCCGTCTGCCATGGATAACGCCTGTTCGCAAAATCCTCCCGCAGGTTTTAACACCCCGTTTTCCTGCATCAGGCAAAACTCTGGTTCATCGCCTTCCTCTTCCATACTCAAAAAGAAAGTTTCCTGCGGTGAAGCGCGGCGAAACGGCGTCCGCCGCTGCAACTCACCGTTCCACGTCAGCGGCAGCCG…
>EM_0958	-	TCATTTTTCGACGCCCGCCAGCGAGTTCGAGGTTTCCTGCAAGGTGGTAATCATCACATCCAGCGCATCCGCCTGTTGAAACGCGTTAATGCAGCGCTGACGAAACTGTTGATTATCCTCACCCTCTATGGCCGCAATAAAGGCCTGCGGCATAACGAGGGCGTCTTTGACTAAATCGGCAATATCAAAAACCAACCCGCCGCGTCGGGTTTTTCCGTGCATGACAGCCAGACCATGAGGAATGCCCGTCACCCAGGCCGCGACGGCCGCCAGCCCGTAGGCCAGATAGTTGCCCTGATCGAGAAAACGGTTCGCCATATCCGCCCCGCCTCCCCGTTTGGCGCGGATAAAGCTGCCGTAACCCACCGTCTGGCTGGCCAGTTTGTAGAGCGATTTTGT…
>EM_0959	+	ATGGTGGTTTTGCCTGATACCAGCAGCTGGTTTCTAAGCTGCCTGTACGGCAGTGAACTGAAAGGAAACAACGCCATCTTATTGTTAGCAAAGAAAATAATCAACTTTTACGCATAA
>EM_0960	-	TCAGGAAATAATATGAATTACCGTTTCTGCACATTGTGGCTCAACGACATCCGCTGCCATTGAATGCGCAATGTCATGGAGCAGCCCCGTCAGATGCTGCAACATATCGCGGTCAAAATGCGACACCAGCAGTACGTGGTTTAACGCACGGCAGTAGTCGCATTTCGTTTCTGTATCTTCCAGCAACCACTCTTTTTGTCGCGGTTGTCCCGCTTCGTCCTCAAATTCCACCACCTGAAAATCACGCATTGACTCTGTGAGGCCGGTTTTCACCTCTTCCAGCCAGGCTCCAAGACAACGGCAAACGGGCTGCGTTTGCGGAAGTGATTTGCAGTCGAGGAGGATTTCGGTGAGCAGTTTGCAGCGCTCGGCAAGGGTGGGGAGATCGGGATTGAGGGA…
>EM_0961	-	TCAGTGAGCCGCTTCCGGCTTGTGCTTTGCCGCGCTCTGGAAATCGTACGTCAGTTCGTTCTTCGCCAGGTCCAGCGCCACGGTCACCTGGCCGCCGTCCACCAGCGAGCCAAACAGCAGCTCGTTCGCCAGCGGTTTCTTCAGGTTGTCCTGAATCACGCGCGCCATCGGACGGGCACCCATCGCACGGTCGTAGCCTTTCTCGGCCAGCCAGTTGCGGGCCTCCTGGCTCACTTCCAGCGACACGCCTTTCTGATCCAGCTGAACCTGCAGCTCGACGATGAACTTATCCACCACCTGATGGATCACCTCGGTAGACAGGTGATCGAACCAGATAATGTTGTCCAGACGGTTACGGAACTCCGGCGTGAAGATCTTCTTGATCTCCTCCATCGCATC…
>EM_0962	-	TCAGGCCTTTTCCAGCGTACACAGCAACGGATGCTCGTTCTCCCTCGCATAGTCGTTCACCATCGCCACTTTGGTTTCCGCGACTTCGGCAGTAAAGATGCCGCAGATCGCTTTGCCTCGATAATGAACGGTAAGCATCAGTTGCGTTGCACGTTCTACATCATAAGAAAAGAACTTTTGTAGCACGTCAATAACAAATTCCATCGGCGTGTAATCATCGTTCATTAACATAACTTTATACATAGATGGCGGTTTTAGCGCGTCGCGCACTTTATCTTCCGCCAGCTGGTCAAAATCCAGCCAATCGTTGGTCTTACCCAT
>EM_0963	+	ATGGAAATGGGTACTGTTAAGTGGTTCAACAACGCCAAAGGGTTTGGTTTCATCTGCCCTGAAGGCGGCGGCGAGGATATCTTCGCTCACTATTCCACCATTCAGATGGATGGTTACAGGACGCTCAAAGCCGGGCAGTCCGTTCGGTTCGATGTACACCAGGGGCCTAAAGGCAATCACGCCAGTTTGATCGTCCCCGTTGAAGCAGAAGCGGTTGCATAG
>EM_0964	-	TTATTCCCGCGCCAGTGCGTCCACCGGATCCAGCCGCGCCGCATTGCGTGCCGGTAACCAGCCAAACAAAATACCCGTGAAGGTCGAGCATAAGAACGCCGTGAGGATCGCCACGGGGGAAAAGCCAATCTCCCAACCCGGTAAAAAGAGCTGGAGCGCAAACGCGATCATCATTGAAAGCGCAATGCCCATCGCCCCGCCGACCAGACACACCAGCACCGCTTCAATCAAAAACTGCTGCAGCACGTCGCTGGCTCTGGCCCCGACCGCCATGCGGATGCCAATCTCCCGCGTGCGCTCCGTGACCGACACCAGCATGATATTCATCACCCCGATACCGCCGACGACCAGTGAAATCACCGCCACCAGCGTCAGGAACATCTGAAGAGTACGTGTGGT…
>EM_0965	-	TCATTTAGCGGCTCCGGGCAGGCTTTCGCTGGTGACAACCTCCTCACCCTCTTCCAGCCCTTTCACCACCACCACGTCGGTGTCGTTGCGCGCGCCAATCACCACTTCGCGCTCACGCGTTTCGCCGTTGCGCAGCACCTTCACCTTGTAGCGGCTATCCCCGGCGGACTCACCCAGCGCGGAGAGCGGAACGGTCAGCACGTTTTTCACGCCGGTCAGCTGGATATGTACCTGGGCGGTCATGTCCAGACGCAGCACGCCCTGCGGGTTTGGTACCTCAAAGCGGGCATAGTAGAAGATGGCGTCGTTCACTTTTTCCGGCGTCGGCAGAATGTCTTTCAGCACGCCTTCGTAGCGGGTCTGCGGGTCGCCCAGCACCGTAAACCAGGCGTTCTGCCC…
>EM_0966	+	ATGTCTTCCATAGTCGATACACCTTATTCCAATCTGCCGCAGCCTACGTCCGGCTGGGCGCTTTTTAAAAGCCTGGCAACCGGTGCCATCACGCCCGGGCTGGCGTGGCAGAACCCCTCCTATCGACGCAAGTTTATGTTACGTTCCCTGGCTTCCCCTTTCAGCACCGCTCGCCTGCTGGCAAGCCTGGCAAAGCAACCGCGTCTGATGCAAATCTTGCAGGTCCAGCCAGGGTTGCCGTGCCGACTGCACCGTCCGTGGCTAACGGTCAGTATGAACCGCCGGAACGCGCTGGAGGCGCTAAACGGTCACTATCAGACGATGAGCCAACACCTCCCCGCGGCGCTGCTCAAGGGCTATCTTTCAAGTCAGGGAATGACGCTGCTGACGCTAACCGGA…
>EM_0967	-	TTAATCCGCTCTCCCGCGTGCCAGCCAAAGCACGCGGGAGAACATTTTACGCAGCAGCGTGGGCACGGACTCCACGCCTCGCCTTCCCGCCTCCGTCGCCACTTCGATGGCCAGGTCCGGCTTCGACGAACGATGAATCGCTTTGGCGATCACCCGCCGCATGTTCATCGGCACATCCACCGGGATCATCGCCACGCGGTGAAAAACATCGTCAAATCCCTGTCGATACATAAAGTGTTCCATGTCCATCGCGGGCAGCATAGTCAGATGGTCACGCTCTTCTTCGCGATCGTTATTCAGCAAACCGCGCACGGTTGCGGCATACTTTTTACCGGCTTCATCGCCATCGACCAGAACATGCCATTCAATCCCCATCCTGCGGGCGAACTTGATCAGCGG…
>EM_0968	+	ATGTTCAGAAAATTAGCGGCAGAATGTTTTGGTACATTCTGGCTGGTGTTTGGCGGCTGCGGTAGTGCAGTGCTGGCAGCGGCATTCCCGGAATTAGGAATTGGTTTTGTCGGTGTCGCACTGGCATTCGGCTTAACGGTCTTAACCATGGCATTCGCGGTAGGGCATATTTCCGGCGGTCATTTTAACCCTGCTGTGACGCTGGGTTTATGGGCGGGCGGTCGTTTCCCGGTGAAAGACGTATTAGGCTATATTATTGCCCAGGTCATCGGCGGTATTATTGCAGCCGCAGTCCTGTATGTGATTGCCAGCGGCAAAGCAGGCTTTGACGCCGCAGCCAGCGGTTTTGCCTCTAACGGTTTCGGTGAACACTCACCGGGCGGCTACTCAATGCTGTCT…
>EM_0969	+	ATGTTTTCAGGACTCCTCATCATTCTGCTGCCCCTGATTGTGGGCTACCTTATTCCGCTGCATCGCGAATCTGCATTAAGGCTCATTAATCGATTCCTGAGCTGGATTGTCTACGTTATTCTTTTCTTTATGGGGATAAGCCTGGCCTTCCTGGATAACCTGTCAGCGAATTTACTCTCCATCCTCCATTATTCCGTCGTCACCGTGGTGGTTATTTTGCTGTGCAATATTGCCGCACTGTTCTGGCTGGAACGCACTATTCCCTGGAAAAATAACCATCAACAGGAAAAACTCCCTTCCCGTATTGCGATGGCACTGGAATCATTAAAACTCTGCGGCGTCGTGATGCTCGGTTTTCTTCTTGGTCTGACCGGATGGTCATTTTTACAGCACGCCACG…
>EM_0970	+	ATGTTTTGTGTGCAATGTGAACAAACCATCCGTACCCCGGCAGGCAATGGCTGCTCCTACGCACAGGGTATGTGCGGCAAAACCGCAGAAACATCTGACCTGCAGGATTTGCTGATTGCCGCCCTGCAAGGCCTTTCCGCCTGGGCCTTTAAAGCCCGTGAATACGGCATTGTCGACCACTATGTCGACAACTTCGCCCCTCGCGCATTTTTCTCCACGCTGACCAACGTTAACTTCGATTCTCCGCGCATTGTCGGCTATGCCCGCGAAGCGATTGCCCTGCGTGAAGCGCTGAAAGCGCAGTGTCTGAAGGCCGATGCCAGCGCCCGCGTGGAAAACCCGATGTCCGAACTGCAGCTGGCGAGCGACGATCTGGGCGACCTTCAGCGTCAGGCGGCA…
>EM_0971	+	ATGACCATGCCAACCTCACAATGTCCGTGGCGGATGCAGGTTCACCACATCCATCAGGAGACGCCGGATGTGTGGACGCTGTCGCTGCTGTGCCATGACTCCTATCCGTACCGCGCAGGCCAGTATGCGCTGGTCAGCGTTTGCAACTCGGCGGACACCCTGCGCGCCTACACGATCTCCTCAACGCCGGGCGTGAGCGAGTACATTACGCTCACCGTCCGCCGCATTGACGACGGCGCAGGCTCCCAGTGGCTGACGCGTGACGTGAAGCGCGGGGATTATATCTGGCTGTCCGACGCCCAGGGGGATTTCACCTGTGACGACAAAGCAGACGATAAATTCCTGCTACTGGCGGCGGGATGCGGCGTAACGCCAATTATGTCGATGCGCCGCTGGCTG…
>EM_0972	-	CTACCGCCACGCGGGCGCTTTCCCCACCGCGTACCGCCCTGCCCCTAAAAACGCCACCGCCAGCGAACCGATAAAGAAGTACACCAGGCTTTCAATCGCCCATGCGCCTACCGCATCCAGCGCTAAAGTTTTGCCCGTGCCCACCATCAGCCACGCCACGACCATCGTAAACGCCAGCACCAGCGCGGCCGGGCGCGTGAAGAGCCCGACAATAATCAGGATCGGTGCCGCCACTTCGCCAATCAACACGCCGTAGGCGATAAACCCCGGCAGCCCCTTTTCCACCAGCATGCCGCTGATGAACCCCACGCCACCAAAAAGCTTATGCAACCCGTGAAACAGCATCAGCCCGCCAACGGCAAGTCGTAACAAGAGTTTGCCAAGATCGTCGCATGATAG…
>EM_0973	+	ATGAAACAAACCGTGGCTGCATATATAGCAAAAACGCTCGAACAGGCTGGCGTGAAACGTATCTGGGGCGTGACCGGCGATTCCCTGAACGGACTCAGCGACAGCCTCAACAAGATGAAGACCATCGAATGGATGCCCACCCGCCATGAAGAGGTTGCCGCCTTCGCCGCAGGTGCCGAAGCACAGCTCACCGGCGAGCTGGCCGTCTGCGCCGGATCCTGCGGGCCGGGCAACCTGCATCTGATTAACGGCCTGTTCGACTGTCACCGTAACCACGTGCCGGTGCTGGCGATTGCCGCCCATATCCCCTCTTCCGAAATCGGCAGCGGCTATTTTCAGGAAACGCATCCGCAGGAGCTGTTCCGTGAATGCAGCCACTATTGCGAGCTGGTTTCATCC…
>EM_0974	+	ATGATTGATTTACGCAGTGATACCGTTACCCGCCCGAGTCGCGCCATGCTCGAAGAGATGATGGCCGCCCCGGTCGGGGACGACGTCTACGGTGACGATCCAACGGTAAACGAACTGCAGCGCTATGCCGCAGAGCTCAGCGGTAAAGAGGCCGCCCTGTTCCTGCCCACCGGCACACAGGCTAACCTGGTCGCGCTGCTCAGCCACTGCGAGCGCGGTGAAGAGTACATTGTCGGCCAGGGTGCGCATAACTACCTGTATGAAGCAGGCGGCGCGGCGGTGCTCGGCAGCATTCAGCCGCAGCCGATTGACGCCGCGCCGGACGGTTCTCTGCCGCTCGATAAGGTCGCCGCAAAAATCAAAGCCGACGACATCCACTTCGCCCGCACCAGGCTGCTC…
>EM_0975	+	GTGCCGCAACGCATTCTGGTGCTCGGCGCCAGCGGGTATATCGGTCAGCATCTCACCGCGGCGCTAAGCCAGCAGGGACACCAGGTACTGGCTGCGGCACGTAACACGGAGCGCCTGCAAAAGCTCAACTTGCCCGGCGTCACCTGCCACAGCGTTGATCTCAACTGGCCGAAGGAACTTCCCGCGCTGCTGGACGGGGTCGACACGCTTTACTATCTGGTCCACAGCATGGGCGAAGGCGGCGACTTTATTGCCCATGAGCGTCAGGTGGCGATGAACGTCCGCGATGCCCTGCTGCAAACGCCGGTGAAGCAGGTGATTTTTTTAAGCTCGCTCCAGGCACCCGAAAACGAGCAGTCCGACCACTTGCGCGCGCGCCAGCTGACGGCGGACACCCTG…
>EM_0976	+	ATGAAGGTACTGGTTACCGGGGCGACCAGCGGCTTAGGCCGAAATGCGGTCGAGTTTCTGCGCAACAAAGGCATCAGCGTCAGGGCCACCGGTCGCAATGAAGCGATGGGTAAGCTGCTGCAAAAAATGGGCGCAGAGTTCGTCCATGCCGACCTGACGGAGCTGGTCTCCTCTCAGGCAAAAGTGATGCTCGCCGGTATCGATACGCTGTGGCACTGCTCCAGTTTCACCTCCCCGTGGGGTACCCAGGAAGCCTTCGATCTCGCCAACGTGCGGGCAACCCGCCGTCTGGGCGAATGGGCCGTCGCCTGGGGCGTGCGTAACTTTATTCATATCTCGTCTCCGTCACTCTATTTCGACTATCACCACCATCGTGACGTGCAGGAAGATTTCCGCCCG…
>EM_0977	-	TTATAATGCCGTCCAGGCATCAGACCATGCCAGACCTGCGCCTGGTTCATAGTATGCCGGGGCGTTGTTACACCAGCCGCTGTACGGGAACGGTTTGCACTGGAACAGTTTACCGTGGTTATTCACGATATCGCCTGCCTGATACTTGCTGTTCGCGCTCCATGCTGCGTAATTGCCGGAAGTGCCTTCGTCATTAGACGGAGTCGCCTCTTTCGCTTTCACGTTCAGCAGGTAGGTGGAGGTGCTGCTCAGCTCGCCATCGCTGACGGTCAGGCTCACTTCGTACTGCTGCGCTGTCGCCGCTTCTGGCGCGGTAAAGGTCACCACCGCTTTGTCATCGCCGGTGACGGTCTGGCCATCCTGGGAGCGCCAGGTGTAGGTCAGTTTGTTACCGTCTTC…
>EM_0978	-	TCACCAGTCATTTCTTTCGCGTGCAACAGATTTTAATTGTTGATACTTCGCCCAAACTTTATGGGCATACATCATGCGCTTAGGATAATTTTCTTTTTTAATCCCTGCGTTATAGGCACCAACGGCTTCCCAGTTATATCCGTAAACTTTAATCATGCCTGACAGAATTGATGCGCCCACCATAATGGAGGTACATGGCTGGGTCATAAGCTGATATTCGTTAATGCCGCGTCGCTCAAGCTCGGGAAAGTGTGAGCTGTTTATTTGCATTAACCCTACGTCATACGTCCCGTCATGATTTGTCCCGACGGCGTAGGGATTCATTCCTGATTCCACATTCGCAATGGCATAAAGTAAATAAGGGTCAACATGATAATAATGCGCCGCTTTATCCCAGCA…
>EM_0979	-	TTATTTGCAGTCAGCTGACGCGCCTTCTTTCACCCATACATCGCTGTTTCCGGGTTTGTCGCCCTGAGTCCACCATTTCGCGCGGTACTCGAAGCCCTCATAGGTCGTCTTGTCACCGCCGTTGTAGACCTTATCGGCGCGCCAGTTCATTTTCACCTGGCTGACCAGTTCCCAGGCATCTACACCAAAGCCTGGCTGGTTGCCCTGCGTCCAGTACTTCGCTTTCCATACCAGGTTGTCGAAGCTTACGGTATCGCCATTGTTGTAGACTTTGCTGGATTCCCAGGCGGCATAGTGGCTGGCGTTAGCATCAACCGGGGCATCGCAGCTGTTGGTTGCGGAACCCTCATCAGAAGGTGTGGTATCTTCATCTGGTGGAGTGATGCCATCGTCGTTTTC…
>EM_0980	-	TTACATCGTCTGCAGAATGAAAATAACCAATCCCGCCAGCGAGAGCATTGGACCAAATGGAATAACGCTATTTTCATTAACAGATTTATAAAAAAGACAATACAAAGCAATACCGCTTAATGCTGCCGCGAGAAGTAAAGAGGGCAATGCCTGCCAGCCGCACCAGGCGCCAAGCGCAGCCAGCAGCTTAAAGTCACCGTAACCTAACCCTTCGCGGCCTGTTGTCAGGCGAAACAGCCAGTAAATCAGCCAGAGCGACACATATCCCGCCACCGCGCCGAACACCGCATCCGTGAGCGGTAAATGATGGCACAACGCATGGGTTAATAGTCCCGCCCAGAGCAGCGGCTGCGTCAGACAATCGGGCAAAAGCATGTGTTTCGCATCAATTGCCGCCAG…
>EM_0981	-	TCATGCCGCTTTCGCCCAGGAGAGTTTAATCTGCGCCTTCACGTCGCTGAGGTGATCTACCGGGGTAAGATCCATTTTTTCCAGACGCACACCGGCGGTTAAATTCACCTCTCTGAGCCAGCTCTTCAGTTCATAGACGTTTACCCGGTCGATATTAAACGACAGGGTTTGGCCGTCCTGCTGAATATTACTCAGCGCAACGTGGATCTCTTTGGCGCTCTCTTCTACCACGCTTCGTGGATTACTGGTTTTTAATACTTTGGCCTGAAGATGATTTTTATTAATTTCTGCGCGCATCCAGTTCATGGTCTGTTTTTGTTTCTGTAGCGTGCTTATTTCATTTTTAATAATACTATCCAGCGGGGTCATCACCCCGTACCAGATAATGGCGCAGCAGAT…
>EM_0982	-	TCATTTATATTTCCCTGTGATGATAGCGGTATAAGGCGCTTCACTGGAGACCGGCTGCAGCGTAAAGTCGAAGGTGTCACTCGCCTTATTGACGAACGCCTGCAGCGCCGTGGGATCCATCGAACTGATATTCAGCGTGAGCTGATTCTGCGCGTCGTCGTATCCCACTTCGCTCAGTTCGACGGAAGGGAGCGATTGCTTAATCTGCTCCAGCGCCTCCAGTTGAAGAAAGAATCCTTTCTTCTCTTTCTTAATGTTCTGCCCGAAGTGGTATTTCAGGTTGGTGGTCTGGCGCAGCGTCGGGAAGTAGTGCTGGGCCAACTCAACCATCTGCTGCTGGGCCAGATTTTCCTGGCTGCTCAGCATCCAGGCCATGCCGACGCGAGGGCCAATCAGCAG…
>EM_0983	-	TTATTCAACCATTCGGTAGCGACGTTGCCAGGTAATCACCTTCCCGGCTTCATTATCAACATGAAGCTGGCTCACAACGCGCAGCGTTAAATCATCGGTATTGCCGGTACTGTTGACCCGAAAATAGTTACTGTTCACCGCAAGCAACGCCTGAACCTGCTTGAGGGCGTCTTTGGTCTGCGGATAATTTGTCTCAAGCTCTTTCAGGAACGCCTCCATCGACTCCCAGCCCTCTTCGGGGCGGGAGGCGATCAGACGGGCGGCCTCGTCCTCAGTCAGCGAACCGATAAACAGCGCGGCCAGCAGCGGCGCCTGTTCACCGGTCAACGTATTCACATCCACCTTGCTGGCGCTGTCAGGTAAGGCGCACAGCAGGTTGCTGACCTTGTCGTACGCCGC…
>EM_0984	-	TCATTTGTTTTCTCCTGACGGGGCGGGGGTCGGCTGCGGTTGCGCAGGTGTCGCCGTATCGGTCAGCGCCGCTGGCGTTTGTTTTGCAGGTGCCGCTGGAGCAATCGGCAGATCCCCCGGCGTGGTAAACACCCAGCGCCAGGTATCGCCGTTCTCCATGGTCAGCAGCAGCTCTACGCCGTCCGGCTGGTGCGCCGTGTCGGTCCATTTGTCCAGCCAGCTCGCTTTCCAGAAGCGCCACGACATCTCTTTAACATCGCTGAGGATCGGCACCTCTTCCGGCTCCGCATCCGCCGGGCCGTCGATGACCGGCCAGATATCCCGCCACAGCGTTTTATCATTTAATCGCCAGCGCACGCGCTCCAGCTGAACCTGACCGCTTACGCCGTTCAGCGTGGT…
>EM_0985	-	TCATTTTGCCTCTCCGGGTTCCATCACCTGCAGGGTAATTACCGGCTTATCTTCATCGCCCTCGGCGTACACCTGCACCTCATCGGCAAAGCGATTTTTCGCGGTTTTTACCCGCTGCTTGCGCCAGGTCCAGTTTCGTCCGCCCATCGTCTCCGTGCCCGTCTGCAGGGCATCGGGGAACGGCGCGTTATTCAGTTTTGCCTCCGCCAGCTGGTTTTCCGCCACCCAGCTCGCCTGCAGCGAATCGCCCAGGCCATGGGTGAAGCGCACGTTCAGCGAGACGGAGTTCATCAGCGCCAGCGCGGCGGTGGAGAAGATGACCAGCGCGACCATCACTTCCAGCAGGGTCATCCCCTGTTCTTTACGTTTAGTCAT
>EM_0986	-	TTAGTCATCGTTCTCTACCGATACCGGTGAGGCCCCCTGCGACACCACGCTAAAGCGCTGCTTTTTGTCGAAACTCTGCAGTGAAAGCGTGAAACGACTGATTTCGCCGTCCGGCAAAAAGACGATCTGCGGCGCGGTGTCAGTCGTGGCGGCAATGCGCTGAGGCGACAGCGAGACGTGCATCTCTTCCGGGAACTGGCCGTGGGTGACGATGCGCCCGGCGGTCAACGGCGCCCAGTGACGTTCGCCGTCTTTTTTGGCCCAGGTCACCAGCTGATATTCAGACGTGGTGACCACCAGCCCGACGATATTGCCGTCCATCACCGCACGGTCTGAACCATATTCAACGAGGGCTTTTAGCTGCTGACCGAAAATATCCGCACTGCTGCGCGAGGGAAT…
>EM_0987	-	TTACTTCTCTTTTTTATCTAAAGACCAGTTGGTAATATCATCAGCCGTATTGGCTTCGGCATCCGGGCCCGCAGAGAAAACGTCTACCGCACCATGTTCACCCGGGCTGACCAGAATATAATCATTGCCCCACGGATCTTCCGGCAGGCGGCGAATATAGCCGTCGTCACGGTAGTTTTTCGGGATCGGCGCGATTTCCGGTTTGGTCACCAGCGCCTGCAGCCCCTGCTCGGTTGTCGGATAACGGTGGTTATCCAGCTTGTACATATCCAGCGACCCTTCCAGCGCCACAATATCGCTGGTCGCTTTCTGGCTGTCGGCTTTTTCTTTATTGCCCATTAAATTGGGCACCACCATACTGGCGAGGACGCCAAGAATAACGATGACCACCATTAATTC…
>EM_0988	-	TTAACCCACCATATTATTGAGCTGAAGAAGCGGTTGTAATATTGACAGCACGATAAATAAAACGACTGTCGCCATTGTCACCACCAGTGCCGGTTCAAAGACCGACAGTGTTAACGTAATGCGATGCTGTAATGCCGATTCCTGGTTTTCCGCGGCACGATCCATTAATGAACCTAATTCCCCGCTCTCTTCGCCGGAGGCAATCATGTACAGCATGGTTGGCGGAAAGAGCTTCGCCTGGTCCAGCGCGTTGTACAGGGACGCCCCCTGGCGCACGGTATCTGCCGCCTGCTCCAGCACCTGCCGGGCATAGAGGTTTTCGATCCCGTCCATCGCGATATACATTCCCTCCAGCAGCGGAACGCTGCTGGCCTGCAGGATGCTGAGCGTGCGGATATA…
>EM_0989	-	TTATTCATCGCCTCCACGCTCGGCGGTCACGCGCATCACCTCTTCCAGCGAGGTGACGCCGCTGATGACTTTCATCAGGCCGTTTTCGCGCAGGCTGTAGGCCTGCTTGAAAAGCTCGGTCTCAATGGACATTTCATCTTTGTCTTCGTGAATGGCGCGGCGCATGGCGCTGTCGACCACCAGAAACTCATGAATGCCTGCACGTCCCTGATACCCGCTCTGGCGGCAGTGTTCGCAGCCGACGGCGCGATAGATGGCCTTCGGCGGCGTATCCATGAAGCTAAACAGCGCTTTTTCATTATCATCCAGCGGACTGGTGGTACGGCAGTGCGGACAAAGCCGACGCACCAGACGCTGGGCAATGACGCCGAGTAGCGACGAACCGATTAGAAAGGACTC…
>EM_0990	-	TTATTCTTTGAACGGGTTGCGGGACGCTGACGGCGCGGTCACACCTACCGGCGTCGCATGGCTCTTCGCTGGGAACGCTGGCAGAACCGGGCTATCGCTGTTTTCAAGAATGCCGAGTTTTTGCTCTTCCATACGCTGCTGCTGTCGCGCGCGGATCTGATCGTATTTCTCTTTCGTCGCCGCGCTGTAGTTGTCGTCGTCGCGCAGCACGGTGGTGTGGATAAATACCATCAGGTTGCGTTTCGAATTGTCCTGCGAGGTGTAGCGGAACAGCTGGCCCACCAGCGGCAGATCGCCCAGCAGCGGCACTTTCGAGACGTTCTGCTTATTGACGTTCTCCATCAGCCCGCCCAGCACGACCGTCTGGCCACTGTGGACCATCACTTCGTTATTGATGGT…
>EM_0991	-	TTAATTGTTTAAAACATTAACCCGAATATTTTCAAGGTGAGCGTGCCGCCTGACGACGACGTCCGCCTCTTTCATTTTCGACCAGTTGGCGATGATATTTTTCGCCTGCGCTTCTTTCGTCATATCGACGTCGTTGACTTTCACTACCACATCCCCTTTTTCCAGCCCTGTATCGCTGTAAAAAGGAGACGCATTCCGTGGATTAATATTAAAGCCTTCCAGTTGGCCCTTATCGATTAACGGTTTTAACACCAGATAATCATTGAGATGCAGACTGTCGGCACCTGCATCTTTTTTCGATTTGGTGACCGGGCCGCTGTCAACGCCGCCCTTGAAATACGCCGGTTTCTTGAGGGCCAGCGTCTGTTTCGCCCCCTCGTACTGCACAACGACGTTATC…
>EM_0992	+	ATGTATCAGAGCCATTTTAAATTCAGTACCCCTCCGTTCAGAACGATCGCCCGTAAATCGGGGGATTTTCTGGTGCCTTATCATCAGGATGTGTTCAATCTTCTGAAAGAGAAAAGCCAGCAGGCAGGGATCACCGGGCTCTTTTACCACGACAGTGAACTGCTGGGTCAGTTCAGCGATGCGCTGAAAAGCAGCAGCGCCGTCATCTCAATTAACGCATTTCCAAAGCTGAGCGCCAGCAGCCTGCTGTATAAGCTCAACCCGTCGGCGAAAGAGAGCAAAAATAAGCTGCAGGCCGTGGATGCCGTGCTGCGCCAGTGGCGGGATAGCCGTGCAACGCAAAAGGTGCTGGTCATCACCCATGCTGAGGCGATGAAGAACAACAGCTATGATGTACTG…
>EM_0993	+	ATGTCTACCATCTGCCTTGCTGCCCAGCGCAGCTATACCACCGGGGAGCCGGTCTGGTTCTCATGGCGTTTACCGTCGTTCAGAAACATCCTCAGCGTGACCGCGATGTGGTGTCTGGGGCTGTGCGCGCTGATCGTAGCCGGTCTGTATGCGCACGTTTACTGGAACCTGCGCCACCCGGCACCCGAGATAAAAAAGGTGAGCGTGGCGAAACCGGAAACCACGCTTTCTGATATGCATTACGTCTACGTGACGAAGCCGTTCCCGCACCCGCATCCAAAACCCCAGCCGGTCAGCATGCAGGAGAATGTGCCCCCGATGGACGCTATGCCCATGAATAGCGACGACAATGACTGGCAGCAGGCTCCCGATGGCGCCTTACCGGATACGCCGATAACA…
>EM_0994	-	TTAATATTTTTCAGGTAAGGTCGTCAGGCTGAGCAGTCGCCCTTTTTCCACCACAATATATTGACCTTTTTTCAGGTCGGAGAGAATTTTAATGATGGTGCTGCGCGCCAGGTTGGTGTATTCCTGAATGTAATCATAAATATTAATATCACGCTGCTGCTGAACAATCAGCTCATTAATTTCAATCAGGAATTCACGCACCACGGAATAAGCGCTGCGGGCAACCAGAACATCGTCACGTTTGCTGAGCAAGCAGATATACCATGCCAGTACTTTGGTGAGCTCTGGCCAAAGCCCATGCCGAGTCATTAACCGCTGGAATTCATCTTTATGAATGGTGCGCACCACGGTATTGCTGCGAACCACGCCGTGCATATGTGCAGAGTTATAAAAAATGGC…
>EM_0995	-	TTACCCCTGCCCGTATTTCTCTAAAAGAGCTTCTGCAATAGCCATCGTTTCCACATCCGCGACGCCGTTCCACAGCTGCGGCCTGAAGTGCATCTGGAACGCCATAATGATGCGCCTCTGCTGGGCGGGCGTGCTGTTGTCGGGTACCTCGTAACCATAACGCGCGAGTAAATCCAGCAGCGCTGCGGTGTCCACCGCCTGATACGGCGGTCGCCCGTTAATATAGAACGCGACGCGTCCGGCGTCGGGCCAGGCGCCAATGCCCTGCTGTGCCAGTTGCCGCCACGGGAAGAGCGGACCGGGATCGTCTTTACGCTGCGGAGCGATGTCCGAGTGGGCTACCACGTTCTCAGGTTTGATGTTGTAGCGGGCGATAATGTCTTTGGCGAGCGGCACCAG…
>EM_0996	-	TCATCGACGGGTTTTCACCGCCGTGCCGCTTACGCTCACCATCAGCATACTGGCGTCTTTACCGACCGTTTCGTAATCAATATCAATGCCGACAACGGCATCGGCGCCCAGCGCTTTTGCCTGCTCGCCCAGCTCTTTAAAGGCAATTTCGCGGGCCTTGCGCAGCTCTTTCTCGTAAGCACCCGAGCGTCCGCCGACGATGTCGCGAATACCGGCAAAAAAGTCGCGGAAGATGTTGGCGCCCAGAATCGCTTCGCCCGTCACGACGCCGCAATACTCGGTAATCGGCTGCCCTTCCAGGGTCGGGGTGGTTGAAAACTGCAT
>EM_0997	+	ATGCGCTACTCTGCTTTAACGCTTTTAGTGCCTTGCGCGCTGGTGCTCAGCGCGTGCACCACCCCGGTCACGCCAGCCTTTAAGGATATCGGTACCCGCAGCGGCCCCTGCATTGACGGTGGCCCGGATACCGTGGCGCAACAGTTCTATGATTATCGTATTCAGCATCGCGGTAACGATCTTACAGCCCTTCGTCCGTACTTGAGCGACGGTCTGGCCAAACTGCTGAACGATGCGACCCGCGATCCGCAGCATAACGCGCTGCTTCAGTCGGACCCGTTCTCCAGCCGCGCAACGCTGCCCGACAGCGCCGAGGTCGCAAGTGCTTCCACCATCCCAAACACCGATGCGCGGAATATCCCGCTGCGCGTGAAGCTGACCCAGGGCACCCAGTCCTGG…
>EM_0998	+	ATGAGTATTAAACTAAACGGCATTAACTGCTTCTACGGCGCACACCAGGCGCTGTTCGACATCACGCTGAACTGCCCGGAGGGCGAAACGCTGGTTTTGCTCGGCCCAAGCGGCGCAGGCAAAAGCTCCCTTCTGCGTGTTCTTAATCTGCTTGAAATGCCCCGCTCGGGTACGCTGGCGATTGCCGGTAACCACTTTGATTTTGCAAAAACGCCGTCTGATAAAGCGATTCGCGAACTGCGTCAAAACGTCGGCATGGTCTTCCAGCAATACAATCTCTGGCCGCATCTGACCGTGCTGCAAAACCTGATTGAAGCGCCGTGCCGCGTGCTCGGTTTAAGCAAGGACCAGGCGATGGCGCGTGCCGAAAAGCTGCTGGAACGTCTGCGTCTTAAGCCG…
>EM_0999	+	ATGAAAAAAGTATTACTTGCCGTGCTGCTTGCTGGCGTTACCCTTTCCGCTACCGCAGCCCAGACCATTCGTTTCGCTACCGAAGCGTCTTATCCTCCGTTTGAATCCATCGATGCGAACAACAAAATTGTGGGCTTCGACGTGGACCTGGCTAACGCCCTGTGTAAAGAGATCGACGCGACCTGTACCTTCAGCAACCAGGCGTTCGACAGCCTGATCCCGAGCCTGAAGTTCCGCCGCATCGACGCCGTAATGGCCGGAATGGACATCACCCCTGAGCGTGAAAAGCAGGTGCTGTTCTCTACCCCTTACTACGATAACTCCGCCCTGTTCATCGGGCAGAAAGGCAAGTTCACCGCCATCGACCAGCTGAAAGGCAAGAAAGTGGGCGTGCAGAAC…
>EM_1000	+	ATGAATGAAATTCTTCCATTAGCAAGCGCCGCCGGGATGACCGTCGGCCTTGCCGTTTGTGCACTGATTATCGGCCTTGTGCTGGCGATGTTCTTTGCGGTGTGGGAATCAGCAAAATGGTTCCCCGTCGCCTGGACAGGTTCCGCACTGGTGACCGTGCTGCGTGGGCTGCCGGAAATTCTGGTGGTCCTGTTTATCTATTTCGGATCCTCACAGCTGCTGCTGACGCTGTCGGACGGCTTCACGATCAATCTCGGCTTTGCGCAGATCCCTGTGCAGATGCAGATTGAAAACTTCGACGTCAGCCCGTTCCTGTGCGGCGTGATTGCCCTCTCCCTGCTTTACTCTGCCTACGCGTCACAAACGCTGCGCGGGGCGCTGAAGGCGGTTCCGCAAGGA…
>EM_1001	+	ATGCTTGACTACTTACCCGAGCTGATGAAGGGGCTGCACACCAGCCTGACGCTGACCGTGGCGTCCATCGTCGTGGCGCTGATCCTGGCGCTGATCTTCACCATCATCCTGACGCTGAAAACGCCGGTGCTGGTGTGGATCGTGCGTGCCTACATCACCCTGTTTACCGGCACGCCGCTGCTGGTGCAGATCTTCCTGATTTACTATGGCCCGGGCCAGTTCCCGTCGCTGCAGGAGTATCCGGTTATCTGGCACCTGCTCTCTGAGCCGTGGCTGTGTGCCCTGATTGCGCTCTCATTGAACAGTGCGGCCTATACCACCCAGCTGTTCTACGGGGCGATCCGCGCCATCCCGGAAGGACAGTGGCAGTCCTGCGGGGCGCTGGGCATGAGCAAGAAA…
>EM_1002	+	ATGAAAAAGTTAGTTCTGGCCGCATTACTGGCAACCTTCGCCGCTGGCGCATCCGCTGCAGATAAAATCAATTTTGGCGTTTCCGCCACCTATCCGCCGTTTGAATCGCTGGATGCCAGCAACCAGATCGTCGGTTTCGACATCGATCTGGCGAAAGCGCTGTGCAAACAGATGCAGGCCGACTGCACCTTTACTAACCATGCCTTCGACAGCCTGATCCCGTCGCTGAAATTCAAAAAATACGATGCGGTGATCTCCGGGATGGACATCACGCCTGAGCGCAGCAAGCAGGTTGCGTTCACCGACCCGTACTACGCCAACTCGGCGGTGGTGATTGCGAAGAAAGGGGCTTACAAGTCCTTTGACGAGCTGAAAGGCAAACGCATCGGAATGGAAAAC…
>EM_1003	-	TCACAACGGCACGAAGAACCTGAACCGCGCCCCGCTCACCGACTCCATCAGCCTGATCCCGCCCCCGTGCAGCTCCAGCATTCGCTTCACAATAAGCAGCCCCAACCCGCCACGATTCTCACGCGATGCCTGGGTCGTCAATGCCGACGGCCGCTGGAACAGATCGTCTCGCAGCGCGGCATCGACGCCCGTTCCGCTGTCTGCCACTTCGACCTGAAGCTGTTGATTCTCCTGCCAGACCGCCAGACGAATTTCCCCGCCGGTCGGCGTATGCCGCATCGCATTATCCAGCAGATTAGTCACCACGCGTTCGATCATCGACACATCGGCAAACACCTGCGGCAGCGGTCCCGGTACGTCGATATGCAGATTCACCTCGCGCGTACGGGCGGTGAGCTC…
>EM_1004	-	CTAAAGCGGCGCATCACGATTTGGCTCCGCAAATTTATAGCCCTTGCCCCAGACGGTGCGAATAATCTCCGGCTCGGCGGCATCTTTTTCAATTTTGATGCGCAGGCGGTTGATGTGGGTGTTTACGGTATGCTCATAGCCTTCGTGCTGATAGCCCCAGACCTGCTCCAGCAGCGCCAGGCGAGAAAATACCTCGCCGGGATGGCGGGCAAAGAAGTAGAGCAGCTCGAATTCTCGCGGCGTGAGATCCACCACCTGGCCGTGAAGCAGCACGCTGCGCGCCAGCGGATCGATAGTCAGCCCGTGTGCCTGAATTTGACCGTCGGTTTGCGCCTGCCCCATCGCCTGCTGGCGGCGGAACAACGCTTTGATGCGCGCAATCAGCTCCTGCACCGAGAA…
>EM_1005	-	CTACGCCTTACCCGGCCTACGGATTAACAACGTCAACACTTCATAATGCGCGGTATGCGGGAACATATCGAAAAGCTGCACGCGTTCAATGCGGTAGCCCGGCAGGTTAGCGATATCTTTCGCCATGGTCTGCGCGTTACAGCTGGAATAGACGATGTATTCCGGTGCCATCTGGCTCAGGTAGTCGCACAGCGCCTTTCCGATGCCACGACGCGGCGGGTTCACCAGCACCAGTTCCGGCACGTTGCCCTGGCCGGTGGCGAACTGCGTGGAGTCCAGCGCCTGGAAGCGCAGATTCGTTAACCCCAGCTCGGCGGCGGACTGTTTCGCGCAGGCAATCGCTTCGGCGGAGATCTCAATTCCGGTGAGCTGCATTTCTGGCGTCGCGCAGTGCAGGCC…
>EM_1006	-	TTATTGCAGGCGGAAGAACCGCCGACTGGAAGCCGGGATATAAAGCAGGCAGAGCACCAGCATGTCCGGAAGCTTTTGCATCACCAGCGACTGGAAAATTTCCCGCCGGGAACCACCGGGAATGCTAAACAGTTCAGGATATCCGTAGCCCAGCGAAGCCGCCCACAAATAACCCGCAGCAATGATTTGCGTCAGCAGATAGACCCAGCGCGCCCAGTTGCGCCCTTTGACCAGCGAGAATGCACAGTAGATTTCAATAAACACCAGCACCAGGCTGCTCAAAAAAACCAGCGTCAGATTCCACGTCTGTACGCTGCGGTGAATGAATTCACCGATGCCGCGGGCGCCTAAGGTGTTCAGAATCATTAGCACGTCCAGACAGCGGATCATAATAATGGC…
>EM_1007	-	TCAGCCGCGTCTTGCACGCTGGATATCACGCACCCGCTGCTTTTCCGCGCGCGCCATCAAATACCAGGCGATAAATCCGACAATTCCGACTACGCCGAGGATAATTGACGCCAGGGCGTTGATCTCCGGATTCACCCCCATACGCACGCTGGAGAAGACCAGCATTGGCAGCGTCGTTGCGCCCGGCCCGGAAACGAAGCTGGCGATAACCAGATCGTCGAGCGAGAGCGTAAACGCCAGCAGCCAGCCGGAGATCACCGCAGGCATAATCATCGGCAGCGTGATGATAAAGAAGACCTTCAGCGGCGTGGCGCCGAGATCCATCGCAGCCTCTTCAATGGAGCGATCCAGCTCGCGCAGACGTGACGAGATCACCACCGCCACGTAGGCGGTACAGAA…
>EM_1008	-	TCATCCGTGGTCTCCCATCTGTTTCTGCTGATGCTTGTGGAACCACATGATCGGCACGATCAGCAGCAACAGCATCACGATCGCCACCGCCGAGGCCACCGGCCAGTCGCGGTTATTGAAGAACTCCTGCCACAGCACGCGGCCAATCATGATGCTGTCCGGGCCGCCGAGCAGTTCAGGGATCACAAACTCCCCTACCGCCGGGATAAAGACCAGCATTGACCCGGCGATAATGCCGCCTTTGGTCAGCGGGACAATGACGCTGAAGAAGGTTTTCAACGGGCGCGCGCCGAGATCGAGCGACGCTTCCACCAGCGAGTAATCAATGCGCGTCAGTGCCGTGTAAATCGGCAGCACCATAAACGGCAGATAGGCGTAAACAATCCCGATATAGACCGC…
>EM_1009	-	TTATACCGTCAGTACGACGCAGCTGTCCGCGTCCCAGCACAGGCGCACTTCGTCGCCCCAGGTCGGCTGTCCCTTGCGATAGCGATGTTCGTTCTGCAACTGGGCGCTGAGCATTTGTCCGCTTTTCAGACGCACATGGTAAATAGACAGGTCGCCCAGATAGGCAATGTGCACCACTTCCCCGACGGCAAAGTTATAGCCATCGGCAGGCGGATCCTCACAGAGCATGATCTTCTCCGGACGCAGGGCAACGTAGACCGGCACGTTATCTAACACCGAGTTATCAGAGTCGACCTTAAGCGGATGCTGCAGCCCCGGCGATTCGATGACCAGCCCGTCTTCCTGACGATCTTTCAACAGCCCTTCGAAGACGTTCACCGAGCCGATAAACTCCGCGCT…
>EM_1010	-	TTATTTACCGCTCTTCACCTTGGTCCACGCGCGGGTACGCACGCGGTCAATTTTGGGATCCTGCACTTTCAGGGTGAACAGCTTGGCAAACACGTCTGCCGGTGGATAAATCGCCGGGTTATTGCGGATCCCTTCGCTTACCAGCGGCACCGAGGCCTTGTTACCGTTCGCGTAGTAAACGTGGTCGCTGATGTGGGCAATCACGTCCGGACGCATCAGATAGTTGAGGAACTGATAGGCTTCGTCTTTGTTCTTCGCATCAGCAGGCATCGCGAAGACGTCGAAGAACGCCAGCGCCCCCTCTTTTGGAATGAAGTAAGAGACGTTCACGCCGTTTTTCGCCTCTTTCGCGCGGTTAGCCGCCTGCCACACGTCACCTGCCCAGCCGATTGCGACGCA…
>EM_1011	-	TTAGTGGAGAAAATTGGGAGATGCATCATTATTCTCTGCGTCATCTTCCGCGCTATACAGCAGATGATGTGCATTGGCTTCCATCATGACCATCGAAATTTGCTCTTCACTCAAGCGCATAAACCAGGCGAACTGCTTAAAGGATAAGCCAGCACCGGAGAATAAAGACTGGCAAACGACCAGTTTTGGCAGATTATCATCCTGTATGTCGAGAAATGCTTTCACCGTCAAGGAACTGGCGTTGATGGCCGAGAGATCGGAAGCCAGCGCCAGCAGCGCGGACGGCTTCACTTCGGCCAGCGCGGAGAAAAGGATCACGTCGTTAATCAGATCGACTTTTGCATCGAAAATGCCGTCGAAATTCTGCATATGAGGCAGATGCAGCGCCTGGCAGGAATC…
>EM_1012	-	TTAACCGCCCGTTTTCAGACAGTAACCCGGCGTGGCATGACGCTCGATCCATGCGATCATTTTACCCGCAATATCGACACCTGTGGTTTTTTCCACGCCTTCCAGCCCCGGCGAGGCATTGACCTCCATTACCAGCGGCCCGCGTGTCGCCCGCAGAAGATCGACTCCGGCCACGTCCAGCCCCAGCGTTTGCGCCGCCTTTACGGCAATCTCTCTTTCACGCTCGCTAATCTCTGCAACCCGCGCCACGCCCCCGCGATGGAGATTTGAACGGAAATCGCCCTCTTTCGCCTGACGCTCGATGGCGGCAACCACCTCATTTCCGACCACGAAGCAGCGAATATCGCGACCTTTGGCCTCTTCGATATACTCCTGGACCAGAATATGCGCATTCAGACC…
>EM_1013	-	CTACCGCGTCGCCCAGCCCTGTTTATGAAGATAATCGAGAATAAACGGGCGATTTTCTTTAATGATGGTGCGACGAATATGGTCAGTCCAGGTATCGCGACGGTTATTGCTGCCGCGCGTCATGTAGTAATTCGCCAGCTCTTCGTCATACTGATTCAGGACGTCCTGGTCGACAGGCTGGTAGTGGTTTTCATGCACCAGCATCGCCGCAGGAATGCGCGGTTTCAGATCCGGGTTATCCGCTGGCCAGCCGAGGCACAGGCCGAACAGCGGCAGCACATGTTTTGGCAGCTTCAGCAGCTCGGTCACGCTTTCGATGTTATTACGCAGGCCGCCGATGTAGACGCCGCCTAACCCCAGCGATTCCGCCGCCGTAAAGGCGTTTTGTGCCATCAGCGC…
>EM_1014	+	ATGTTTGCAGTAATTTTTGGTCGTCCAGGGTGCCCTTACTGTGTTCGCGCGAAAGAGCTGGCTGAGAAACTGACCGAAGAGCGCGATGACTTCAACTTCCGCTACGTGGATATCCACGCGGAAGGCATCACCAAAGCGGATCTCGAAAAAACCGTCGGCAAGCCGGTTGAAACCGTACCGCAGATCTTCCTCGATCAGAAACACATCGGCGGCTGCACTGACTTTGAAGCCTACGCCAAAGAAAACCTGGGCCTGTTTGCCGCTCAGTAA
>EM_1015	-	TTATTGCGGATGTTTGCGCCGGTGCAGCAGGCTGCGCACAAACAGATAGCAAAGCGCCCCCAGCGCACACCAGAACACCCCGCTCAGTAACCACGCCAGCTCCTGCCACAGACTTCTTGTCGGGACATACATCAGTCGCATCATCAGCAGGCACAGCGGTGCTGCCAGCATGGCCCCGAGTAGAGGCTTGATCACCTCTCCTTTACGCGAGAGAAAACTGGCTGCAGCGCCCGGCAGGATGAAAAAGAGCAAACCCAGTTCCGGATGACCGGACGCCCTGAATGCCCCCTTCACATTAAAAGCGAGCGACATGCAAACGACCGTAAACAGCAAAAAGCAGCTGACCACGCCCGCCCAGTTTCGTTTAATGTTCAA
>EM_1016	+	GTGAATATAAACGTCGCAGACTTGTTAAATGGGAATTACATCCTGTTATTATTTGTGGTACTGGCGTTGGGCCTTTGCCTGGGTAAATTGCGCCTGGGTTCAGTTCAACTGGGTAATTCCATTGGCGTTTTAGTCGTCTCTTTATTATTAGGTCAGCAGCATTTCAGTATTAACACGGATGCGCTCAATTTAGGCTTCATGCTGTTTATTTTTTGTGTTGGCGTGGAAGCTGGGCCGAACTTTTTTTCAATTTTCTTCCGCGACGGCAAAAATTACCTGATGCTGGCGCTGGTGATGGTCGGCAGCGCGCTGCTGATTGCGTTAGGACTGGGCAAACTGTTTGGCTGGGATATCGGGTTAACGGCCGGTATGCTGGCTGGCTCCATGACATCCACCCCG…
>EM_1017	+	ATGTTCGATTTTTATCCCGAGAAAACCTACAGCAGAACGGAAGTAATGAGCAAGCCATCGCCAGTTCCGCCAGTAAATGGCGTCTACTTCTGGTGGTTTAAGGAGATCCCACCAGGTGTGCCGACCGAGGGCTGCATCACCTCAGACGGCTATACGCTGCTATACGTTGGTATTTCGCCCGATCAGAGAGGGAAGCCTAATAGCCGTTCAAATTTAAGGAAACGAATAAAAACGCATTACAGCGGCAATGCAGCTGGTTCGACGCTTAGGCGCACGCTGGGTGTGTTATTGAGTGGTTTAAGTGGCTTTCCCCTGCGCCGCGTGGGTTCTGGATCCAGAATGACATTCACTCATCCTGGTGAGCAGTGGCTTGATGTCTGGATGGAAAAGAATGCTAGA…
>EM_1018	+	ATGTATATGCCCGACGCCGCGCAGAACCAGGAGGACGTGAACAATATCCGCCAGGCGATGAAAAGCGCCAAAGGGCCGGGCAACTTCCGCAACCTGTTTATGTACTCGCCCAACGGCAAAAAGGATGGGATTCAGATCATCCCGCTGTCAGAGGTCGCGGCAAAGAATGAGTTTTTGAACATCAAGAACGTTAGCCGGGACGACATGATGGCAGCGCACCGCGTTACGCCGCAGATGATGGGGATTATGTCGAGTAATGTTGGGGGGGTTGGGGACGTGGAGAAGGCGGCAAATGTTTTTGTGCGGAATGAGTTAATTCCTCTGCAAAAAAGACTTGAAGAACTTAATATATGGTTGGGTGATACAGTAATTACTTTTAGGCATTACTCTTTAGAACAA…
>EM_1019	-	TTAAACTTCAAAATGGGATTTATATTCAATCAATTCATCCTTTGCAAGAACTCCACTAGAATCTATGTAGTTAATAATACTCCAATCATAAACGCACAACGTCAAAACCATTAATCTTACCAATGGAAAATCAGTCAAATTAATCAACACTTCGTAATATTCTTTTTTTTCTTGCCCCGATAACTTTTCATCGATCAACTTAAGCAAAAGATAAAAGCGTCTCGCTGAAGAGTGAATAGATTCTGAAACGTCACATTCACTAATATCATTAGCGATATCACTTCGAGAAAAACCTTCATTTTTCTTTGAAAAAATAAGCTCCTCAAGATAATTTACAGCCTCACCGCCCTTAACTTCAGCCCCGTCCTCTTTACTTAATCTAAATTTATCGAAGGCAGT…
>EM_1020	-	CTAAGATATCTCATGAATAAAATACTTAACAACTTCGCCGCTTCCTAACTTCAAGTCATGTACTGTTAAGGTGATAAAATCCCATTTATCTTTGGCTAACCCATTATTTCGATGAAGATTTTCAGTAATTTTCTTCTTAAAGTCTAAAGGAACATATCTCAATCCTTTTGCTAAACCAAAAGCTGTCGTTTGATCATCACCTTGAACTATTAACCGGCCATTACCTGTCATTGAGTTAAATCGGGTAAAGATAACAGTAATTTGATATTCACGCTTTCCCTCTTCAGTTTCAGTAATATGCTGTGCTGTTTTAGGGGTTAGCATAGCGATTCGAGTTTTATCTCCCCTAGGTTTGTGGTTCAATTCTACATTGAAACTGCTCATAGTGGTTATTTTGTG…
>EM_1021	-	CTAATGCGTATTCTCATCCTGCCCTACTCCATAATCATTCATCCTGGTAACCAGATCGCTTGTCAGCTCCGACAGCCACGAAATCGCAACCTCCTTATCGTCATCGCTACAATCTGAACTGGCAACCAGCCGGGCCATAAGTTCTATCCGCTGCAGAGCAAGTGACTCCATGAACAAATCGTTCAC
>EM_1022	-	TTAATAGATATGCCATTTCTCTGAGCTGTCAGTACCATTGACGCCATTTGTCATCCTCCTGTAGGCGCTGGTTCCGGTAGAACAGGCGCAGCCCGGCTCCAGATGGCAGGCTGCCGCCACGCAGAAGCAGATCCACTTCCGTTTCAC
>EM_1023	+	ATGCTCCACCCGCTCCAGCTCTTCAAAACCCTCTCCGACGAAACGCGGCTCGCCATCGTCATGCTGCTCCGTGAGGCAGGAGAATTGTGCGTCTGCGATCTCTGCGCCGCGACCACCGAGTCGCAGCCGAAAGTCTCCCGTCACATGGCCTTGTTGCGCGAGTCCGGGCTGGTGATCGACCGTCGCGAGGGGAAGTGGGTCCATTACCGTCTCTCTCCCAACATGCCTGCTTGGGCAGCAACCGTTATCGACAACAGCTGGAACTGCCTGCGGGAAGAGACGCGCATTAAGCTGAAAAACCGACTACCAGGCGCATGCTGA
>EM_1024	+	ATGTTTCTGGCAGGGGCTATTTTTCTGTTTACGCTGGTACTGGTCATTTGGCAGCCCAAAGGGCTCAGTATCGGCTGGAGCGCCACCATCGGCGCCGTGCTGGCGCTGGCCAGCGGCGTGATTCACATTAACGATATTCCGGTCGTGTGGAATATCGTCTGGAACGCCACGGCAACGTTTATCGCCGTCATCATCATCAGCCTGCTGCTGGATGAGTCCGGCTTTTTCGAGTGGGCGGCGCTCCATGTTGCCCGCTGGGGAAACGGTCGCGGGCGATTGCTGTTTACGTATATCGTGCTGCTGGGCGCAGCCGTGGCGGCGCTGTTTGCCAATGACGGTGCAGCGCTGATCCTGACCCCTATCGTTATCGCCATGCTGCTGGCGCTGGGGTTCAGCAAG…
>EM_1025	+	ATGAGCCACATCACTATCTACCACAACCCCGCCTGCGGCACCTCGCGCAACACGCTGGAGATGATCCGCAACAGCGGCACGGAGCCAGAGATTATCCTCTATCTGGAAACCCCACCGTCGCAAGATGAACTGACCACCCTGATTGCCGATATGGGCATTTCAGTGCGGGACCTGCTGCGTAAAAACGTGGAGCCCTACGAACAGCTCGGCCTGGCCGAAGATAACTTCACCGACGACCAGCTTATCGGTTTTATGCTGCAACACCCGATCCTGATTAACCGTCCGATCGTGGTAACGCCGCTCGGCACCCGCCTGTGCCGCCCGTCTGAGGTTGTCCTCGACATCCTGCCGGACGCGCAAAAAGGGGCGTTTACGAAAGAGGATGGCGAAGCCGTCGTG…
>EM_1026	-	CTAACGACCGCCCTCGCCCGCAATCCTGCCCACCATCGCGCGGATCTCGTCCCGGCTTAAGGGCTTGCGGTCAGTGACAAAATGCAGCGTCATCCCTTCAATAAACGCATCCAGCGCGCGGGTGGTGACCGGATCGAACCACTGCTCCAGCGTGTCCTGGCTCATCTTCATCCAGTCCTGCATAACCGTTTTAAGGGCCGCGCTGCGGTGCATAAAAGCGTACAGTTGGTACATCAGTGCCATGTTGTGCGGCGTGGTCACCTGCGAGCTGTGGATCAGCGTGGTGATGGACTCACACGCCATTTCCGGCCCTGTGACGCCCGCAAAGAAATCCCGGTACTGCTGCGACATCTGCCGGGTAAACCACGTAAAGGCCTCTTCCAGCAGCGATTCCATACC…
>EM_1027	+	ATGACGCTGACCTCTCCCCGTAAGGCCCTGCAATTACGCATGTGGGCGCTGTTTATGTTCTTCTTTATTCCCGGGCTGCTGATGGCCTCCTGGGCCACGCGCACCCCGGCTATTCGCGATATTTTGTCCGTCTCTACCGCCGAGATGGGCATCGTGCTGTTCGGCCTGTCGATAGGCTCCATGAGCGGCATTCTCTGCTCCGCGTGGCTGGTTAAACGCTTTGGCACGCGGGCGGTGATCCGCACCACCATGTGCTGTGCGGTGTTCGGGATGATGGTGCTGAGCGTGGCGCTGTGGTTTGCCTCGCCGGTCCTGTTTGCTCTGGGGCTGACGGTCTTTGGCGGCAGCTTCGGCGCGGCGGAAGTGGCGATTAACGTCGAAGGGGCATCTGTCGAGCGT…
>EM_1028	+	ATGAGCGTTAAACTGATTGCAGTCGACATGGATGGCACCTTCCTGAGTGATGCGAAGACGTACAACCGCGCGCGTTTTCTGGCGCAGTACGCGCGCATGAAGGCGCAAGGCATTCGCTTCGTGGTCGCCAGCGGCAACCAATACTACCAGCTGATCTCCTTTTTCCCGGAGATCGCGCATGAAATTGCGTTTGTTGCCGAAAACGGCGGCTGGGTCGTGAGCGAAGGTGAAGATGTCTTTAACGGTGAACTGTCGAAAGCCCATTTCGAGACCGTCGCGAACGTGTTAAATGACGTTCCGGGCATTGAGATTATCGCCTGCGGCAAAGGCAGCGCCTACACCCTCAAAGCTTATGACGATGCCTTCATTGATATGGCCTCAAAATATTATCACCGCCTC…
>EM_1029	-	TTAAGGTTGCAGGGCGCTGCCGATGCGTTTGTCTTTCAGGAACACCACCATTAATCCCACCCACAGCACGCCGTTGGCAAGGTTGAACAGGCTGAACAGCCCGTTGCCGCCAAACGCGTAAGCGTGCTTGCTCACCTCAATTCCGACGGTAAAAATCAACATCTGCAACATGCCCATCGCGGCGGACACCGTGCCTTTACTCATTTCGCTGGCAAACAGCGTCAGGCGCACCAGTCCCGCATTCGCCACGCCAATACCAAAGGCATAGACGCTCAGCCCCGCGGTCATCCACAGGTAGGCGTGGGAAGAGGCCACCGTAGCGACCGCGGCCATGACCAACCCTGCCGCAATCGGCCAGCCGCCCATAATAATCAGCGAGCGAACGGTGCGGCGCGACGT…
>EM_1030	+	ATGGCCTACACCTTCAGCCCTTCAGAATTGTCTAACTTGCCGACAAATAAGACAAAAGACCTTTACCGTTTGCCCCTGCGCTTTTATGGTTATCAGCTTTTCGTGCTGATTGTCCTCGCCGTCCTGTTTACCTGGCTTTCACGTGACGAAACGCTCGACAGATGGATCACCGGTTTCTGGTATGACGCAGCGACGCGCCATTTTCCGTTGCAGCAAAACCCGATGCTGGACCTGCTCAACCATCGGCTGGCGAAGTATGTCTCTATCGCCCTTGCTGCGGTTGCGCTGATTTACGGTGTCGTCAAGCGCAATGCCCGACTCCTCACGGCTGCGCTTCTGATGGGGCTGGGTGCACTGGTTGTCGGCGTGCTGAAAAGCATTAGCCACCATAGCTGTCCG…
>EM_1031	+	ATGTTAGAGAATCTGAACTACGGACTGTTTTACTTCATCAACGCCACGCCAGCCTCGCCGGAATGGATGATTGATTTCGCCACCTTTGTTGCCAGAGATGTGATCTCGATTGTGCCTGTACTGGCCGTTGTTCTCTGGCTGTGGGGTCCGCGTAAAGAGGTCACTGCACAGCGCCAGCTGGTGATCAAAGTGGCGATGGCCATCGGTGTTAGCGTAGTGACCAGCTATCTGCTGGGACACGCCTTCCCTCACGACCGTCCGTTCGTCGATCGCGTTGGGTATAATTTCCTGCACCATGCGCCTGATGACTCCTTCCCAAGCGATCATGGCACCGTGATTTTCACCTTCGCTCTGGCGTTCCTGTTCTGGCATCGCCTGTGGTCTGGCGCAGTGCTGATG…
[truncated: 3,718 more rows]

## Sheet: Enterobacter_mori_CX01.protein
ID	Sequence
[truncated: 4,640 more rows]
